# Supplementary material for: phydms: software for phylogenetic analyses informed by deep mutational scanning
Source: PeerJ. 2017 Jul 31;5:e3657. doi: 10.7717/peerj.3657 (PMC5541924; doi:10.7717/peerj.3657)
Supplement: File S2 [file peerj-05-3657-s002.zip › HA_Doud/HA_alignment.fasta]

>cds_ABW40510_A/Kentucky/UR06-0183/2007_2007/02/06_HA_H1N1_2007
AAAGTGAAACTACTGGTTCTGTTATGTACATTTACAGCTACATATGCAGACACAATATGT
ATAGGCTACCATGCCAACAACTCGACCGACACTGTTGACACAGTACTTGAGAAGAATGTG
ACAGTGACACACTCTGTCAACCTACTTGAGGACCGTCACAATGGAAAACTATGTCTACTA
AAAGGAATAGCCCCACTACAATTGGGTAATTGCAGCGTTGCCGGATGGATCTTAGGAAAC
CCAGAATGCGAATTACTGATTTCCAAGGAATCATGGTCCTACATTGTAGAAACACCAAAT
CCTGAGAATGGAACATGTTACCCAGGGTATTTCGCCGACTATGAGGAGCTGAGGGAGCAA
TTGAGTTCAGTATCTTCATTTGAGAGGTTCGAAATATTCCCCAAAGAGAGCTCATGGCCC
AACCACACCGTAACCGGAGTATCAGCATCATGCTCCCATAACGGGAAAAGCAGTTTTTAC
AGAAATTTGCTATGGCTGACGGGAAAGAATGGTTTGTACCCAAACCTGAGCAGATCCTAT
GCAAACAACAAAGAGAAAGAAGTCCTTGTACTGTGGGGTGTTCATCACCCGCCTAACATA
GGGGACCAAAGGGCCCTCTATCATACAGAAAATGCTTATGTCTCTGTAGTGTCTTCACAT
TATAGCAGAAGATTCACCCCAGAAATAGCCAAAAGACCCAAGGTGAGAGATCAGGAAGGA
AGAATCAATTACTACTGGACTCTACTGGAACCCGGGGATACAATAATATTTGAGGCAAAT
GGGAATCTAATAGCGCCAAGGTTTGCTTTCGCACTGAGTAGAGGCTTTGGATCAGGAATC
ATCACCTCAAATGCACCAATGGATGAATGTGATGCGAAGTGTCAAACACCTCAGGGAGCT
ATAAACAGCAGTCTTCCTTTCCAGAATGTACACCCAGTCACAATAGGAGAGTGTCCAAAG
TATGTCAGGAGTGCAAAATTAAGAATGGTTACAGGACTAAGGAACATCCCATCCATTCAA
TCCAGAGGTTTGTTTGGAGCCATTGCCGGTTTCATTGAAGGGGGGTGGACTGGAATGGTA
GATGGTTGGTATGGTTATCACCACCAGAATGAGCAAGGATCTGGGTATGCTGCAGATCAA
AAAAGCACACAAAATGCCATTAACGGGATTACAAACAAGGTGAATTCTGTGATTGAGAAA
ATGAACACTCAATTCACAGCTGTGGGCAAAGAATTCAACAAATTGGAAAGAAGAATGGAA
AACTTAAATAAAAAAGTTGATGATGGGTTTCTAGACATTTGGACGTATAACGCAGAATTG
TTGGTTCTACTGGAAAATGAAAGGACTTTGGACTTCCATGACTCCAACGTGAAGAATCTG
TATGAGAAAGTAAAAAGCCAATTAAAGAATAATGCCAAAGAAATAGGAAACGGGTGTTTT
GAATTCTATCACAAGTGTAACGATGAATGCATGGAGAGTGTGAAAAATGGAACTTATGAC
TATCCAAAATATTCCGAAGAATCAAAGTTAAACAGGGAGAAAATTGATGGAGTGAAATTG
GAATCAATGGGAGTCTATCAGATTCTGGCGATCTACTCAACAGTCGCCAGTTCCCTGGTT
CTTTTGGTCTCCCTGGGGGCAATCAGCTTCTGGATGTGTTCCAATGGGTCTTTGCAGTGT
AGAATATGCATC
>cds_ABD94800_A/Canterbury/76/2001_2001/07/16_HA_H1N1_2001
AAAGCAAAACTACTGGTCCTGTTATGTACATTTACAGCTACATACGCAGACACAATATGT
ATAGGCTACCATGCCAACAACTCAACCGACACTGTTGACACAGTACTTGAGAAGAATGTG
ACAGTGACACACTCTGTCAACCTACTTGAGGACAGTCACAATGGAAAACTATGTCTACTA
AAAGGAATAGCCCCACTACAATTGGGTAATTGCAGCGTTGCCGGATGGATCTTAGGAAAC
CCAGAATGCGAATTACTGATTTCCAAGGAATCATGGTCCTACATTGTAGAAACACCAAAT
CCCGAGAATGGAACATGTTACCCAGGGTATTTCGCCGACTATGAGGAACTGAGGGAGCAA
TTGAGTTCAGTATCTTCATTTGAGAGATTCGAAATATTCCCCAAAGGAAGCTCATGGCCC
AACCACACCGTGACCGGAGTATCAGCATCATGCTCCCATAATGGGAAAAGCAGTTTTTAC
AGAAATTTGCTATGGCTGACGGGGAAGAATGGTTTGTACCCAAACCTGAGCATGTCCTAT
GTAAACAACAAAGGGAAAGAAGTCCTTGTGCTATGGGGTGTTCATCACCCACCTAACATA
GGGGACCAAAGGGCCCTCTACCATACAGAAAATGCTTATGTCTCTGTAGTGTCTTCACAT
TATAGCAGAAGATTCACCCCAGAAATAGCCAAAAGACCCAAAGTAAGAGATCAGGAAGGA
AGAATCAACTACTACTGGACTCTGCTGGAACCCGGGGACACAATAATATTTGAGGCAAAT
GGAAATCTAATAGCGCCATGGTATGCTTTCGCACTGAGTAGAGGCTTTGGATCAGGAATC
ATCACCTCAAATGCACCAATGGGTGAATGTGATGCGAAGTGTCAAACACCTCAGGGAGCT
ATAAACAGTAGTCTTCCTTTCCAGAATGTACACCCAGTTACAATAGGAGAGTGTCCAAAG
TATGTCAGGAGTGCAAAATTAAGGATGGTTACAGGACTAAGGAACATCCCATCCATTCAA
TCCAGAGGTTTGTTTGGAGCCATTGCCGGTTTCATTGAAGGGGGGTGGACTGGAATGGTA
GATGGGTGGTATGGTTATCATCATCAGAATGAGCAAGGATCTGGCTATGCTGCAGATCAA
AAAAGCACACAAAATGCCATTAACGGGATTACAAACAAGGTGAATTCTGTAATTGAGAAA
ATGAACACTCAATTCACAGCTGTGGGCAAAGAATTCAACAAATTAGAAAGAAGGATGGAA
AACTTAAATAAAAAAGTTGATGATGGGTTTCTAGACATTTGGACATATAATGCAGAATTG
TTGGTTCTACTGGAAAATGAAAGGACTTTGGATTTCCATGACTCCAATGTGAAGAATCTG
TATGAGAAAGTAAAAAGCCAATTAAAGAATAATGCCAAAGAAATAGGAAACGGGTGTTTT
GAATTCTATCACAAGTGTAACAATGAATGCATGGAAAGTGTGAAAAATGGAACTTATGAC
TATCCAAAATATTCCGAAGAATCAAAGTTAAACAGGGAGAAAATTGATGGAGTAAAATTG
GAATCAATGGGAGTCTATCAGATTCTGGCGATCTACTCAACTGTCGCCAGTTCCCTGGTT
CTTTTGGTCTCCCTGGGGGCAATCAGCTTCTGGATGTGTTCCAATGGGTCTTTGCAGTGT
AGAATATGCATC
>cds_AFO66191_A/Russia/2187/2002_2002//_HA_H1N1_2002
AAAGCAAAACTACTGGTCCTGTTATGTACATTTACAGCTACATACGCAGACACAATATGT
ATAGGCTACCATGCCAACAACTCAACCGACACTGTTGACACAGTACTTGAGAAGAATGTG
ACAGTGACACACTCTGTCAACCTACTTGAGGACAGTCACAATGGAAAACTATGTCTACTA
AAAGGAATAGCCCCACTACAATTGGGTAATTGCAGCGTTGCCGGATGGATCTTAGGAAAC
CCAGAATGCGAATTACTGATTTCCAAGGAATCATGGTCCTACATTGTAGAAACACCAAAT
CCCGAGAATGGAACATGTTACCCAGGGTATTTCGCCGACTATGAGGAACTGAGGGAGCAA
TTGAGTTCAGTATCTTCATTTGAGAGATTCGAAATATTCCCCAAAGGAAGCTCATGGCCC
AACCACACCGTAACCGGAGTATCAGCATCATGCTCCCATAATGGGAAAAGCAGTTTTTAC
AGAAATTTGCTATGGCTGACGGGGAAGAATGGTTTGTACCCAAACCTGAGCATGTCCTAT
GTAAACAACAAAGAGAAAGAAGTCCTTGTGCTATGGGGTGTTCATCACCCACCTAACATA
GGGAACCAAAGGGCCCTCTACCATACAGAAAATGCTTATGTCTCTGTAGTGTCTTCACAT
TATAGCAGAAGATTCACCCCAGAAATAGCCAAAAGACCCAAAGTAAGAGATCAGGAAGGA
AGAATCAACTACTACTGGACTCTGCTGGAACCCGGGGACACAATAATATTTGAGGCAAAT
GGAAATCTAATAGCGCCATGGTATGCTTTCGCACTGAGTAGAGGCTTTGGATCAGGAATC
ATCACCTCAAATGCACCAATGGATGAATGTGATGCGAAGTGTCAAACACCTCAGGGAGCT
ATAAACAGTAGTCTTCCTTTCCAGAATGTACACCCAGTTACAATAGGAGAGTGTCCAAAG
TATGTCAGGAGTGCAAAATTAAGGATGGTTACAGGACTAAGGAACATCCCATCCATTCAA
TCCAGAGGTTTGTTTGGAGCCATTGCCGGTTTCATTGAAGGGGGGTGGACTGGAATGGTA
GATGGGTGGTATGGTTATCATCATCAGAATGAGCAAGGATCTGGCTATGCTGCAGATCAA
AAAAGCACACAAAATGCCATTAACGGGATTACAAACAAGGTGAATTCTGTAATTGAGAAA
ATGAACACTCAATTCACAGCTGTGGGCAAAGAATTCAACAAATTAGAAAGAAGGATGGAA
AACTTAAATAAAAAAGTTGATGATGGGTTTCTAGACATTTGGACATATAATGCAGAATTG
TTGGTTCTACTGGAAAATGAAAGGACTTTGGATTTCCATGACTCCAATGTGAAGAATCTG
TATGAGAAAGTAAAAAGCCAATTAAAGAATAATGCCAAAGAAATAGGAAACGGGTGTTTT
GAATTCTATCACAAGTGTAACAATGAATGCATGGAAAGTGTGAAAAATGGAACTTATGAC
TATCCAAAATATTCCGAAGAATCAAAGTTAAACAGGGAGAAAATTGATGGAGTAAAATTG
GAATCAATGGGAGTCTATCAGATTCTGGCGATCTACTCAACTGTCGCCAGTTCCCTGGTT
CTTTTGGTCTCCCTGGGGGCAATCAGCTTCTGGATGTGTTCCAATGGGTCTTTGCAGTGT
AGAATATGCATC
>cds_ABJ16719_A/South_Australia/63/2000_2000//_HA_H1N1_2000
AAAGCAAAACTACTAGTTCTGTTGTGTGCATTTACAGCTACATATGCAGACACAATATGT
ATAGGCTACCATGCGAACAACTCAACTGACACTGTTGACACAGTACTTGAGAAGAACGTG
ACAGTGACACACTCTGTCAACCTACTTGAGGACAGTCACAACGGAAAACTATGCCGACTA
AAAGGAACAGCCCCACTACAATTGGGTAATTGCAGCATTGCCGGATGGATCTTAGGAAAT
CCAGAATGCGAATCACTGTTTTCTAAGGAATCATGGTCTTACATTGCAGAAACACCAAAC
CCTAAAAATGGAACATGTTACCCAGGGTATTTCGCCGACTATGAGGAACTGAGGGAGCAA
TTGAGCTCAGTATCATCATTCGAGAGATTTGAAATATTCCCCAAGGATAGCTCATGGCCC
AACCACACTGTAAAAGGAGTGACGGCATCATGCTCCCATAATGGGAAAAGCAGCTTTTAC
AAAAATTTGCTATGGCTGACGGAGAAGAATGGCTTGTACCCAAATCTGAGCAAGTCCTAT
GTAAACAAAAAGGGAAAAGAAGTCCTTGTGCTATGGGGTGTTCATCACCCGTCTAACATG
GGGGACCAACGGGCCATCTATCATAAAGAAAATGCTTATGTTTCTGTGTTGTCTTCACAT
TATAGCAGAAGATTCACCCCAGAAATAGCAAGAAGACCAAAAGTAAGAGATCAAGAAGGG
AGAATTAACTACTACTGGACTCTGCTGGAACCCGGGGACACAATAATATTTGAGGCAAAT
GGAAATCTAATAGCGCCGTGGTACGCTTTCGCACTGAGTAGAGGCTTTGGGTCAGGAATC
ATCATCTCAAACGCATCAATGGGTGAATGTGACGCTAAGTGTCAAACACCCCAAGGAGCT
ATAAACAGTAGTCTCCCCTTCCAGAATGTACACCCAGTCACAATAGGAGAGTGTCCAAAG
TATGTCAGGAGTACAAAATTAAGGATGGTTACAGGACTAAGGAACGTCCCATCCATTCAA
TCCAGAGGTTTGTTTGGAGCCATTGCCGGTTTCATTGAAGGAGGGTGGACTGGAATGATA
GATGGATGGTATGGTTATCATCATCAAAATGAACAAGGATCTGGCTATGCTGCGGACCAA
AAAAGCACACAAAATGCCATTAATGGGATTACAAACAAGGTGAATTCTATAATCGAGAAA
ATGAACACTCAATTCACAGCTGTAGGCAAAGAATTCAACAAATTAGAAAGAAGGATGGAA
AACTTAAATAAGAAAGTTGATGATGGATTTCTGGACATTTGGACATATAATGCAGAATTG
TTAGTTCTCCTGGAAAATGAAAGGACTTTGGATTTTCATGACTCAAATGTGAAGAACCTG
TATGAGAAAGTGAAAAACCAATTGAAGAATAATGCCAAAGAAATAGGGAACGGGTGTTTT
GAATTCTATCACAAGTGTAACAATGAATGCATGGAAAGTGTGAAAAATGGAACTTATGAC
TATCCAAAATATTCCAAAGAATCAAAGTTAAACAGGGAAAAAATTGATGGAGTGAAATTG
GAATCAATGGGAGTCTATCAGATTCTGGCGATCTACTCAACTGTCGCCAGTTCGCTGGTG
CTTTTGGTCTCCCTGGGGGCAATCAGCTTCTGGATGTGTTCTAATGGGTCTTTGCAGTGT
AGAATATGCATC
>cds_ABF21276_A/Texas/36/1991_1991//_HA_H1N1_1991
AAAGCAAAACTACTAGTCCTGTTATGTGCATTTACAGCTACATATGCAGACACAATATGT
ATAGGCTACCATGCGAACAACTCAACCGACACTGTTGACACAGTACTTGAGAAGAACGTG
ACAGTGACACACTCTGTCAACCTACTTGAGGACAGTCACAACGGAAAACTATGTCGACTA
AAGGGAATAGCCCCACTACAATTGGGTAATTGCAGCGTTGCCGGATGGATCTTAGGAAAC
CCAAAATGCGAATCACTGTTTTCTAAGGAATCATGGTCCTACATTGCAGAAACACCAAAC
CCTGAGAATGGAACATGTTACCCAGGGTATTTCGCCGACTATGAGGAACTGAGGGAGCAA
TTGAGTTCAGTATCATCATTCGAGAGATTCGAAATATTCCCCAAAGAAAGCTCATGGCCC
AACCACACCGTAAAAGGAGTAACGACATCATGCTCCCATAATGGGGAAAGCAGTTTTTAC
AGAAATTTGCTATGGCTGACGAAGAAGAATGGCTTGTACCCAAATCTGAGCAAGTCCTAT
GTAAACAACAAAGAGAAAGAAGTCCTTGTACTATGGGGTGTTCATCACCCGTCTAACATA
GGGGACCAAAGGGCCATCTATCATACAGAAAATGCTTATGTCTCTGTAGTGTCTTCACAT
TATAGCAGAAGATTCACCCCAGAAATAGCAAAAAGACCCAAAGTAAGAGGTCAAGAAGGA
AGAATTAACTACTACTGGACTCTGCTGGAACCCGGGGACACAATAATATTTGAGGCAAAT
GGAAATCTAATAGCGCCATGGTATGCTTTCGCACTGAGTAGAGGCTTTGGGTCAGGAATC
ATCACCTCAAACGCATCAATGGATGAATGTGACGCGAAGTGTCAAACACCCCAGGGAGCT
ATAAACAGTAGTCTTCCTTTCCAGAATGTACACCCAGTCACAATAGGAGAGTGTCCAAAG
TATGTCAGGAGTACAAAATTAAGGATGGTTACAGGACTAAGGAACATCCCATCCATTCAA
TCCAGAGGTTTGTTTGGAGCCATTGCCGGTTTCATTGAAGGGGGGTGGACTGGAATGATA
GATGGATGGTATGGTTATCATCATCAGAATGAACAAGGATCTGGCTATGCTGCGGACCAA
AAAAGCACACAAAATGCCATTAACGGGATTACAAACAAGGTGAATTCTGTAATCGAGAAA
ATGAACACTCAATTCACAGCTGTGGGCAAAGAATTCAACAAATTAGAAAGAAGGATGGAA
AACTTAAATAAAAAAGTTGATGATGGATTTCTGGACATTTGGACATATAATGCAGAATTG
TTGGTTCTACTGGAAAATGGAAGGACTTTGGATTTTCATGACTCAAATGTGAAGAATCTG
TATGAGAAAGTAAAAAGCCAATTGAAGAATAATGCCAAAGAAATAGGGAACGGGTGTTTT
GAATTCTATCACAAGTGTAACAATGAATGCATGGAAAGTGTGAAAAATGGAACTTATGAC
TATCCAAAATATTCCGAAGAATCAAAGTTAAACAGGGGAAAAATTGATGGAGTGAAATTG
GAATCAATGGGAGTCTATCAGATTCTGGCGATCTACTCAACTGTCGCCAGTTCACTGGTG
CTTTTGGTCTCCCTGGGGGCAATCAGCTTCTGGATGTGTTCTAATGGGTCTTTGCAGTGT
AGAATATGCATC
>cds_AAA43172_A/Kiev/59/1979_1979//_HA_H1N1_1979
AAAGCAAAACTACTGGTCCTGTTATGTGCACTTTCAGCTACAGATGCAGACACAATATGT
ATAGGCTACCATGCGAACAACTCAACCGACACTGTTGACACAGTACTCGAAAAGAACGTG
ACAGTGACACACTCTGTCAACCTACTTGAGGACAGTCACAACGGAAAACTATGCAGACTG
AAAGGAATAGCTCCACTACAATTGGGGAAATGCAGCATTGCCGGATGGATCTTAGGAAAC
CCAGAATGCGAATCACTGTTTTCTAAGAAATCATGGTCCTACATTGCAGAAACACCAAAC
TCCGAGAATGGAACATGTTACCCAGGATATTTCGCCGACTATGAGGAACTGAGGGAGCAA
TTGAGTTCAGTATCATCATTCGAGAGATTCGAAATATTCCCCAAGGAAAGATCATGGCCC
AAACACAACGTAAGAGGAGTAACGGCATCATGCTCCCATAAGGGGAAAAGCAGTTTTTAC
AGAAATTTGCTATGGCTGACGGAGAAAAATGGCTCGTACCCAAATCTGAGCAAGTCCTAT
GTGAACAACAAAGAGAAAGAAGTCCTTGTACTATGGGGTGTTCATCACCCGTCTAACATA
GAGGACCAAAAGACCATCTATCGGAAAGAAAATGCTTATGTCTCTGTAGTGTCTTCAAAT
TATAACAGGAGATTCACCCCAGAAATAGCAAAAAGACCCAAAGTAAGAGGTCAAGAAGGG
AGAATTAACTACTACTGGACTCTGCTGGAACCCGGGGACACAATAATATTTGAGGCAAAT
GGAAATCTAATAGCGCCATGGTATGCTTTCGCACTGAGTAGAGGCTTTGGGTCAGGAATC
ATCACCTCAAACGCATCGATGGATGAATGTGACACGAAGTGTCAAACACCCCAGGGAGCT
ATAAACAGTAGCCTTCCTTTCCAGAATGTACACCCAGTCACAATAGGAGAGTGCCCAAAA
TACGTCAGGAGTACAAAATTAAGGATGGTTACAGGACTAAGAAACATCCCATCCATTCAA
TCCAGAGGTCTGTTTGGAGCCATTGCCGGTTTCATTGAAGGGGGATGGACTGGAATGATA
GATGGATGGTATGGTTATCATCATCAGAATGAACAGGGATCTGGCTATGCTGCGGATCAA
AAAAGCACACAAAATGCCATTAACGGGATTACAAACAAGGTGAACTCTGTTATCGAGAAA
ATGAACACTCAATTCACAGCTGTGGGTAAAGAATTCAACAAATTAGAAAAAAGGATGGAA
AACTTAAATAAAAAAGTTGATGATGGATTTCTGGACATTTGGACATATAATGCAGAATTG
TTGGTTCTACTGGAAAATGAAAGGACTTTGGATTTTCATGACTCAAATGTGAAGAATCTG
TATGAGAAAGTAAAAAGCCAATTAAAGAATAATGCCAAAGAAATAGGAAACGGGTGTTTT
GAATTCTACCACAAGTGTAACAATGAATGCATGGAAAGTGTAAAAAATGGAACTTATGAC
TATCCAAAATATTCAGAGGAATCAAAGTTAAACAGGGAAAAAATTGATGGAGTGAAGTTG
GAATCAATGGGAGTCTATCAGATTCTGGCGATCTACTCAACTGTCGCCAGTTCACTGTGT
CTTTTGGTCTCCCTGGGGGCAATCAGCTTCTGGATGTGTTCTAATGGGTCTTTGCAGTGC
AGAATATGCATC
>cds_ADT79108_A/Liverpool/1951_1951//_HA_H1N1_1951
AAAGCAAGACTACTGATCCTGTTATGTGCACTTTCAGCTACAGATGCAGACACAATATGT
ATAGGCTACCATGCGAACAATTCAACCGACACTGTTGACACAGTACTCGAAAAGAATGTG
ACAGTGACACACTCTGTAAACCTACTCGAAGACAGCCACAACGGGAAATTATGCAGATTA
AAAGGAATAGCCCCACTACAATTGGGGAAATGTAACATTGCCGGATGGATCTTGGGAAAC
CCAGAATGCGAATCATTGCTCTCTAATAGATCATGGTCCTACATTGCAGAAACACCAAAC
TCTGAGAATGGAACATGTTACCCAGGAGATTTCGCCGACTATGAGGAACTGAGGGAGCAA
TTGAGCTCAGTATCATCATTCGAGAGATTCGAAATATTCCCCAAGGAAAGATCATGGCCC
AAACACAACATAAGAGGAGTAACGGCAGCATGCTCCCACGCGAAGAAAAGCAGTTTTTAC
AAAAATTTGCTCTGGCTGACGGAGGCAAATGGCTCATACCCAAATCTGATCAAGTCCTAT
GTGAACAACAAAGAGAAAGAAGTCCTTGTGCTATGGGGTGTTCATCACCCGTCTAACATA
GAGGATCAAAGGACCCTCTATCGGAAAGAAAATGCTTATGTCTCTGTGGTGTCTTCAAAT
TATAACAGGAGATTCACCCCGGAAATAGCAGAAAGACCCAAAGTAAGAGGTCAAGCAGGG
AGAATGAACTATTACTGGACTTTGCTAGAACCCGGAGACAAAATAATATTTGAGGCAAAT
GGAAACCTAATAGCGCCATGGTATGCTTTCGCACTGAGTAGAGGCCTTGGATCAGGAATC
ATCACCTCAAACGCATCAATGGATGAATGTGACACGAAGTGTCAAACACCCCAGGGAGCT
ATAAACAGTAGTCTCCCTTTTCAGAACATACACCCAGTCACAATAGGAGAGTGCCCAAAA
TATGTCAGGAGTACCAAATTGAGGATGGTTACAGGACTAAGGAACATCCCATCCATTCAA
TCCAGAGGTCTGTTTGGAGCCATTGCCGGTTTCATTGAAGGGGGATGGACTGGAATGGTA
GATGGATGGTATGGTTACCATCATCAAAATGAACAGGGATCTGGCTATGCTGCGGATCAA
AAAAGCACACAAAATGCCATTAACGGGATTACAAATAAGGTGAACTCTGTTATCGAGAAA
ATGAACACTCAATTCACAGCTGTGGGTAAAGAATTCAACAAATTGGAAAAAAGAATGGAA
AACTTAAATAAAAAAGTTGATGATGGATTTCTGGACATTTGGACATATAATGCAGAATTG
TTGGTTCTACTGGAAAATGAAAGGACTTTGGATTTCCATGACTCAAATGTGAAGAATCTG
TATGAGAAAGTAAAAAACCAATTGAGAAATAATGCAAAGGAAATAGGAAACGGGTGTTTT
GAGTTCTACCACAAGTGTGACAATGAATGCATGGAAAGTGTAAAAAATGGAACTTATGAT
TACCCAAAGTATTCAGAGGAATCAAAGTTAAACAGGGAAAAAATTGATGGAGTGAAATTG
GAATCAATGGGGGTCTATCAGATTCTGGCGATCTACTCAACTGTCGCCAGTTCACTGGTG
CTTCTGGTCTCCCTGGGGGCAATCAGCTTCTGGATGTGTTCCAATGGGTCTTTGCAATGC
AGAATATGCATC
>cds_ABJ16675_A/South_Australia/57/2005_2005//_HA_H1N1_2005
AAAGTAAAACTACTGGTTCTGTTATGTACATTTACAGCTACATATGCAGACACAATATGT
ATAGGCTACCATGCCAACAACTCGACCGACACTGTTGACACAGTACTTGAGAAGAATGTG
ACAGTGACACACTCTGTCAACCTACTTGAGGACAGTCACAATGGAAAACTATGTCTACTA
AAAGGAATAGCCCCACTACAATTGGGTAATTGCAGCGTTGCCGGATGGATCTTAGGAAAC
CCAGAATGCGAATTACTGATTTCCAAGGAATCATGGTCCTACATTGTAGAAACACCAAAT
CCTGAGAATGGAACATGTTACCCAGGGTATTTCGCCGACTATGAGGAGCTGAGGGAGCAA
TTGAGTTCAGTATCTTCATTTGAGAGGTTCGAAATATTCCCCAAAGAGAGCTCATGGCCC
AACCACACCGTAACCGGAGTATCAGCATCATGCTCCCATAACGGGAAAAGCAGTTTTTAC
AGAAATTTGCTATGGCTGACGGGGAAGAATGGTTTGTATCCAAACCTGAGCAAGTCCTAT
GCAAACAACAAAGAGAAAGAAGTCCTTGTACTGTGGGGTGTTCATCACCCGCCTAACATA
GGGGACCAAAGGGCCCTCTATCATACAGAAAATGCTTATGTCTCTGTAGTGTCTTCACAT
TATAGCAGAAGATTCACCCCAGAAATAGCCAAAAGACCCAAGGTGAGAGATCAGGAAGGA
AGAATCAACTACTACTGGACTCTGCTGGAACCCGGGGATACAATAATATTTGAGGCAAAT
GGAAATCTAATAGCGCCAAGGTTTGCTTTCGCACTGAGTAGAGGCTTTGGATCAGGAATC
ATCACCTCAAATGCACCAATGGATGAATGTGATGCGAAGTGTCAAACACCTCAGGGAGCT
ATAAACAGCAGTCTTCCTTTCCAGAATGTACACCCAGTCACAATAGGAGAGTGTCCAAAG
TATGTCAGGAGTGCAAAATTAAGAATGGTTACAGGACTAAGGAACATCCCATCCATTCAA
TCCAGAGGTTTGTTTGGAGCCATTGCCGGTTTCATTGAAGGGGGGTGGACTGGAATGGTA
GATGGTTGGTATGGTTATCACCATCAGAATGAGCAAGGATCTGGGTATGCTGCAGATCAA
AAAAGCACACAAAATGCCATTAACGGGATTACAAACAAGGTGAATTCTGTAATTGAGAAA
ATGAACACTCAATTCACAGCTGTGGGCAAAGAATTCAACAAATTGGAAAGAAGGATGGAA
AACTTAAATAAAAAAGTTGATGATGGGTTTCTAGACATTTGGACATATAACGCAGAATTG
TTGGTTCTACTGGAAAATGAAAGGACTTTGGACTTCCATGACTCCAACGTGAAGAATCTG
TATGAGAAAGTAAAAAGCCAATTAAAGAATAATGCCAAAGAAATAGGAAACGGGTGTTTT
GAATTCTATCACAAGTGTAACGATGAATGCATGGAGAGTGTGAAAAATGGAACTTATGAC
TATCCAAAATATTCCGAAGAATCAAAGTTGAACAGGGAGAGAATTGATGGAGTGAAATTG
GAATCAATGGGAGTCTATCAGATTCTGGCGATCTACTCAACAGTCGCCAGTTCCCTGGTT
CTTTTGGTCTCCCTGGGGGCAATCAGCTTCTGGATGTGTTCCAATGGGTCTTTGCAGTGT
AGAATATGCATC
>cds_ADG23218_A/Azarbayejan-Sharghi/179/2006_2006/01/17_HA_H1N1_2006
AAAGCGAAACTACTGGTTCTGTTATGTACATTTACAGCTACATATGCAGACACAATATGT
ATAGGCTACCATGCCAACAACTCGACCGACACTGTTGACACAGTACTTGAGAAGAATGTG
ACAGTGACACACTCTGTCAACCTACTTGAGGACCGTCACAATGGAAAACTATGTCTACTA
AAAGGAATAGCCCCACTACAATTGGGTAATTGCAGCGTTGCCGGATGGATCTTAGGAAAC
CCAGAATGCGAATTACTGATTTCCAAGGAATCATGGTCCTACATTGTAGAAACACCAAAT
CCTGAGAATGGAACATGTTACCCAGGGTATTTCGCCGACTATGAGGAGCTGAGGGAGCAA
TTGAGTTCAGTATCTTCATTTGAGAGGTTCGAAATATTCCCCAAAGAGAGCTCATGGCCC
AACCACACCGTAACCGGAGTATCAGCATCATGCTCCCATAACGGGAAAAGCAGTTTTTAC
AGAAATTTGCTATGGCTGACGGGAAAGAATGGTTTGTACCCAAACCTGAGCAAATCCTAT
GCAAACAACAAAGAGAAAGAAGTCCTTGTACTGTGGGGTGTTCATCACCCGCCTAACATA
GGGGATCAAAGGGCCCTCTATCATACAGAAAATGCTTATGTCTCTGTAGTGTCTTCACAT
TATAGCAGAAGATTCACCCCAGAAATAGCCAAAAGACCCAAGGTGAGAGATCAGGAAGGA
AGAATCAGCTACTACTGGACTCTACTGGAACCCGGGGATACAATAATATTTGAGGCAAAT
GGAAATCTAATAGCGCCAAGGTTTGCTTTCGCACTGAGTAGAGGCTTTGGATCAGGAATC
ATCACCTCAAATGCACCAATGGATGAATGTGATGCGAAGTGTCAAACACCTCAGGGAGCT
ATAAACAGCAGTCTTCCTTTCCAGAATGTACACCCAGTCACAATAGGAGAGTGTCCAAAG
TATGTCAGGAGTGCAAAATTAAGAATGGCTACAGGACTAAGGAACATCCCATCCATTCAA
TCCAGAGGTTTGTTTGGAGCCATTGCCGGTTTCATTGAAGGGGGGTGGACTGGAATGGTA
GATGGTTGGTATGGTTATCACCACCAGAATGAGCAAGGATCTGGGTATGCTGCAGATCAA
AAAAGCACACAAAATGCCATTAACGGGATTACAAACAAGGTGAATTCTGTAATTGAGAAA
ATGAACACTCAATTCACAGCTGTGGGCAAAGAATTCAACAAATTGGAAAGAAGGATGGAA
AACTTAAATAAAAAAGTTGATGATGGGTTTCTAGACATTTGGACGTATAACGCAGAATTG
TTGGTTCTACTGGAAAATGAAAGGACTTTGGACTTCCATGACTCCAACGTGAAGAATCTG
TATGAGAAAGTAAGAAGCCAATTAAAGAATAATGCCAAAGAAATAGGAAACGGGTGTTTT
GAATTCTATCACAAGTGTAACGATGAATGCATGGAGAGTGTGAAAAATGGAACTTATGAC
TATCCAAAATATTCCGAAGAATCAAAGTTAAACAGGGAGAAAATTGATGGAGTGAAATTG
GAATCAATGGGAGTCTATCAGATTCTGGCGATCTACTCAACAGTCGCCAGTTCCCTGGTT
CTTTTGGTCTCCCTGGGGGCAATCAGCTTCTGGATGTGTTCCAATGGGTCTTTGCAGTGT
AGAATATGCATC
>cds_ABM22257_A/Memphis/2/1996_1996//_HA_H1N1_1996
AAAGTAAAACTACTAGTCCTGTTGTGTGCATTTACAGCTACATATGCAGACACAATATGT
ATAGGCTACCATGCGAACAACTCAACCGACACTGTTGACACAGTACTTGAGAAGAACGTG
ACAGTGACACACTCTGTCAACCTACTTGAGGACAGTCACAACGGAAAACTATGCCGACTA
AAAGGAACAGCCCCACTACAATTGGGTAATTGCAGCGTTGCCGGATGGATCTTAGGAAAC
CCAGAATGCGAATCACTGTTTTCTAAGGAATCATGGTCCTACATTGCAGAAACACCAAAC
CCTGAGAATGGAACATGTTACCCAGGGTATTTCGCCGACTATGAGGAACTGAGGGAGCAA
TTGAGCTCAGTATCATCATTCGAGAGATTCGAAATATTCCCCAAGGAAAGCTCATGGCCC
AACCACACCGTAAAAGGAGTGACGGCATCATGTTCCCATAATGGGAAAAGCAGTTTTTAC
AAAAATTTGCTATGGCTGACGGAAAAGAATGGCTTGTACCCAAATCTGAGCAAGTCCTAT
GTAAACAACAAGGAGAAAGAAGTCCTTGTACTATGGGGTGTTCATCACCCGTCGAACATA
GGGGACCAAAGGGCCATCTATCATACAGAAAATGCTTATGTCTCTGTAGTGTCTTCACAT
TATAGCAGAAGATTCACCCCAGAAATAGCAAAAAGACCCAAAGTAAGAGATCAAGAAGGG
AGAATTAACTACTACTGGACTCTGCTGGAACCCGGGGACACAATAATATTTGAGGCAAAT
GGAAATCTAATAGCGCCATGGTACGCTTTCGCACTGAGTAGAGGCTTTGGGTCAGGAATC
ATCACCTCAAACGCATCAATGGGTGAATGTGACGCTAAGTGTCAAACACCCCAAGGAGCT
ATAAACAGTAGTCTTCCTTTCCAGAATGTACACCCAGTCACAATAGGAGAGTGTCCCAAG
TATGTCAGGAGTACAAAATTAAGGATGGTTACAGGACTAAGAAACATCCCATCCATTCAA
TCTAGAGGTTTGTTTGGAGCCATTGCCGGTTTCATTGAAGGGGGGTGGACTGGAATGATA
GATGGATGGTATGGTTATCATCATCAGAATGAACAAGGATCTGGCTATGCTGCAGACCAA
AAAAGCACACAAAATGCCATTGATGGGATTACAAACAAGGTGAATTCTGTAATCGAGAAA
ATGAACACTCAATTCACAGCTGTAGGCAAAGAATTCAACAAATTAGAGAGAAGGATGGAA
AACTTAAATAAGAAAGTTGATGATGGATTTCTGGACATTTGGACATATAATGCAGAGTTG
TTGGTTCTCCTGGAAAATGAAAGGACTTTGGATTTTCATGACTCAAATGTGAAGAATCTG
TATGAGAAAGTAAAAAACCAATTGAAGAATAATGCCAAAGAAATCGGGAACGGGTGTTTT
GAATTCTATCACAAGTGTAACAATGAATGCATGGAAAGTGTGAAAAATGGAACTTATGAC
TATCCAAAATATTCCGAAGAATCAAAGTTAAACAGGGAAAAAATTGATGGAGTGAAATTG
GAATCAATGGGCGTCTATCAGATTCTGGCGATCTACTCAACTGTCGCCAGTTCACTGGTG
CTTTTGGTCTCCCTGGGGGCAATCAGTTTCTGGATGTGTTCTAATGGGTCTTTGCAGTGT
AGAATATGCATC
>cds_ABF47748_A/Memphis/7/1980_1980//_HA_H1N1_1980
AAAGCAAAACTGCTGGTCCTGTTATGTGCACTTTCAGCTACAGATGCAGACACAATATGT
ATAGGCTACCATGCGAACAACTCAACCGACACTGTTGACACAGTACTCGAAAAGAACGTG
ACAGTGACACACTCTGTCAACCTACTTGAGGACAGTCACAACGGAAAACTATGCAGACTA
AAAGGAATAGCCCCACTACAATTGGGGAAATGCAGCATTGCCGGATGGATCTTAGGAAAC
CCAGAATGCGAATCACTGTTTTCTAAGAAATCATGGTCCTACATTGCAGAAACACCAAAC
TCCGAGAATGGAACATGTTACCCAGGGTATTTCGCCGACTATGAGGAACTGAGGGAGCAA
TTGAGTTCAGTATCATCATTCGAGAGATTCGAAATATTCCCCAAGGAAAGTTCATGGCCC
AAACACAACGTAAGAGGAGTAACGGCATCATGCTCCCATAAGGGGAAAAGCAGTTTTTAC
AGAAATTTGCTATGGCTGACGGAGAAAAATGGCTCGTACCCAAATCTGAGCAAGTCCTAT
GTGAACAACAAAGAGAAAGAAGTCCTTGTACTATGGGGTGTTCATCACCCGTCTAACATA
GAGGACCAAAAGACCATCTATCGTAAAGAAAATGCTTATGTCTCTGTAGTGTCTTCACAT
TATAACAGGAGATTCACCCCAGAAATAGCAAAAAGACCCAAAGTAAGAGATCAAGAAGGG
AGAATTAACTACTACTGGACTCTGCTGGAACCCGGGGACACAATAATATTTGAGGCAAAT
GGAAATCTAATAGCGCCATGGTATGCTTTCGCACTGAGTAGAGGCTTTGGGTCAGGAATC
ATCACCTCAAACGCATCGATGGATGAATGTGACGCGAAGTGTCAAACACCCCAGGGAGCT
ATAAACAGTAGTCTTCCTTTCCAGAATGTACACCCAGTCACAATAGGAGAGTGCCCAAAG
TACGTCAGGAGTACAAAATTAAGGATGGTTACAGGACTAAGGAACATCCCATCCATTCAA
TCCAGAGGTTTGTTTGGAGCCATTGCCGGTTTCATTGAAGGGGGATGGACTGGAATGATA
GATGGATGGTATGGTTATCATCATCAGAATGAACAGGGATCTGGCTATGCTGCGGATCAA
AAAAGCACACAAAATGCCATTAACGGGATTACAAACAAGGTGAACTCTGTAATCGAGAAA
ATGAACACTCAATTCACAGCTGTGGGTAAAGAATTCAACAAATTAGAAAAAAGGATGGAA
AACTTAAATAAAAAAGTTGATGATGGATTTCTGGACATTTGGACATATAATGCAGAATTG
TTGGTTCTACTGGAAAATGAAAGGACTTTGGATTTTCATGACTCAAATGTGAAGAACCTG
TATGAGAAAGTAAAAAGCCAATTAAAGAATAATGCCAAAGAAATAGGAAACGGGTGTTTT
GAATTCTACCACAAGTGTAACAATGAATGCATGGAAAGTGTAAAAAATGGAACTTATGAC
TATCCAAAATATTCAGAGGAATCAAAGTTAAACAGGGAAAAAATTGATGGAGTGAAATTG
GAATCAATGGGAGTCTATCAGATTCTGGCGATCTACTCAACTGTCGCCAGTTCACTGGTG
CTTTTGGTCTCCCTGGGGGCAATCAGCTTCTGGATGTGTTCTAATGGGTCTTTGCAGTGC
AGAATATGCATC
>cds_AFO66235_A/Canada/591/2004_2004//_HA_H1N1_2004
AAAGTAAAACTACTGGTCCTGTTATGCACATTTACAGCTACATATGCAGACACAATATGT
ATAGGCTACCATGCCAACAACTCAACCGACACTGTTGACACAGTACTTGAAAAGAATGTG
ACAGTGACACACTCTGTCAACCTGCTTGAGGACAGTCACAATGGAAAACTATGTCTATTA
AAAGGAATAGCCCCACTACAATTGGGTAATTGCAGCGTTGCCGGGTGGATCTTAGGAAAC
CCAGAATGCGAATTACTGATTTCCAAGGAATCATGGTCCTACATTGTAGAAAAACCAAAT
CCTGAGAATGGAACATGTTACCCAGGGCATTTCGCCGACTATGAGGAACTGAGGGAGCAA
TTGAGTTCAGTATCTTCATTTGAGAGGTTCGAAATATTCCCCAAAGAAAGCTCATGGCCC
AACCACACCGTAACCGGAGTATCAGCATCATGCTCCCATAATGGGAAAAGCAGTTTTTAC
AAAAATTTGCTATGGCTGACGGGGAAGAATGGTTTGTACCCAAACCTGAGCAAGTCCTAT
GCAAACAACAAAGAGAAAGAAGTCCTTGTACTATGGGGTGTTCATCACCCGCCAAACATA
GGTGTCCAAAGGGCCCTCTATCATACAGAAAATGCTTATGTCTCTGTAGTGTCTTCACAT
TATAGCAGAAAATTCACCCCAGAAATAGCCAAAAGACCCAAAGTAAGAGATCAAGAAGGA
AGAATCAACTACTACTGGACTCTGCTTGAACCCGGGGATACAATAATATTTGAGGCAAAT
GGAAATCTAATAGCGCCAAGATATGCTTTCGCACTGAGTAGAGGCTTTGGATCAGGAATC
ATCAACTCAAATGCACCAATGGATGAATGTGATGCGAAGTGCCAAACACCTCAGGGAGCT
ATAAACAGCAGTCTTCCTTTCCAGAATGTACACCCAGTCACAATAGGAGAGTGTCCAAAG
TATGTCAGGAGTGCAAAATTAAGGATGGTTACAGGACTAAGGAACATCCCATCCATTCAA
TCCAGAGGTTTGTTTGGAGCCATTGCCGGTTTCATTGAAGGGGGGTGGACTGGAATGGTA
GATGGTTGGTATGGTTATCATCATCAGAATGAGCAAGGATCTGGCTATGCTGCAGATCAA
AAAAGCACACAAAATGCCATTAATGGGATTACAAACAAGGTGAATTCTGTAATTGAGAAA
ATGAACACTCAATTCACAGCTGTGGGCAAAGAATTCAACAAATTGGAAAGAAGGATGGAA
AACTTAAATAAAAAAGTTGATGATGGGTTTATAGACATTTGGACATATAATGCAGAACTG
TTGGTTCTACTGGAAAATGAAAGGACTTTGGATTTCCATGACTCCAATGTGAAGAATCTG
TATGAGAAAGTAAAAAGCCAATTAAAGAATAATGCCAAAGAAATAGGAAATGGGTGTTTT
GAATTCTATCACAAGTGTAACGATGAATGCATGGAGAGTGTAAAAAATGGAACTTATGAC
TATCCAAAATATTCCGAAGAATCAAAGTTAAACAGGGAGAAAATTGATGGAGTGAAATTG
GAATCAATGGGAGTCTATCAGATTCTGGCGATCTACTCAACAGTCGCCAGTTCTCTGGTT
CTTTTGGTCTCCCTGGGGGCAATCAGCTTCTGGATGTGTTCCAATGGGTCTTTGCAGTGT
AGAATATGCATC
>cds_AFJ78298_A/Malaysia/11641/1997_1997/01/16_HA_H1N1_1997
AAAGCAAAACTACTAGTCCTGTTATGTACATTTACAGCTACATATGCAGACACAATATGT
ATAGGCTACCATGCCAACAACTCAACCGACACTGTTGACACAGTACTTGAGAAGAATGTG
ACAGTGACACACTCTGTCAACCTACTTGAGGACAGTCACAATGGAAAACTATGTCTACTA
AAAGGAATAGCCCCACTACAATTAGGTAATTGCAGCGTTGCCGGATGGATCTTAGGAAAC
CCAGAATGCGAATCACTGATTTCTAAGGAATCATGGTCCTACATTGTAGAGACACCAAAT
CCTGAGAATGGAACATGTTACCCAGGGTATTTCGCCGACTATGAGGAACTGAGGGAGCAA
TTGAGTTCAGTATCTTCATTTGAGAGATTCGAAATATTCCCCAAAGAAAGCTCATGGCCC
AACCACACCGTAACCGGAGTATCGGCATCATGCTCCCATAATGGGAAAAGCAGTTTTTAC
AGAAATTTGCTATGGCTGACGGAGAAGAATGGCTTGTACCCAAACCTGAGCAAGTCCTAT
GTAAACAACAAAGAGAAAGAAGTCCTTGTACTATGGGGTGTTCATCACCCGTCTAACATA
GGGGACCAAAGGGCCATCTATCATACAGAAAATGCTTATGTCTCTGTAGTGTCTTCACAT
TATAGCAGAAGATTCACCCCAGAAATAGCAAAAAGACCCAAAGTAAGAGATCAGGAAGGA
AGAATCAACTACTACTGGACTCTGCTGGAACCCGGGGACACAATAATATTTGAGGCAAAT
GGAAATCTAATAGCGCCATGGTATGCTTTCGCACTGAGTAGAGGCTTTGGATCAGGAATC
ATCACCTCAAATGCACCAATGGATGAATGTGATGCGAAGTGCCAAACACCTCAGGGAGCT
ATAAACAGTAGTCTTCCTTTCCAGAATGTACACCCAATCACAATAGGAGAGTGTCCAAAG
TATGTCAGGAGTGCAAAATTAAGGATGGTTACAGGACTAAGGAACATCCCATCCATTCAA
TCCAGAGGTTTGTTTGGAGCCATTGCCGGTTTCATTGAAGGGGGGTGGACTGGAATGATA
GATGGGTGGTATGGTTATCATCATCAGAATGAGCAAGGATCTGGCTATGCTGCAGATCAA
AAAAGCACACAAAATGCCATTAACGGGATTACAAACAAGGTGAATTCTGTAATTGAGAAA
ATGAACACTCAATTCACAGCTGTGGGCAAAGAATTCAACAAATTAGAAAGAAGGATGGAA
AACTTAAATAAAAAAGTTGATGATGGATTTCTGGACATTTGGACATATAATGCAGAATTG
TTGGTTCTACTGGAAAATGAAAGGACTTTGGATTTCCATGACTCAAATGTGAAGAATCTG
TATGAGAAAGTAAAAAGCCAATTAAAGAATAATGCCAAAGAAATAGGAAACGGGTGTTTT
GAATTCTATCACAAGTGTAACAATGAATGCATGGAAAGTGTGAAAAATGGAACTTATGAC
TATCCAAAATATTCCGAAGAATCAAAGTTAAACAGGGAGAAAATTGATGGAGTGAAATTG
GAATCAATGGGAGTCTATCAGATTCTGGCGATCTACTCAACTGTCGCCAGTTCACTGGTT
CTTTTGGTCTCCCTGGGGGCAATCAGCTTCTGGATGTGTTCCAATGGGTCTTTGCAGTGT
AGAATATGCATC
>cds_AFJ78375_A/Malaysia/15042/1998_1998/01/27_HA_H1N1_1998
AAAGCAAAACTACTAGTCCTGTTATGTACATTTACAGCTACATATGCAGACACGATATGT
ATAGGCTACCATGCCAACAACTCAACCGACACTGTTGACACAGTACTTGAGAAGAATGTT
ACAGTGACACACTCTATCAACCTACTTGAGAACAGTCACAATGGAAAATTATGTCTACTA
AAAGGAATAGCCCCACTACAATTGGGTAATTGCAGCGTTGCCGGATGGATCTTAGGAAAC
CCAGAATGCGAATTACTGATTTCTAAGGAATCATGGTCCTACATTGTAGAAACACCAAAT
CCTGAGAATGGAACATGTTACCCAGGGCATTTCGCCGACTATGAGGAACTGAGGGAGCAA
TTGAGTTCAGTATCCTCATTTGAGAGATTCGAAATATTCCCCAAAGAAAGCTCATGGCCC
AACCACACCGTAACCGGAGTATCGGCATCATGCTCCCATAATGGGAAAAGCAGTTTTTAC
AGAAATTTGCTATGGCTGACGGAGAAGAATGGCTTGTACCCAAACCTGAGCAAGTCCTAT
GTAAACAACAAAGAGAAAGAAGTCCTTGTACTATGGGGTGTTCATCACCCGTCTAACATA
GGGGACCAAAGGGCCATCTATCATACAGAAAATGCTTATGTCTCTGTAGTGTCTTCACAT
TATAGCAGAAGATTCACCCCAGAAATAGTCAAAAGACCCAAAGTAAGAGATCAGGAAGGA
AGAATCAACTACTACTGGACTCTGCTGGAACCCGGGGACACAATAATATTTGAGGCAAAT
GGAAATCTAATAGCGCCATGGTATGCTTTCGCACTGAGTAGAGGCTTTGGATCAGGAATC
ATCACCTCAAATGCACCAATGGATGAATGTGATGCGAAGTGTCAAACACCTCAGGGAGCT
ATAAACAGTAGTCTTCCTTTCCAGAATGTACACCCAGTCACAATAGGAGAGTGTCCAAAG
TATGTAAGGAGTGCAAAATTAAGGATGGTTACAGGACTAAGGAACATCCCATCCATTCAA
TCCAGAGGTTTGTTTGGAGCCATTGCCGGTTTCATTGAAGGGGGGTGGACTGGAATGATA
GATGGGTGGTATGGTTATCATCATCAGAATGAGCAAGGATCTGGTTATGCTGCAGATCAA
AAAAGCACACAGAATGCCATTAACGGGATTACAAACAAGGTGAATTCTATAATTGAGAAA
ATGAACACTCAATTCACAGCTGTGGGCAAAGAATTCAACAAATTAGAAAGAAGGATGGAA
AACTTAAATAAAAAAGTTGATGATGGATTTCTAGACATTTGGACATATAATGCAGAATTG
TTGGTTCTACTAGAAAATGAAAGGACTTTGGATTTCCATGACTCAAATGTGAAGAATCTG
TATGAGAAAGTAAAAAGCCAATTAAAGAATAATGCCAAAGAAATAGGAAACGGGTGTTTT
GAATTCTATCACAAATGTAACAATGAATGCATGGAAAGTGTGAAAAATGGAACTTATGAC
TATCCAAAATATTCCGAAGAATCAAAGTTAAACAGGGAGAAAATTGATGGAGTGAAATTG
GAATCAATGGGAGTCTATCAGATTCTGGCGATCTACTCAACTGTCGCCAGTTCACTGGTT
CTTTTGGTCTCCCTGGGGGCAATCAGCTTCTGGATGTGTTCCAATGGGTCTTTGCAGTGT
AGAATATGCATC
>cds_ABP49316_A/Albany/4836/1950_1950//_HA_H1N1_1950
AAAGCAAAACTACTGGTCCTGTTATGTGCACTTTCAGCTACAGATGCAGACACAATATGT
ATAGGCTACCATGCGAACAACTCAACCGACACTGTTGACACAGTACTCGAAAAGAACGTG
ACAGTGACACACTCTGTCAACCTACTCGAGGACAGCCACAACGGGAAACTATGCAGACTA
AAAGGAATAGCCCCACTACAATTGGGGAAATGCAACATTGCCGGATGGATCTTAGGAAAC
CCAGAATGCGAATCACTGTTTTCTAAGAAATCATGGTCCTACATTGCAGAAACACCAAAC
TCTGAGAATGGAACATGTTACCCAGGATATTTCGCCGACTATGAGGAACTGAGGGAGCAA
TTGAGCTCAGTATCATCATTCGAGAGATTCGAAATATTCCCCAAGGAAAGGTCATGGCCC
AAACACAACATAAGAGGAGTAACGGCAGCATGCTCCCATAAGGGGAAAAGCAGTTTTTAC
AGAAATTTGCTATGGCTGACGGAGAAAAATGGCTCGTACCCAAATCTGAAAAAGTCCTAT
GTGAACAATAAAGAGAAAGAAGTCCTTGTACTATGGGGTGTTCATCACCCGTCTAACATA
GAGGACCAAAAGACCCTCTATCGGAAAGAAAATGCTTATGTCTCTGTAGTGTCTTCAAAT
TATAACAAGAGATTCACCCCAGAAATAGCAGAAAGACCCAAAGTAAGAGGTCAAGCAGGG
AGAATTAACTACTACTGGACTCTGCTGGAACCCGGAGACACAATAATATTTGAGGCAAAT
GGAAATCTAATAGCGCCATGGCATGCTTTCGCACTGAGTAGAGGCTTTGGGTCAGGAATC
ATCACCTCAAACGCATCGATGGATGAATGTGACACGAAGTGTCAAACACCCCAGGGAGCT
ATAAACAGTAGTCTCCCTTTCCAGAATATACACCCAGTCACAATAGGAGAGTGCCCAAAA
TACGTCAGGAGTACAAAATTGAGGATGGTTACAGGACTAAGGAACATCCCATCCATTCAA
TCCAGAGGTCTGTTTGGGGCCATTGCCGGTTTCATTGAAGGGGGATGGACTGGAATGATA
GATGGATGGTATGGTTATCATCATCAGAATGAACAGGGATCTGGCTATGCTGCGGATCAA
AAAAGCACACAAAATGCCATTAACGGGATTACAAACAAGGTGAACTCTGTTATCGAGAAA
ATGAACACTCAATTCACAGCTGTGGGTAAAGAATTCAACAAATTAGAAAAAAGGATGGAA
AACTTAAATAAAAAAGTTGATGATGGATTTCTGGACATTTGGACATATAATGCAGAATTG
TTGGTTCTACTGGAAAATGAAAGGACTTTGGATTTTCATGACTCAAATGTGAAGAATCTG
TATGAGAAAGTAAAAAGCCAATTAAAGAATAATGCCAAAGAAATAGGAAACGGGTGTTTT
GAATTCTACCACAAGTGTAACAATGAATGCATGGAAAGTGTAAAAAATGGAACTTATGAT
TATCCAAAATATTCAGAGGAATCAAAGTTAAACAGGGAAAAAATTGATGGAGTGAAATTG
GAATCAATGGGAGTCTATCAGATTCTGGCGATCTACTCAACTGTCGCCAGTTCACTGGTG
CTTCTGGTCTCCCTGGGGGCAATCAGCTTCTGGATGTGTTCTAATGGGTCTTTGCAGTGC
AGAATATGCATC
>cds_ADT78908_A/Netherlands/001R1/1953_1953//_HA_H1N1_1953
AAAGCAAAACTACTGATCCTGTTATGTGCACTTTCAGCTACAGATGCAGACACAATATGT
ATAGGCTACCATGCGAACAACTCAACCGACACTGTTGACACAGTACTCGAAAAGAATGTG
ACAGTGACACACTCTGTAAACCTACTCGAAGACAGCCACAATGGGAAATTATGCAGATTA
AAAGGAAAAGCCCCACTACAATTGGGGAAATGTAACATTGCCGGATGGGTCTTAGGAAAC
CCAGAATGCGAATCATTGCTTTCCAATAGATCATGGTCCTACATTGCAGAAACACCAAAC
TCTGAGAATGGGACATGTTACCCAGGAGATTTCGCCGACTATGAGGAACTGAGGGAGCAA
TTGAGCTCAGTATCATCATTCGAGAGATTCGAAATATTCCCCAAGGAAAGATCATGGCCC
AAACACACAACCAGAGGAGTGACGGCAGCATGCTCCCATGCGAGGAAAAGCAGTTTTTAC
AAAAATTTGGTCTGGCTGACGGAGGCAAATGGCTCATACCCAAATCTGAGCAAGTCCTAT
GTGAACAATCAAGAGAAAGAAGTCCTTGTGCTATGGGGTGTTCATCACCCGTCTAACATA
GAGGATCAAAGAACCCTCTATCGGAAAGATAATGCTTATGTCTCTGTAGTGTCTTCAAAT
TATAACAGGAGATTCACCCCAGAAATAGCAAAAAGGCCCAAAGTAAGAGATCAACCAGGG
AGAATGAACTATTACTGGACTTTGCTAGAACCCGGAGACACAATAATATTTGAGGCAACT
GGAAATCTAATAGCACCATGGTATGCTTTCGCACTGAGTAGAGGCCCTGGATCAGGAATC
ATCACCTCAAACGCACCAATGGATGAATGTGACACGAAGTGTCAAACACCCCAGGGAGCT
ATAAACAGTAGTCTCCCTTTTCAGAATATACACCCAGTCACAATAGGAGAGTGCCCAAAA
TACGTCAGGAGTACAAAATTGAGGATGGTTACAGGACTAAGGAACATCCCATCCATCCAA
TCCAGGGGTCTGTTTGGAGCCATTGCCGGTTTCATTGAAGGGGGATGGACTGGGATGATG
GATGGATGGTATGGTTACCATCATCAGAATGAACAGGGATCTGGCTATGCTGCGGATCAA
AAAAGCACACAAAATGCCATTAACGGGATTACAAATAAGGTGAACTCTGTTATCGAGAAA
ATGAACACTCAATTCACAGCTGTGGGTAAAGAATTCAACAAATTAGAAAAAAGAATGGAA
AACTTAAATAAAAAAGTTGATGATGGATTTCTGGATATTTGGACATATAATGCAGAATTG
TTGGTTCTACTGGAAAATGAAAGGACTTTGGATTTTCATGACTCAAATGTGAAGAATCTG
TATGAGAAAGTAAAAAACCAATTAAGGAATAATGCAAAGGAACTAGGAAACGGGTGTTTT
GAGTTCTACCACAAGTGTGACAATGAATGCATGGAAAGTGTAAAAAATGGAACTTATGAT
TACCCAAAATATTCAGAGGAATCAAAGTTAAACAGAGAAAAGATTGATGGAGTGAAATTG
GAATCAATGGGGGTCTATCGGATTCTGGCGATCTACTCAACTGTCGCCAGTTCACTGGTG
CTTCTGGTCTCCCTGGGGGCAATCAGCTTCTGGATGTGTTCTAATGGGTCTTTACAGTGC
AGAATATGCATC
>cds_ABP49448_A/Albany/20/1978_1978//_HA_H1N1_1978
AAAGCAAAACTACTGGTCCTGTTATGTGCACTTTCAGCTACAGATGCAGACACAATATGT
ATAGGCTACCATGCGAACAACTCAACCGACACTGTTGACACAGTACTCGAAAAGAACGTG
ACAGTGACACACTCTGTCAACCTACTTGAGGACAGTCACAACGGAAAACTATGCAGACTA
AAAGGAATAGCCCCACTACAATTGGGGAAATGCAGCATTGCCGGATGGATCTTAGGAAAC
CCAGAATGCGAATCACTGTTTTCTAAGAAATCATGGTCCTACATTGCAGAAACACCAAAC
TCCGAGAATGGAACATGTTACCCAGGATATTTCGCCGACTATGAGGAACTGAGGGAGCAA
TTGAGTTCAGTATCATCATTCGAGAGATTCGAAATATTCCCCAAGGAAAGATCATGGCCC
AAACACAACGTAAGAGGAGTAACGGCATCATGCTCCCATAAGGGGAAAAGCAGTTTTTAC
AGAAATTTGCTATGGCTGACGGAGAAAAATGGCTCGTACCCAAATCTGAGCAAGTCCTAT
GTGAACAACAAAGAGAAAGAAGTCCTTGTACTATGGGGTGTTCATCACCCGTCTAACATA
GAGGACCAAAAGACCATCTATCGGAAAGAAAATGCTTATGTCTCTGTAGTGTCTTCAAAT
TATAACAGGAGATTCACCCCAGAAATATCAGAAAGACCCAAAGTAAGAGGTCAAGAAGGG
AGAATTAACTACTACTGGACTCTGCTGGAACCCGGGGACACAATAATATTTGAGGCAAAT
GGAAATCTAATAGCGCCATGGTATGCTTTCGCACTGAGTAGAGGCTTTGGGTCAGGAATC
ATCACCTCAAACGCATCGATGGATGAATGTGACACGAAGTGTCAAACACCCCAGGGAGCT
ATAAACAGTAGTCTTCCTTTCCAGAATGTACACCCAGTCACAATAGGAGAGTGCCCAAAA
TACGTCAGGAGTACAAAATTAAGGATGGTTACAGGACTAAGGAACATCCCATCCATTCAA
TCCAGAGGTCTGTTTGGAGCCATTGCCGGTTTCATTGAAGGGGGATGGACTGGAATGATA
GATGGATGGTATGGTTATCATCATCAGAATGAACAGGGATCTGGCTATGCTGCGGATCAA
AAAAGCACACAAAATGCCATTAACGGGATTACAAACAAGGTGAACTCTGTTATCGAGAAA
ATGAACACTCAATTCACAGCTGTGGGTAAAGAATTCAACAAATTAGAAAAAAGGATGGAA
AACTTAAATAAAAAAGTTGATGATGGATTTCTGGACATTTGGACATATAATGCAGAATTG
TTGGTTCTACTGGAAAATGAAAGGACTTTGGATTTTCATGACTCAAATGTGAAGAATCTG
TATGAGAAAGTAAAAAGCCAATTAAAGAATAATGCCAAAGAAATAGGAAACGGGTGTTTT
GAATTCTACCACAAGTGTAACAATGAATGCATGGAAAGTGTAAAAAATGGAACTTATGAC
TATCCAAAATATTCAGAGGAATCAAAGTTAAACAGGGAAAAAATTGATGGAGTGAAATTG
GAATCAATGGGAGTCTATCAGATTCTGGCGATCTACTCAACTGTCGCCAGTTCACTGGTG
CTTTTGGTCTCCCTGGGGGCAATCAGCTTCTGGATGTGTTCTAATGGGTCTTTGCAGTGC
AGAATATGCATC
>cds_ABO52280_A/Malaya/302/1954_1954//_HA_H1N1_1954
AAAGCAAGACTACTGATCCTGTTATGTGCACTTTCAGCTACAGATGCAGACACAATATGT
ATAGGCTACCATGCGAACAATTCAACCGACACTGTTGACACAGTACTCGAAAAGAATGTG
ACAGTGACACACTCTGTAAACCTACTCGAAGACAGCCACAACGGGAAATTATGCAGATTA
AAAGGAATAGCCCCACTACAATTGGGGAAATGTAACATTGCCGGATGGATCTTGGGAAAC
CCAGAATGCGAATCATTGCTCTCTAATAGATCATGGTCCTACATTGCAGAAACACCAAAC
TCTGAGAATGGAATATGTTACCCAGGAGATTTCGCCGACTATGAGGAACTGAGGGAGCAA
TTGAGCTCAGTATCATCATTCGAGAGATTCGAAATATTCCCCAAGGAAAGCTCATGGCCC
AAACACAACATAAGAGGAGTAACGGTAGCATGCTCCCACGCGAAGAAAAGCAGTTTTTAC
AAAAATTTGCTCTGGCTGACGGAGGCAAATGGCTTATACCCAAGTCTGAGCAAGTCCTAT
GTGAACGACAGAGAGAAAGAAGTCCTTGTGCTATGGGGTGTTCATCACCCGTCTAACATA
GAGGATCAAAGGACCCTCTATCGGAAAGAAAATGCTTATGTCTCTGTGGTGTCTTCAAAT
TATAACAGGAGATTCACCCCGGAAATAGCAGAAAGACCCAAAGTAAGAGGTCAACCAGGG
AGAATGAACTATTACTGGACTTTGCTAGAACCCGGAGACAAAATAATATTTGAGGCAAAT
GGAAACCTAATAGCGCCATGGTATGCTTTCGCACTGAGTAGAGGCCCTGGATCAGGAATC
ATCACCTCCAACGCATCAATGGATGAATGTGACACGAAGTGTCAAACACCCCAGGGAGCC
ATAAACAGTAGCCTCCCTTTTCAGAACATACACCCAGTCACAATAGGAGAGTGCCCAAAA
TATGTCAGGAGTACCAAATTGAGGATGGTTACAGGACTAAGGAACATCCCATCCATTCAA
TCCAGAGGTCTGTTTGGAGCCATTGCCGGTTTCATTGAAGGGGGATGGACTGGAATGGTG
GATGGATGGTATGGTTACCATCATCAGAATGAGCAGGGATCTGGCTATGCTGCGGACCAA
AAAAGCACACAAAATGCCATTAACGGGATTACAAATAAGGTGAACTCTGTTATCGAGAAA
ATGAACACTCAATTCACAGCTGTGGGTAAAGAGTTCAACAAATTGGAAAAAAGAATGGAA
AACTTAAATAAAAAAGTTGATGATGGATTTCTGGACATTTGGACATATAATGCAGAATTA
TTGGTTCTACTGGAAAATGAAAGGACTTTGGATTTCCATGACTCAAATGTGAAGAATCTG
TATGAGAAAGTAAAAAACCAATTGAGAAATAATGCAAAGGAAATAGGAAACGGGTGTTTT
GAGTTCTACCACAAGTGTGACAATGAATGCATGGAAAGTGTAAAAAATGGAACTTATGAT
TACCCAAAGTATTCAGAGGAATCAAAGTTAAACAGGGCAAAAATTGATGGAGTAAAACTG
GAATCAATGGGGGTCTATCAGATTCTGGCGATCTACTCAACTGTCGCCAGTTCACTGGTG
CTTCTGGTCTCCCTGGGGGCAATCAGCTTTTGGATGTGTTCCAATGGGTCTTTGCAATGC
AGAATATGCATC
>cds_AAP34324_A/New_Caledonia/20/1999_1999//_HA_H1N1_1999
AAAGCAAAACTACTGGTCCTGTTATGTACATTTACAGCTACATATGCAGACACAATATGT
ATAGGCTACCATGCCAACAACTCAACCGACACTGTTGACACAGTACTTGAGAAGAATGTG
ACAGTGACACACTCTGTCAACCTACTTGAGGACAGTCACAATGGAAAACTATGTCTACTA
AAAGGAATAGCCCCACTACAATTGGGTAATTGCAGCGTTGCCGGATGGATCTTAGGAAAC
CCAGAATGCGAATTACTGATTTCCAAGGAATCATGGTCCTACATTGTAGAAACACCAAAT
CCTGAGAATGGAACATGTTACCCAGGGTATTTCGCCGACTATGAGGAACTGAGGGAGCAA
TTGAGTTCAGTATCTTCATTTGAGAGATTCGAAATATTCCCCAAAGAAAGCTCATGGCCC
AACCACACCGTAACCGGAGTATCAGCATCATGCTCCCATAATGGGAAAAGCAGTTTTTAC
AGAAATTTGCTATGGCTGACGGGGAAGAATGGTTTGTACCCAAACCTGAGCAAGTCCTAT
GTAAACAACAAAGAGAAAGAAGTCCTTGTACTATGGGGTGTTCATCACCCGCCTAACATA
GGGAACCAAAGGGCCCTCTATCATACAGAAAATGCTTATGTCTCTGTAGTGTCTTCACAT
TATAGCAGAAGATTCACCCCAGAAATAGCCAAAAGACCCAAAGTAAGAGATCAGGAAGGA
AGAATCAACTACTACTGGACTCTGCTGGAACCTGGGGATACAATAATATTTGAGGCAAAT
GGAAATCTAATAGCGCCATGGTATGCTTTTGCACTGAGTAGAGGCTTTGGATCAGGAATC
ATCACCTCAAATGCACCAATGGATGAATGTGATGCGAAGTGTCAAACACCTCAGGGAGCT
ATAAACAGCAGTCTTCCTTTCCAGAATGTACACCCAGTCACAATAGGAGAGTGTCCAAAG
TATGTCAGGAGTGCAAAATTAAGGATGGTTACAGGACTAAGGAACATCCCATCCATTCAA
TCCAGAGGTTTGTTTGGAGCCATTGCCGGTTTCATTGAAGGGGGGTGGACTGGAATGGTA
GATGGGTGGTATGGTTATCATCATCAGAATGAGCAAGGATCTGGCTATGCTGCAGATCAA
AAAAGTACACAAAATGCCATTAACGGGATTACAAACAAGGTGAATTCTGTAATTGAGAAA
ATGAACACTCAATTCACAGCTGTGGGCAAAGAATTCAACAAATTGGAAAGAAGGATGGAA
AACTTAAATAAAAAAGTTGATGATGGGTTTCTAGACATTTGGACATATAATGCAGAATTG
TTGGTTCTACTGGAAAATGAAAGGACTTTGGATTTCCATGACTCCAATGTGAAGAATCTG
TATGAGAAAGTAAAAAGCCAATTAAAGAATAATGCCAAAGAAATAGGAAACGGGTGTTTT
GAATTCTATCACAAGTGTAACAATGAATGCATGGAGAGTGTGAAAAATGGAACTTATGAC
TATCCAAAATATTCCGAAGAATCAAAGTTAAACAGGGAGAAAATTGATGGAGTGAAATTG
GAATCAATGGGAGTCTATCAGATTCTGGCGATCTACTCAACTGTCGCCAGTTCCCTGGTT
CTTTTGGTCTCCCTGGGGGCAATCAGCTTCTGGATGTGTTCCAATGGGTCTTTGCAGTGT
AGAATATGCATC
>cds_ABO44134_A/Tientsin/78/1977_1977//_HA_H1N1_1977
AAAGCAAAACTACTGGTCCTGTTATGTGCACTTTCAGCTACAGATGCAGACACAATATGT
ATAGGCTACCATGCGAACAACTCAACCGACACTGTTGACACAGTACTCGAAAAGAACGTG
ACAGTGACACACTCTGTCAACCTACTCGAGGACAGTCACAACGGAAAACTATGCAGACTA
AAAGGAATAGCCCCACTACAATTGGGGAAATGCAGCATTGCCGGATGGATCTTAGGAAAC
CCAGAATGCGAATCACTGTTTTCTAAGAAATCATGGTCCTACATTGCAGAAACACCAAAC
TCCGAGAATGGAACATGTTACCCAGGATATTTCGCCGACTATGAGGAACTGAGGGAGCAA
TTGAGCTCAGTATCATCATTCGAGAGATTCGAAATATTCCCCAAGGAAAGGTCATGGCCC
AAACACAACGTAAGAGGAGTAACGGCATCATGCTCCCATAAGGGGAAAAGCAGTTTTTAC
AGAAATTTGCTATGGCTGACGGAGAAAAATGGCTCGTACCCAAATCTGAGCAAGTCCTAT
GTGAACAACAAAGAGAAAGAAGTCCTTGTACTATGGGGTGTTCATCACCCGTCTAACATA
GAGGACCAAAAGACCATCTATCGGAAAGAAAATGCTTATGTCTCTGTAGTGTCTTCAAAT
TATAACAGGAGATTCACCCCAGAAATAGCAGAAAGACCCAAAGTAAGAGGTCAAGCAGGG
AGAATTAACTACTACTGGACTCTGCTGGAACCCGGGGACACAATAATATTTGAGGCAAAT
GGAAATCTAATAGCGCCATGGCATGCTTTCGCACTGAGTAGAGGCTTTGGGTCAGGAATC
ATCACCTCAAACGCATCGATGGATGAATGTGACACGAAGTGTCAAACACCCCAGGGAGCT
ATAAACAGTAGTCTTCCTTTCCAGAATATACACCCAGTCACAATAGGAGAGTGCCCAAAA
TACGTCAGGAGTACAAAATTGAGGATGGTTACAGGACTAAGGAACATCCCATCCATTCAA
TCCAGAGGTCTGTTTGGAGCCATTGCCGGTTTCATTGAAGGGGGATGGACTGGAATGATA
GATGGATGGTATGGTTATCATCATCAGAATGAACAGGGATCTGGCTATGCTGCAGATCAA
AAAAGCACACAAAATGCCATTAACGGGATTACAAACAAGGTGAACTCTGTTATCGAGAAA
ATGAACACTCAATTCACAGCTGTGGGTAAAGAATTCAACAAATTAGAAAAAAGGATGGAA
AACTTAAATAAAAAAGTTGATGATGGATTTCTGGACATTTGGACATATAATGCAGAATTG
TTGGTTCTACTGGAAAATGAAAGGACTTTGGATTTTCATGACTCAAATGTGAAGAATCTG
TATGAGAAAGTAAAAAGCCAATTAAAGAATAATGCCAAAGAAATAGGAAACGGGTGTTTT
GAATTCTACCACAAGTGTAACAATGAATGCATGGAAAGTGTAAAAAATGGAACTTATGAC
TATCCAAAATATTCAGAGGAATCAAAGTTAAACAGGGAAAAAATTGATGGAGTGAAATTG
GAATCAATGGGAGTCTATCAAATTCTGGCGATCTACTCAACTGTCGCCAGTTCACTGGTG
CTTTTGGTCTCCCTGGGGGCAATCAGCTTCTGGATGTGTTCTAATGGGTCTTTGCAGTGC
AGAATATGCATC
>cds_ABO38406_A/Tonga/14/1984_1984//_HA_H1N1_1984
AAAGCAAAACTACTGGTCCTGTTATGTGCACTCTCAGCTACAGATGCAGACACAATATGT
ATAGGCTACCATGCGAACAACTCAACCGACACTGTTGACACAGTACTCGAAAAGAACGTG
ACAGTGACACACTCTGTCAACCTACTTGAGGACAATCACAACGGGAAACTATGCAAACTA
AAAGGAATAGCGCCACTACAATTGGGGAAATGCAGCATTGCCGGATGGATCTTAGGAAAC
CCAGAATGCGAATCACTGTTTTCTAAGAAATCATGGTCCTACATTGCAGAAACACCAAAC
TCCGAGAATGGAACATGTTACCCAGGGTATTTCGCCGACTATGAAGAACTGAGGGAACAA
TTGAGTTCAGTATCATCATTCGAGAGATTCGAAATATTTCCCAAGGAAAGTTCATGGCCC
AACCACAACGTAAAAGGAGTAACGGCATCATGCTCCCATAAGGGGAAAAGCAGTTTTTAC
AGAAATTTGCTATGGCTGACGGAGAAAAAAGGCTCGTACCCAAATCTGAGCAAATCCTAT
GTGAACAACAAAGAGAAAGAAGTCCTTGTACTATGGGGTATTCATCACCCGTCTAACATA
GAGGACCAAAAGACCATCTATCGTAAAGAAAATGCTTATGTCTCTGTAGTGTCTTCACAT
TATAACAGGAGATTCACCCCAGAAATAGCAAAAAGACCCAAAGTAAGAGATCAAGAAGGG
AGAATTAACTACTACTGGACTCTGCTGGAACCCGGGGACACAATAATATTTGAGGCAAAT
GGAAATCTAATAGCGCCATGGTATGCTTTCGCACTGAGTAGGGGCTTTGGGTCAGGAATC
ATCACCTCAAACGCATCGATGGATGAATGTGACGCGAAGTGTCAAACACCCCGGGGAGCT
ATAAACAGTAGTCTTCCTTTTCAGAATGTACACCCAGTCACAATAGGAGAGTGCCCAAAG
TACGTCAGGAGTACAAAATTAAGGATGGTTACAGGACTAAGGAACATCCCATCCATTCAA
TCCAGAGGTTTGTTTGGAGCTATTGCCGGTTTCATTGAAGGGGGATGGACTGGAATGATT
GATGGATGGTATGGTTATCATCATCAGAATGAACAGGGATCTGGCTATGCTGCGGATCAA
AAAAGCACACAAAGTGCCATTAACGGGATTACAAACAAGGTGAACTCTATAATCGAGAAA
ATGAACACTCAATTCACAGCTGTGGGTAAAGAATTCAACAAACTAGAAAAAAGGATGGAA
AACTTAAATAAAAAAGTTGATGATGGATTTCTGGACATTTGGACATATAATGCAGAATTG
TTGGTTCTACTGGAAAATGAAAGGACTTTGGATTTCCACGACTCAAATGTGAAGAACCTG
TATGAGAAAGTAAAAAGCCAATTAAAGAATAATGCCAAAGAAATAGGAAACGGGTGTTTT
GAATTCTACCACAAGTGTAACAATGAATGCATGGAAAGTGTAAAAAATGGAACTTATGAC
TATCCAAAATATTCAGAGGAATCAAAATTAAACAGGGAAAAAATTGATGGAGTGAAATTG
GAATCAATGGGAGTCTATCAGATTCTGGCGATCTACTCAACTGTCGCCAGTTCACTGGTG
CTTTTGGTCTCCCTGGGGGCAATCAGCTTCTGGATGTGTTCTAATGGGTCTTTGCAGTGC
AGAATATGCATC
>cds_ACU80025_A/Boston/26/2008_2008/02/03_HA_H1N1_2008
AAAGTAAAACTACTGGTCCTGTTATGCACATTTGCAGCTACATATGCAGACACAATATGT
ATAGGCTACCATGCTAACAACTCGACCGACACTGTTGACACAGTACTTGAAAAGAATGTG
ACAGTGACACACTCTGTCAACCTGCTTGAGAACAGTCACAATGGAAAACTATGTCTATTA
AAAGGAATAGCCCCACTACAATTGGGTAATTGCAGCGTTGCCGGGTGGATCTTAGGAAAC
CCAGAATGCGAATTGCTGATTTCCAAGGAGTCATGGTCCTACATTGTAGAAAAACCAAAT
CCTGAGAATGGAACATGTTACCCAGGGCATTTCGCTGACTATGAGGAACTGAGGGAGCAA
TTGAGTTCAGTATCTTCATTTGAGAGGTTCGAAATATTCCCCAAAGAAAGCTCATGGCCC
AACCACACCGTAACCGGAGTGTCAGCATCATGCTCCCATAATGGGGAAAGCAGTTTTTAC
AGAAATTTGCTATGGCTGACGGGGAAGAATGGTTTGTACCCAAACCTGAGCAAGTCCTAT
GCAAACAACAAAGAAAAAGAAGTCCTTGTACTATGGGGTGTTCATCACCCGCCAAACATA
GGTGACCAAAAGGCCCTCTATCATACAGAAAATGCTTATGTCTCTGTAGTGTCTTCACAT
TATAGCAGAAAATTCACCCCAGAAATAGCCAAAAGACCCAAAGTAAGAGATCAAGAAGGA
AGAATCAATTACTACTGGACTCTGCTTGAACCCGGGGATACAATAATATTTGAGGCAAAT
GGAAATCTAATAGCGCCAAGATATGCTTTCGCACTGAGTAGAGGCTTTGGATCAGGAATC
ATCAACTCAAATGCACCAATGGATAAATGTGATGCGAAGTGCCAAACACCTCAGGGAGCT
ATAAACAGCAGTCTTCCTTTCCAGAACGTACACCCAGTCACAATAGGAGAGTGTCCAAAG
TATGTCAGGAGTGCAAAATTAAGGATGGTTACAGGACTAAGGAACATCCCATCCATTCAA
TCCAGAGGTTTGTTTGGAGCCATTGCCGGTTTCATTGAAGGGGGGTGGACTGGAATGGTA
GATGGTTGGTATGGTTATCATCATCAGAATGAGCAAGGATCTGGCTATGCTGCAGATCAA
AAAAGCACACAAAATGCCATTAATGGGATTACAAACAAGGTGAATTCTGTAATTGAGAAA
ATGAACACTCAATTCACAGCAGTGGGCAAAGAATTCAACAAATTGGAAAGAAGGATGGAA
AACTTGAATAAAAAAGTTGATGATGGGTTTATAGACATTTGGACATATAATGCAGAACTG
TTGGTTCTACTGGAAAATGAAAGGACTTTGGATTTCCATGACTCCAATGTGAAGAATCTG
TATGAGAAAGTAAAAAGCCAGTTAAAGAATAATGCTAAAGAAATAGGAAATGGGTGTTTT
GAATTCTATCACAAGTGTAACGATGAATGCATGGAGAGTGTAAAGAATGGAACTTATGAC
TATCCAAAATATTCCGAAGAATCAAAGTTAAACAGGGAGAAAATTGATGGAGTGAAATTG
GAATCAATGGGAGTCTATCAGATTCTGGCGATCTACTCAACAGTCGCCAGTTCTCTGGTT
CTTTTGGTCTCCCTGGGGGCAATCAGCTTCTGGATGTGTTCCAATGGGTCTTTGCAGTGT
AGAATATGCATC
>cds_BAA02768_A/Suita/1/1989_1989//_HA_H1N1_1989
AAAGCAAAACTACTAGTCCTGTTATGTGCATTTACAGCTACAGATGCAGACACAATATGT
ATAGGCTACCATGCGAACAACTCAACCGACACTGTTGACACAGTACTTGAGAAGAACGTG
ACAGTGACACACTCTGTCAACCTACTTGAGGACAGTCACAACGGAAAACTATGTCGACTA
AAAGGAATAGCCCCACTACAATTGGGTAATTGCAGCATTGCCGGATGGATCTTAGGAAAC
CCAGAATGCGAATCACTGTTTTCTAAGGAATCATGGTCCTACATTGCAGAAACACCAAAC
TCCGAGAATGGAACATGTTACCCAGGGTATTTCGCCGACTATGAGGAACTGAGGGAGCAA
TTGAGTTCAGTATCATCATTCGAGAGATTCGAAATATTCCCCAAAGAAAGCTCATGGCCC
AACCACACCGTAAAAGGAGTAACGGCATCATGCTCCCATAATGGGAAAAGCAGTTTTTAC
AGAAATTTGCTATGGCTGACGGGGAAGAATGGCTTGTACCCAAATCTGAGCAAGTCCTAT
GTGAACAACAAAGAGAAAGAAGTCCTTGTACTATGGGGTGTTCATCACCCGTCTAACATA
GGGGACCAAAGGGCCATCTATCATACAGAAAATGCTTATGTCTCTGTAGTGTCTTCACAT
TATAGCAGGAGATTCACCCCAGAAATAGCAAAAAGACCCAAAGTAAGAGGTCAAGAAGGA
AGAATTAACTACTACTGGACTCTGCTGGAACCCGGGGACACAATAATATTTGAGGCAAAT
GGAAATCTAATAGCGCCATGGTATGCTTTCGCACTGAGTAGAGGCTTTGGGTCAGGAATC
ATCACCTCAAACGCATCAATGGATGAATGTGACGCGAAGTGTCAAACACCCCAGGGAGCT
ATAAACAGTAGTCTTCCTTTCCAGAATGTACACCCAGTCACAATAGGAGAGTGTCCAAAG
TATGTCAGGAGTACAAAATTAAGGATGGTTACAGGACTAAGGAACATCCCATCCATTCAA
TCCAGAGGTTTGTTTGGAGCCATTGCCGGTTTCATTGAAGGGGGGTGGACTGGAATGATA
GATGGATGGTATGGTTATCATCATCAGAATGAACAAGGATCTGGCTATGCTGCGGATCAA
AAAAGCACACAAAATGCCATTAACGGAATTACAAACAAGGTGAATTCTGTAATCGAGAAA
ATGAACACTCAATTCACAGCTGTGGGCAAAGAATTCAACAAATTAGAAAGAAGGATGGAA
TACTTAAATAAAAAAGTTGATGATGGATTTCTGGACATTTGGACATATAATGCAGAATTG
TTGGTTCTACTGGAAAATGAAAGGACTTTGGATTTTCATGACTCAAATGTGAAGAATCTG
TATGAGAAAGTAAAAAGCCAATTAAAGAATAATGCCAAAGAAATAGGATACGGGTGTTTT
GAATTCTACCACAAGTGTAACAATGAATGCATGGAAAGTGTGAAAAATGGAACTTATGAC
TATCCAAAATATTCCGAGGAATCAAAGTTAAACAGGGAAAAAATTGATGGAGTGAAATTG
GAATCAATGGGAGTCTATCAGATTCTGGCGATCTACTCAACTGTCGCCAGTTCACTGGTG
CTTTTGGTCTCCCTGGGGGCAATCAGCTTCTGGATGTGTTCTAATGGGTCTTTGCAGTGT
AGAATATGCATC
>cds_ABA12729_A/New_York/348/2003_2003/02/28_HA_H1N1_2003
AAAGTAAAACTACTGGTTCTGTTATGTACATTTACAGCTACATATGCAGACACAATATGT
ATAGGCTACCATGCCAACAACTCAACCGACACTGTTGACACAGTACTTGAGAAGAATGTG
ACAGTGACACACTCTGTCAACCTACTTGAGGACAGTCACAATGGAAAACTATGTCTACTA
AAAGGAATAGCCCCACTACAATTGGGTAATTGCAGCGTTGCCGGATGGATCTTAGGAAAC
CCAGAATGCGAATTACTGATTTCCAAGGAATCATGGTCCTACATTGTAGAAACACCAAAT
CCTGAAAATGGAACATGTTACCCAGGGTATTTCGCCGACTATGAGGAACTGAGGGAGCAA
TTGAGTTCAGTATCTTCATTTGAGAGGTTCGAAATATTCCCCAAAGAGAGCTCATGGCCC
AACCACACCGTAACCGGAGTATCAGCATCATGCTCCCATAACGGGAAAAGCAGTTTTTAC
AGAAATTTGCTATGGCTGACGGGGAAGAATGGTTTGTACCCAAACCTGAGCAAGTCCTAT
GCAAACAACAAAGAGAAAGAAGTCCTTGTACTATGGGGTGTTCATCACCCGCCTAACATA
GGGGACCAAAGGGCCCTCTATCATACAGAAAATGCTTATATCTCTGTAGTGTCTTCACAT
TATAGCAGAAGATTCACCCCAGAAATAGCCAAAAGACCCAAGGTAAGAGATCAGGAAGGA
AGAATCAACTACTACTGGACTCTGCTGGAACCCGGGGATACAATAATATTTGAGGCAAAT
GGAAATCTAATAGCGCCAAGGTATGCTTTCGCACTGAGTAGAGGCTTTGGATCAGGAATC
ATCACCTCAAATGCACCAATGGATGAATGTGATGCGAAGTGTCAAACACCTCAGGGAGCT
ATAAACAGCAGTCTTCCTTTTCAGAATGTACACCCAGTCACAATAGGAGAGTGTCCAAAG
TATGTCAGGAGTGCAAAATTAAGGATGGTTACAGGACTAAGGAACATCCCATCCATTCAA
TCCAGAGGTTTGTTTGGAGCCATTGCCGGTTTCATTGAAGGGGGGTGGACTGGAATGGTA
GATGGTTGGTATGGTTATCATCATCAGAATGAGCAAGGATCTGGGTATGCTGCAGATCAA
AAAAGCACACAAAATGCCATTAACGGGATTACAAACAAGGTGAATTCTGTAATTGAGAAA
ATGAACACTCAATTCACAGCTGTGGGCAAAGAATTCAACAAATTGGAAAGAAGGATGGAA
AACTTAAATAAAAAGGTTGATGATGGGTTTCTAGACATTTGGACATATAATGCAGAATTG
TTGGTTCTACTGGAAAATGAAAGGACTTTGGATTTCCATGACTCCAACGTGAAGAATCTG
TATGAGAAAGTAAAAAGCCAATTAAAGAATAATGCCAAAGAAATAGGAAACGGGTGTTTT
GAATTCTATCACAAGTGTAACGATGAATGCATGGAGAGTGTGAAAAATGGAACTTATGAC
TATCCAAGATATTCCGAAGAATCAAAGTTAAACAGGGAGAAAATTGATGGAGTGAAATTG
GAATCAATGGGAGTCTATCAGATTCTGGCGATCTACTCAACAGTCGCCAGTTCCCTGGTT
CTTTTGGTCTCCCTGGGGGCAATCAGCTTCTGGATGTGTTCCAATGGGTCTTTGCAGTGT
AGAATATGCATC
>cds_AFQ90532_A/Victoria/36/1988_1988//_HA_H1N1_1988
AAAGCAATACTACTAGTCCTGTTATGTGCATTTACAGCTACAGATGCAGACACAATATGT
ATAGGCTACCATGCGAACAACTCAACCGACACTGTTGACACAGTACTTGAAAAGAACGTG
ACAGTGACACATTCTGTCAACCTACTTGAGGACAGTCACAACGGAAAACTATGTCGACTA
AAAGGAATAGCCCCACTACAATTGGGTAATTGCAGCATTGCCGGATGGATCTTAGGAAAC
CCAGAATGCGAATCACTGTTTTCTAAGAAATCATGGTCCTACATTGCAGAAACACCAAAC
TCCGAGAATGGAACATGTTACCCAGGGTATTTCGCCGACTATGAGGAACTGAGGGAGCAA
TTGAGTTCAGTATCATCATTCGAGAGATTCGAAATATTCCCCAAAGAAAGCTCATGGCCC
AACCACACCGTAAAAGGAGTAACGGCATCATGCTCCCATAAGGGGAGAAGCAGTTTTTAC
AGAAATTTGCTATGGCTGACGGAGAAGAATGGCTTGTACCCAAATCTGAGCAAGTCCTAT
GTGAACAACAAAGAGAAAGAAGTCCTTGTACTATGGGGTGTTCATCACCCGTCTAACATA
GGGGACCAAAGGGCCATCTATCATACAGAAAATGCTTATGTCTCTGTAGTGTCTTCACAT
TATAACAGGAGATTCACCCCAGAAATAGCAAAAAGACCCAAAGTCAGAGGTCAAGAAGGA
AGAATTAACTACTACTGGACTCTGCTGGAACCCGGGGACACAATAATATTTGAGGCAAAT
GGAAATCTAATAGCGCCATGGTATGCTTTCGCACTGAGTAGAGGCTTTGGATCAGGAATC
ATCACCTCAAACGCATCAATGGATGAATGTGACGCGAAGTGTCAAACACCCCAGGGAGCT
ATAAACAGTAGTCTTCCTTTCCAGAATGTACACCCAGTCACAATAGGAGAGTGCCCAAAG
TATGTCAGGAGTACAAAATTAAAGATGGTTACAGGACTAAGGAACATCCCATCCATTCAA
TCCAGAGGTCTGTTTGGAGCCATTGCCGGTTTCATTGAAGGGGGGTGGACTGGAATGATA
GATGGATGGTATGGTTATCATCATCAGAATGAACAAGGATCTGGCTATGCTGCGGATCAA
AAAAGCACACAAAATGCCATTAACGGGATTACAAACAAGGTGAATTCTGTAATCGAGAAA
ATGAACACTCAATTCACAGCTGTGGGCAAAGAATTCAACAAATTAGAAAAAAGGATGGAA
AATTTAAATAAAAAAGTTGATGATGGATTTCTGGACATTTGGACATATAATGCAGAATTG
TTGGTTCTACTGGAAAATGAAAGGACTTTGGATTTTCATGACTCAAATGTGAAGAATCTG
TATGAGAAAGTAAAAAACCAATTAAAGAATAATGCCAAAGAAATAGGAAACGGGTGTTTT
GAATTCTACCACAAGTGTAACAATGAATGCATGGAAAGTGTGAAAAATGGAACTTATGAC
TATCCCAAATATTCCGAGGAATCAAAATTAAACAGGGAAAAAATTGATGGAGTGAAATTG
GAATCAATGGGAGTCTATCAGATTCTGGCGATCTACTCAACTGTCGCCAGTTCACTGGTG
CTTTTGGTCTCCCTGGGGGCAATCAGCTTCTGGATGTGTTCTAATGGGTCTTTGCAGTGT
AGAATATGCATT
>cds_ABN50940_A/Memphis/4/1987_1987//_HA_H1N1_1987
AAAGCAAAACTACTAGTCCTGTTATGTGCATTCACAGCTACAGATGCAGACACAATATGT
ATAGGCTACCATGCGAACAACTCAACCGACACTGTTGACACAGTACTTGAAAAGAACGTG
ACAGTGACACACTCTGTCAACCTACTTGAGGACAGTCACAACGGAAAACTATGTCGACTA
AAAGGAATAGCCCCACTACAATTGGGTAATTGCAGTATTGCCGGATGGATTTTAGGAAAC
CCAGAATGCGAATCACTGTTTTCTAAGAAATCATGGTCCTACATTGCAGAAACACCAAAC
TCCGAGAATGGAACATGTTACCCAGGGTATTTCTCTGACTATGAGGAACTGAGGGAGCAA
TTGAGTTCAGTATCATCATTCGAGAGATTCGAAATATTCCCCAAAGAAAGCTCATGGCCC
AACCACACCGTAAAAGGAGTAACGGCATCATGCTCCCATAAGGGGAAAAGCAGTTTTTAC
AGAAATTTGCTATGGCTGACGGAGAAGAATGGCTCGTACCCAAATCTGAGCAAGTCCTAT
GTGAACAACAAAGAGAAAGAAGTCCTTGTACTATGGGGTGTTCATCACCCGTCTAACATA
GGGGACCAAAGGGCCATCTATCATACAGAAAATGCTTATGTCTCTGTAGTGTCTTCACAT
TATAACAGGAGATTCACCCCAGAAATAGCAAAAAGACCCAAAGTAAGAGATCAAGAAGGA
AGAATTAACTACTACTGGACTCTGCTGGAACCCGAGGACACAATAATATTTGAGGCAAAT
GGAAATCTAATAGCGCCATGGTATGCTTTTGCACTGAGTAGAGGCTTTGGGTCAGGAATC
ATCACCTCAAACGCATCAATGGATGAATGTGACGCGAAGTGTCAAACACCCCAGGGAGCT
ATAAACAGTAGTCTTCCTTTCCAGAATGTACACCCAGTCACAATAGGAGAGTGCCCAAAG
TATGTCAGGAGTACAAAATTAAGAATGGTTACAGGACTAAGGAACATCCCATCCATTCAA
TCCAGAGGTTTGTTTGGAGCCATTGCCGGTTTCATTGAAGGGGGGTGGACTGGAATGATA
GATGGATGGTATGGTTATCATCATCAGAATGAACAAGGATCTGGCTATGCTGCGGATCAA
AAAAGCACACAAAATGCCATTAACGGGATTACAAACAAGGTGAATTCTGTAATCGAGAAA
ATGAACACTCAATTCACAGCTGTGGGCAAAGAATTCAACAAATTAGAAAGAAGGATGGAA
AACTTAAATAAAAAAGTTGATGATGGGTTTCTGGACATTTGGACATATAATGCAGAATTG
TTGGTTCTACTGGAAAATGAAAGGACTTTGGATTTTCATGACTCAAATGTGAAGAATCTG
TATGAGAAAGTAAAAAGCCAATTAAAGAACAATGCCAAAGAAATAGGAAACGGGTGTTTT
GAATTCTACCACAAGTGTAACAATGAATGCATGGAAAGTGTGAAAAATGGAACTTATGAC
TATCCAAAATATTCCGAGGAATCAAAGTTAAACAGGGAAAAAATTGATGGAGTGAAATTG
GAATCAATGGGAGTCTATCAGATTCTGGCGATCTACTCAACTGTCGCCAGTTCACTGGTG
CTTTTGGTCTCCCTGGGGGCAATCAGCTTCTGGATGTGTTCTAATGGGTCTTTGCAGTGT
AGAATATGCATC
>cds_ABO38340_A/Chile/1/1983_1983//_HA_H1N1_1983
AAAGCAAAACTACTGGTCCTGTTATGTGCACTTTCAGCTACAGATGCAGACACAATATGT
ATAGGCTACCATGCGAACAACTCAACCGACACTGTTGACACAGTACTCGAAAAGAACGTG
ACAGTGACACACTCTGTCAACCTACTTGAGGACAATCACAACGGAAAACTATGCAAACTA
AAAGGAATAGCCCCACTACAATTGGGGAAATGCAGCATTGCCGGATGGATCTTAGGAAAC
CCAGAATGCGAATCACTGTTTTCTAAGAAATCATGGTCCTACATTGCAGAAACACCAAAC
TCCGAGAATGGAACATGTTACCCAGGGTATTTCGCCGACTATGAGGAACTGAGGGAACAA
TTGAGTTCAGTATCATCATTCGAGAGATTCGAAATATTCCCCAAGGAAAGTTCATGGCCC
AAACACAACGTAAAAGGAGTAACGGCAGCATGCTCCCATAAGGGGAAAAGCAGTTTTTAC
AGAAATTTGCTATGGCTGACGGAGAAAAATGGCTCGTACCCAAATCTGAGCAAGTCCTAT
GTGAACAACAAAGAGAAAGAAGTCCTTGTACTATGGGGTGTTCATCACCCGTCTAACATA
GAGGACCAAAAGACCATCTATCGTAAAGAAAATGCTTATGTCTCTGTAGTGTCTTCACAT
TATAACAGGAGATTCACCCCAGAAATAGCAAAAAGACCCAAAGTAAGAAATCAAGAAGGG
AGAATTAACTACTACTGGACTCTGCTGGAACCCGGGGACACAATAATATTTGAGGCAAAT
GGAAATCTAATAGCGCCATGGTATGCTTTCGCACTGAGTAGAGGCTTTGGGTCAGGAATC
ATCACCTCAAACGCATCGATGGATGAATGTGACGCGAAGTGTCAAACACCCCAGGGAGCT
ATAAACAGTAGTCTTCCTTTTCAGAATGTACACCCAGTCACAATAGGAGAGTGCCCAAAG
TACGTCAGGAGTACAAAATTAAGGATGGTTACAGGACTAAGGAACATCCCATCCATTCAA
TCCAGAGGTTTGTTTGGAGCCATTGCCGGTTTCATTGAAGGGGGATGGACTGGAATGATT
GATGGATGGTATGGTTATCATCATCAGAATGAACAGGGATCTGGCTATGCTGCGGATCAA
AAAAGCACACAAAATGCCATTAACGGGATTACAAACAAGGTGAACTCTATAATCGAGAAA
ATGAACACTCAATTCACAGCTGTGGGTAAAGAATTCAACAAACTAGAAAAAAGGATGGAA
AACTTAAATAAAAAAGTTGATGATGGATTCCTGGACATTTGGACATATAATGCAGAATTG
TTGGTTCTACTGGAAAATGAAAGGACTTTGGATTTCCATGACTCAAATGTGAAGAACTTG
TATGAGAAAGTAAAAAGCCAATTAAAGAATAATGCCAAAGAAATAGGAAACGGGTGTTTT
GAATTCTACCACAAGTGTAACAATGAATGCATGGAAAGTGTAAAAAATGGGACTTATGAC
TATCCAAAATATTCAGAAGAATCAAAGTTAAACAGGGAAAAAATTGATGGAGTGAAATTG
GAATCAATGGGAGTCTATCAGATTCTGGCGATCTACTCAACTGTCGCCAGTTCACTGGTG
CTTTTGGTCTCCCTGGGGGCAATCAGCTTCTGGATGTGTTCTAATGGGTCTTTGCAGTGC
AGAATATGCATC
>cds_ABP49360_A/New_York/2924-1/1986_1986//_HA_H1N1_1986
AAAGCAAAACTACTAATCCTGTTATGTGCATTTACAGCTACAGATGCAGACACAATATGT
ATAGGCTACCATGCGAACAACTCAACCGACACTGTTGACACAGTACTTGAAAAGAACGTG
ACAGTGACACACTCTGTCAACCTACTTGAGGACAGTCACAACGGAAAACTATGTCGACTA
AAAGGAATAGCCCCACTACAATTGGGTAATTGCAGCATTGCCGGATGGATTTTAGGAAAC
CCAGAATGCGAATCACTGTTTTCTAAGAAATCATGGTCCTACATTGCAGAAACACCAAAC
TCCGAGAATGGAACATGTTACCCAGGGTATTTCGCCGACTATGAGGAACTGAGGGAGCAA
TTGAGTTCAGTATCATCATTCGAGAGATTCGAAATATTCCCCAAAGAAAGCTCATGGCCC
AACCACACCGTAAAAGGAGTAACGGCATCATGCTCCCATAATGGGAAAAGCAGTTTTTAC
AGAAATTTGCTATGGCTGACGAAGAAGAATGGCTCGTACCCAAATCTGAGCAAGTCCTAT
GTGAACAACAAAGAGAAAGAAGTCCTTGTACTATGGGGTGTTCATCACCCGTCTAACATA
GGGGACCAAAGGGCCATCTATCATACAGAAAATGCTTATGTCTCTGTAGTGTCTTCACAT
TATAACAGGAGATTCACCCCAGAAATAGCAAAAAGACCCAAAGTAAGAGATCAAGAAGGA
AGAATTAACTACTACTGGACTCTGCTGGAACCCGGGGACACAATAATATTTGAGGCAAAT
GGAAATCTAATAGCGCCATGGTATGCTTTCGCACTGAGTAGAGGCTTTGGGTCAGGAATC
ATCACCTCAAACGCATCAATGGATGAATGTGACGCGAAGTGTCAAACACCCCAGGGAGCT
ATAAACAGTAGTCTTCCTTTCCAGAATGTACACCCAGTCACAATAGGAGAGTGCCCAAAG
TATGTCAGGAGTACAAAATTAAGAATGGTTACAGGACTAAGGAACATCCCATCCATTCAA
TCCAGAGGTTTGTTTGGAGCCATTGCCGGTTTCATTGAAGGGGGGTGGACTGGAATGATA
GATGGATGGTATGGTTATCATCATCAGAATGAACAAGGATCTGGCTATGCTGCGGATCAA
AAAAGCACACAAAATGCCATTAACGGGATTACAAACAAGGTGAATTCTGTAATCGAGAAA
ATGAACACTCAATTCACAGCTGTGGGCAAAGAATTCAACAAATTAGAAAGAAGGATGGAA
AACTTAAATAAAAAAGTTGATGATGGATTTCTGGACATTTGGACATATAATGCAGAATTG
TTGGTTCTACTGGAAAATGAAAGGACTTTGGATTTTCATGACTCAAATGTGAAGAATCTG
TATGAGAAAGTAAAAAGCCAATTAAAGAACAATGCCAAAGAAATAGGAAACGGGTGTTTT
GAATTCTACCACAAGTGTAACAATGAATGCATGGAAAGTGTGAAAAATGGAACTTATGAC
TATCCAAAATATTCCGAGGAATCAAAGTTAAACAGGGAAAAAATTGATGGAGTGAAATTG
GAATCAATGGGAGTCTATCAGATTCTGGCGATCTACTCAACTGTCGCCAGTTCACTGGTG
CTTTTGGTCTCCCTGGGGGCAATCAGCTTCTGGATGTGTTCTAATGGGTCTTTGCAGTGT
AGAATATGCATC
>cds_ABD95339_A/Baylor/11515/1982_1982//_HA_H1N1_1982
AAAGCAAAACTGCTGGTCCTGTTATGTGCACTTTCAGCTACAGATGCAGACACAATATGT
ATAGGCTACCATGCGAACAACTCAACCGATACTGTTGACACAGTACTCGAAAAGAACGTG
ACAGTGACACACTCTGTCAACCTACTTGAGGACAGTCACAACGGAAAACTATGCAGACTA
AAAGGAATAGCCCCACTACAATTGGGGAAATGCAGCATTGCCGGATGGATCTTAGGAAAC
CCAGAATGTGAATCACTGTTTTCTAAGAAATCATGGTCCTACATTGCAGAAACACCAAAC
TCTGAGAATGGGACATGTTACCCAGGGTATTTCGCCGACTATGAGGAACTGAGGGAGCAA
TTGAGTTCAGTATCATCATTCGAGAGATTCGAAATATTCCCCAAGGAAAGTTCATGGCCC
AAACACAGCGTAAGAGGAGTAACGGCATCATGCTCCCATAAGGGGAAAAGCAGTTTTTAC
AGAAATTTGCTATGGCTGACGGAGAAAAATGGCTCGTACCCAAATCTGAGCAAGTCCTAT
GTGAACGACAAAGAGAAAGAAGTCCTTGTACTATGGGGTGTTCATCACCCGTCTAACATA
GAGGACCAAAAGACCATCTATCGTAAAGAAAATGCTTATGTCTCTGTAGTGTCTTCACAT
TATAACAGAAGATTCACCCCAGAAATAGCAAAACGACCCAAAGTAAGAGATCAAGAAGGG
AGAATTAACTACTACTGGACTCTGCTGGAACCAGGGGACACAATAATATTTGAGGCAAAT
GGAAATCTAATAGCGCCATGGTATGCTTTCGCACTGAGTAGAGGCTTTGGGTCAGGAATC
ATCACCTCAAACGTATCAATGGATGAATGTGACGCGAAGTGTCAAACACCCCAGGGAGCT
ATAAACAGTAGTCTTCCTTTCCAGAATGTACACCCAGTCACAATAGGAGAGTGCCCAAAA
TACGTCAGGAGTACAAAATTAAGGATGGTCACAGGACTAAGGAACATTCCATCCATTCAA
TCCAGAGGTTTGTTTGGAGCCATTGCCGGTTTCATTGAAGGGGGATGGACTGGAATGATA
GATGGATGGTATGGTTATCATCATCAGAATGAACAGGGATCCGGCTATGCTGCAGATCAA
AAAAGCACACAAAATGCCATTAACGGGATTACAAACAAGGTGAACTCTGTTATCGAGAAA
ATGAACACTCAATTCACAGCTGTAGGTAAAGAATTCAACAAATTAGAAAAAAGGATGGAA
AACTTAAATAAAAAAGTTGATGATGGGTTTCTGGACATTTGGACATATAATGCAGAATTG
TTGGTTCTACTGGAAAATGAAAGGACTTTGGATTTTCATGACTCAAATGTGAAGAACCTG
TATGAGAAGGTAAAAAGCCAATTAAAGAATAATGCCAAAGAAATAGGAAACGGGTGTTTT
GAATTCTACCACAAGTGTAACAATGAATGCATGGAAAGTGTAAAAAATGGAACTTATGAC
TATCCAAAATATTCAGAGGAATCAAAGTTAAACAGGGAAAAAATTGATGGAGTGAAATTG
GAATCAATGGGAGTCTATCAGATTCTGGCGATCTACTCAACTGTCGCCAGTTCACTGGTG
CTTTTGGTCTCCCTGGGGGCAATCAGCTTCTGGATGTGTTCTAATGGGTCTTTGCAGTGC
AGAATATGCATC
>cds_ABF47638_A/New_York/651/1995_1995/12/02_HA_H1N1_1995
AAAGCAAAACTACTAGTCCTGTTGTGTGCATTTACAGCTACATATGCAGACACAATATGT
ATAGGCTACCATGCGAACAACTCAACCGACACTGTTGACACAGTACTTGAGAAGAACGTG
ACAGTGACACACTCTGTCAACCTACTTGAGGACAGTCACAACGGAAAACTATGCCGACTA
AAAGGAACAGCCCCACTACAATTGGGTAATTGCAGCGTTGCCGGATGGATCTTAGGAAAC
CCAGAATGCGAATCACTGTTTTCTAAGGAATCATGGTCCTACATTGCAGAAACACCAAAC
CCTGAGAATGGAACATGTTACCCAGGGTATTTCGCCGACTATGAGGAACTGAGGGAGCAA
TTGAGCTCAGTATCATCATTCGAGAGATTCGAAATATTCCCCAAGGAAAGCTCATGGCCC
AACCACACCGTAAAAGGAGTGACGGCATCATGCTCACATAATGGGAAAAGCAGTTTTTAC
AAAAATTTGCTATGGCTGACGGAAAAGAATGGCTTGTACCCAAATCTGAGCAAGTCCTAT
GTAAACAACAAGGAGAAAGAAGTCCTTGTACTATGGGGTGTTCATCACCCGTCTAACATA
GGGGACCAAAGGGCCATCTATCATACAGAAAATGCTTATGTCTCTGTAGTGTCTTCACAT
TATAGCAGAAGATTCACCCCAGAAATAACAAAAAGACCCAAAGTAAGAGATCAAGAAGGG
AGAATTAACTACTACTGGACTCTGCTGGAACCCGGGGACACAATAATATTTGAGGCAAAT
GGAAATCTAATAGCGCCATGGTACGCTTTCGCACTGAGTAGAGGCTTTGGGTCAGGAATC
ATCACCTCAAACGCATCAATGGGTGAATGTGACGCTAAGTGTCAAACACCCCAAGGAGCT
ATAAACAGTAGTCTTCCTTTCCAGAATGTACACCCAGTCACAATAGGAGAGTGTCCCAAG
TATGTCAGGAGTACAAAATTAAGGATGGTTACAGGACTAAGAAACATCCCATCCATTCAA
TCTAGAGGTTTGTTTGGAGCCATTGCCGGTTTCATTGAAGGGGGGTGGACTGGAATGATA
GATGGATGGTATGGTTACCATCATCAGAATGAACAAGGATCTGGCTATGCTGCAGACCAA
AAAAGCACACAAAATGCCATTGATGGGATTACAAACAAGGTGAATTCTGTAATCGAGAAA
ATGAACACTCAATTCACAGCTGTAGGCAAAGAATTCAACAAATTAGAGAGAAGGATGGAA
AACTTAAATAAGAAAGTTGATGATGGGTTTCTGGACATTTGGACATATAATGCAGAGTTG
TTGGTTCTCCTGGAAAATGAAAGGACTTTGGATTTTCATGACTCAAATGTGAAGAATCTG
TATGAGAAAGTAAAAACCCAATTGAAGAATAATGCCAAAGAAATCGGGAACGGGTGTTTT
GAATTCTATCACAAGTGTAACAATGAATGCATGGAAAGTGTGAAAAATGGAACTTATGAC
TATCCAAAATATTCCGAAGAATCAAAGTTAAACAGGGAAAAAATTGATGGAGTGAAATTG
GAATCAATGGGAGTCTATCAGATTCTGGCGATCTACTCAACTGTCGCCAGTTCACTGGTG
CTTTTGGTCTCCCTGGGGGCAATCAGTTTCTGGATGTGTTCTAATGGGTCTTTGCAGTGT
AGAATATGCATC
>cds_AFO64835_A/Wellington/47/1992_1992//_HA_H1N1_1992
AAAGCAAAACTACTAGTCCTGTTATGTGCATTTACAGCTACATATGCAGACACAATATGT
ATAGGCTACCATGCGAACAACTCAACCGACACTGTTGACACAGTACTTGAGAAGAACGTG
ACAGTGACACACTCTGTCAACCTACTTGAGGACAGTCACAACGGAAAACTATGTCGACTA
AAAGGAATAGCCCCACTACAATTGGGTAATTGCAGCGTTGCCGGATGGATCTTAGGAAAC
CCAGAATGCGAATCACTGTTTTCTAAGGAATCATGGTCCTACATTGCAGAAACACCAGAC
CCTGAGAATGGAACATGTTACCCAGGGTATTTCGCCGACTATGAGGAACTGAGGGAGCAA
TTGAGTTCAGTATCATCATTCGAGAGATTCGAAATATTCCCCAAGGAAAGCTCATGGCCC
AACCACACCGTAAAAGGAGTAACGGCATCATGCTCCCATAATGGGAAAAGCAGTTTTTAC
AGAAATTTGCTATGGCTGACGAAGAAGAATGGCTTGTACCCAAATCTGAGCAAGTCCTAT
GTAAACAACAAAGAGAAAGAAGTCCTTGTACTATGGGGTGTTCATCACCCGTCTAACATA
GGGGAACAAAGGGCCATCTATCATACAGAAAATGCTTATGTCTCTGTAGTGTCTTCACAT
TATAGCAGAAGATTCACCCCAGAAATAGCAAAAAGACCCAAAGTAAGAGATCAAGAAGGA
AGAATCAACTACTACTGGACTCTGCTGGAACCCGGGGACACAATAATATTTGAGGCAAAT
GGAAATCTAATAGCGCCATGGTACGCTTTCGCACTGAGTAGAGGCTTTGGGTCAGGAATC
ATCACCTCAAACGCATCAATGGATGAGTGTGACGCTAAGTGTCAAACACCCCAAGGAGCT
ATAAACAGTAGTCTTCCTTTCCAGAATGTACACCCAGTCACAATAGGAGAGTGTCCAAAG
TATGTCAGGAGTACAAAATTAAGGATGGTTACAGGACTAAGGAACATCCCATCCATTCAA
TCCAGAGGTTTGTTTGGAGCCATTGCCGGTTTCATTGAAGGGGGGTGGACTGGAATGATA
GATGGATGGTATGGTTATCATCATCAGAATGAACAAGGATCTGGCTATGCTGCGGACCAA
AAAAGCACACAAAATGCCATTAACGGGATTACAAACAAGGTGAATTCTGTAATCGAGAAA
ATGAACACTCAATTCACAGCTGTAGGCAAAGAATTCAACAAATTAGAAAGAAGGATGGAA
AACTTAAATAAGAAAGTTGATGATGGATTTCTGGACATTTGGACATATAATGCAGAATTG
TTGGTTCTCCTGGAAAATGAAAGGACTTTGGATTTTCATGACTCAAATGTGAAGAATCTG
TATGAGAAAGTAAAAAACCAATTGAAGAATAATGCCAAAGAAATAGGGAACGGGTGTTTT
GAATTCTATCACAAGTGTAACAATGAATGCATGGAAAGTGTGAAAAATGGAACTTATGAC
TATCCAAAATATTCCGAAGAATCAAAGTTAAACAGGGAAAAAATTGATGGAGTGAAATTG
GAATCAATGGGAGTCTATCAGATTCTGGCGATCTACTCAACTGTCGCCAGTTCACTGGTG
CTTTTGGTCTCCCTGGGGGCAATCAGTTTCTGGATGTGTTCTAATGGGTCTTTGCAGTGT
AGAATATGCATC
>cds_AFV53260_A/Kw/1/1957_1957//_HA_H1N1_1957
AAAGCAAAACTACTGATCCTGTTATGTGCACTTTCCGCTACAGATGCAGACACAATATGT
ATAGGCTACCATGCGAACAACTCAACCGACACTGTTGACACAGTACTCGAGAAGAATGTG
ACAGTGACACACTCTGTAAACCTACTCGAAGACAGCCACAATGGGAAATTATGCAGATTA
AAAGGAAAAGCCCCACTACAATTGGGGAACTGTAACATTGCCGGATGGGTCTTAGGAAAC
CCAGAATGCGAATCATTGCTCTCCAATAGATCATGGTCCTACATTGCAGAAACACCAAAC
TCTGAGAATGGGACATGCTACCCAGGGGATTTCGCCGACTATGAGGAACTGAGGGAGCAA
TTGAGCTCAGTATCATCATTCGAGAGATTCGAAATATTCCCCAAGGAAAGATCATGGCCC
AACCACACAACCAGAGGAGTGACGGCAGCATGCCCCCATGCGATGAAAAGCAGTTTTTAC
AAAAATTTGGTCTGGCTGACGGAGGCAAATGGCTCATACCCAAATCTGAGCAGGTCCTAT
GTGAACAATCAAGAGAAAGAAGTCCTTGTGCTATGGGGAGTTCATCACCCGTCTAACATA
GAGGATCAAAGGACCCTCTATCGGAAAGATAATGCTTATGTCTCTGTAGTGTCTTCAAAT
TATAACAGGAGATTCACCCCAGAAATAGCAAAAAGGCCCAAAGTAAGAGGTCAATCAGGG
AGAATTAACTATTACTGGACTTTGCTAGAACCCGGAGACACAATAATATTTGAGGCAACT
GGGAATCTAATAGCACCATGGTATGCTTTCGCACTGAGTAGAGGCCCTGGATCAGGGATC
ATCACCTCAAACGCACCACTGGATGAATGTGACACGAAGTGTCAAACACCCCAGGGAGCT
ATAAACAGTAGTCTCCCTTTTCAGAATATACACCCTGTCACAATAGGAGAGTGCCCAAAA
TACGTCAGGAGTACAAAATTGAGGATGGTTACAGGACTAAGGAACATCCCATCCTTTCAA
TCCAGGGGTCTGTTTGGAGCCATTGCCGGTTTCATTGAAGGGGGATGGACTGGGATGATG
GATGGATGGTATGGTTACCATCATCAGAACGAACAGGGATCTGGCTATGCTGCGGATCAA
AAAAGCACACAAAATGCCATTAACGGGATTACAAATAAGGTGAACTCTGTTATCGAGAAA
ATGAACACTCAATTCACAGCTGTGGGTAAAGAATTCAACAAATTAGAAAAAAGAATGGAA
AACTTAAATAAAAAGGTTGATGATGGATTTCTGGATATTTGGACATATAATGCAGAATTG
TTGGTTCTACTGGAAAATGAAAGGACTTTGGATTTTCATGACTCAAATGTGAAGAATCTG
TATGAGAAAGTAAAAAACCAATTAAGGAATAATGCAAAGGAACTAGGAAATGGGTGTTTT
GAGTTCTACCACAAGTGTGACAATGAATGCATGGAAAGTGTAAAAAATGGAACTTATGAC
TACCCAAAATATTCAGAGGAATCAAAATTAAACAGGGAAAAGATTGATGGAGTGAAATTG
GAATCAATGGGGGTCTATCGGATTCTGGCGATCTACTCAACTGTCGCCAGTTCACTAGTG
CTTCTGGTCTCCCTGGGGGCAATCAGCTTCTGGATGTGTTCTAATGGGTCTTTACAGTGC
AGAATATGCATC
>cds_ABO52258_A/Baylor/4052/1981_1981//_HA_H1N1_1981
AAAGCAAAACTACTGGTCCTGTTATGTGCACTTTCAGCTACAGATGCAGACACAATATGT
ATAGGCTACCATGCGAACAATTCAACCGACACTGTTGACACGGTACTCGAAAAGAACGTG
ACAGTGACACACTCTGTCAACCTACTTGAGGACAGTCACAACGGAAAACTATGCAGACTA
AAAGGAATAGCCCCACTACAATTGGGGAAATGCAGCATTGCCGGATGGATCTTAGGAAAC
CCAGAATGCGAATCACTGTTTTCTAAGAAATCATGGTCCTACATTGCAGAAACACCAAAC
TCCGAGAATGGAACATGTTACCCAGGGTATTTCGCCGACTATGAAGAACTGAGGGAGCAA
TTGAGTTCAGTATCATCATTCGAGAGATTCGAAATATTCCCCAAGGAAAGTTCATGGCCC
AAACACAACGTAAGAGGAGTAACGGCTTCATGCTCCCATAAGGGGAAATGCAGTTTTTAC
AGAAATTTGCTATGGCTGACGGAGAAAAATGGCTCGTACCCAAATCTGAGCAAATCCTAT
GTGAACAACAAAGAGAAAGAAGTCCTTGTACTATGGGGTGTTCATCACCCGTCTAACATA
GAGGACCAAAAGACCATCTATCGTAAAGAAAATGCTTATGTCTCTGTAGTGTCTTCACAT
TATAACAGGAGATTCACCCCAGAAATAGCAAAAAGACCCAAAGTAAGAGATCAAGAAGGG
AGAATTAACTACTACTGGACTCTGCTGGAACCCGGGGACACAATAATATTTGAGGCAAAT
GGAAATCTAATAGCGCCATGGTATGCTTTCGCACTGAGTAGAGGATTTGGGTCAGGAATC
ATCACCTCAAACGCATCGATGGATGAATGTGACGCGAAGTGTCAAACACCCCAGGGAGCT
ATAAACAGTAGTCTTCCTTTCCAGAATGTACACCCAGTCACAATAGGAGAGTGCCCAAAA
TACGTCAGGAGTACAAAATTACGGATGGTTACAGGACTAAGGAACATCCCATCCATTCAA
TCCAGAGGTTTGTTTGGAGCCATTGCCGGTTTCATTGAAGGGGGATGGACTGGAATGATA
GATGGATGGTATGGTTATCATCATCAGAATGAACAGGGATCTGGCTATGCTGCAGATCAA
AAAAGCACACAAAATGCCATTAACGGGATTACAAACAAGGTGAACTCTGTTATCGAGAAA
ATGAACACTCAATTCACAGCTGTGGGTAAAGAATTCAACAAATTAGAAAAAAGGATGGAA
AACTTAAATAAAAAAGTTGATGATGGATTTCTGGACATTTGGACATATAATGCAGAATTG
TTGGTTCTACTGGAAAATGAAAGGACTTTGGATTTTCATGACTCAAATGTGAAGAACCTG
TATGAGAAAGTAAAAAGCCAATTAAAGAATAATGCCAAAGAAATAGGAAACGGGTGTTTT
GAATTCTACCACAAGTGTAACAATGAATGCATGGAAAGTGTAAAAAATGGAACTTATGAC
TATCCAAAATATTCAGAGGAATCAAAGTTAAACAGGGAAAAAATTGATGGAGTGAAATTG
GAATCAATGGGAGTCTATCAGATTCTGGCGATCTACTCAACTGTCGCCAGTTCACTGGTG
CTTTTGGTCTCCCTGGGGGCAATCAGCTTCTGGATGTGTTCTAATGGGTCTTTGCAGTGC
AGAATATGCATC
>cds_AFO64846_A/Florida/2/1993_1993//_HA_H1N1_1993
AAAGCAAAACTACTAGTCCTGTTATGTGCATTTACAGCTACATATGCAGACACAATATGT
ATAGGCTACCATGCGAACAACTCAACCGACACTGTTGACACAGTACTTGAGAAGAACGTG
ACAGTGACACACTCTGTCAACCTACTTGAGGACAGTCACAACGGAAAACTATGTCGACTA
AAAGGAATAGCCCCACTACAATTGGGTAATTGCAGCGTTGCCGGATGGATCTTAGGAAAC
CCAGAATGCGAATCACTGTTTACTAAGGAATCATGGTCCTACATTGCAGAAACTCCAAAC
CCTGAGAATGGAACATGTTACCCAGGGTATTTCGCAGACTATGAAGAACTGAGGGAGCAA
TTGAGTTCAGTATCATCATTCGAGAGATTCGAAATATTCCCCAAAGAAAGCTCATGGCCC
AACCACACCGTAAAAGGAGTAACGGCATCATGCTCCCATAATGGGAAAAGCAGTTTTTAC
AGAAATTTGCTATGGCTGACGGAGAAGAATGGCTTGTACCCAAATCTGAGCAAGTCCTAT
GTAAACAACAAAGAGAAAGAAGTCCTTGTACTATGGGGTGTTCATCACCCGTCTAACATG
GGGGACCAAAGGGCCATCTATCATACAGAAAATGCTTATGTTTCTGTAGTGTCTTCACAT
TATAGCAGAAGATTCACCCCAGAAATAGCAAAAAGACCCAAAGTAAGAGGTCAAGAAGGA
AGAATTAACTACTACTGGACTCTGCTGGAACCCGGGGACACAATAATATTTGAGGCAAAT
GGAAATCTAATAGCGCCAAGGTATGCTTTCGCACTGAGTAGAGGCTTTGGGTCAGGAATC
ATCACCTCAAACGCATCAATGGATGAATGTGACGCGAAGTGTCAAACACCCCAAGGAGCT
ATAAACAGTAGTCTTCCTTTCCAGAACGTACACCCAGTCACAATAGGAGAGTGTCCAAAG
TATGTCAGGAGTACAAAATTAAGGATGGTTACAGGACTAAGGAACATCCCATCCATTCAA
TCCAGAGGTTTGTTTGGAGCCATTGCCGGTTTCATTGAAGGGGGGTGGACTGGAATGATA
GATGGATGGTATGGTTATCATCATCAGAATGAACAAGGATCTGGCTATGCTGCGGACCAA
AAAAGCACACAAAATGCCATTAACGGGATTACAAACAAGGTGAATTCTGTAATCGAGAAA
ATGAACACTCAATTCACAGCTGTGGGCAAAGAATTCAACAAATTAGAAAGAAGGATGGAA
AACTTGAACAAAAAAGTTGATGATGGATTTCTGGACATTTGGACATATAATGCAGAATTG
TTGGTTCTACTGGAAAATGAAAGGACTTTGGATTTTCATGACTCAAATGTGAAGAATCTG
TATGAGAAAGTAAAAAGCCAACTGAAGAATAATGCCAAAGAAATAGGGAACGGGTGTTTT
GAATTCTATCACAAGTGTAACAATGAATGCATGGAAAGTGTGAAAAATGGAACTTATGAC
TATCCAAAATATTCCGAAGAATCAAAGTTAAACAGGGAAAAAATTGATGGAGTGAAATTG
GAATCAATGGGAGTCTATCAGATTCTGGCGATCTACTCAACTGTCGCCAGTTCACTGGTG
CTTTTGGTCTCCCTGGGGGCAATCAGCTTCTGGATGTGCTCTAATGGGTCTTTGCAGTGT
AGAATATGCATC
