# Supplementary material for: phydms: software for phylogenetic analyses informed by deep mutational scanning
Source: PeerJ. 2017 Jul 31;5:e3657. doi: 10.7717/peerj.3657 (PMC5541924; doi:10.7717/peerj.3657)
Supplement: File S2 [file peerj-05-3657-s002.zip › HA_Doud/HA_Doud_prefs.csv]

site	A	C	D	E	F	G	H	I	K	L	M	N	P	Q	R	S	T	V	W	Y
1	0.0168408	0.0973581	0.0139947	0.0232411	0.0373515	0.0235764	0.0691057	0.0574254	0.0586272	0.0567177	0.0590053	0.076255	0.0319696	0.0485547	0.0227157	0.0564	0.0722192	0.0612224	0.0233673	0.094052
2	0.0997188	0.0308736	0.0645482	0.0491923	0.0311268	0.0160718	0.0369232	0.101054	0.033411	0.0574664	0.0338298	0.0675188	0.0435098	0.0344295	0.0775359	0.0266677	0.051014	0.0699532	0.016561	0.0585941
3	0.0940798	0.0180865	0.0250025	0.0384132	0.0174904	0.0236434	0.0300518	0.0262088	0.0819745	0.0528495	0.0988755	0.0895592	0.0288089	0.0551703	0.0485331	0.0754252	0.0759482	0.0564533	0.0271749	0.0362507
4	0.0950324	0.190554	0.00791611	0.026333	0.0881428	0.0339342	0.0623215	0.0308883	0.0247196	0.114768	0.0515762	0.0100189	0.0140171	0.0311765	0.0213789	0.00576419	0.0345075	0.0495857	0.0728982	0.0344671
5	0.0617518	0.0526129	0.0423962	0.0232942	0.163513	0.0117138	0.0221077	0.045438	0.0148857	0.175065	0.0625393	0.0162817	0.0239213	0.0195267	0.0327371	0.0110008	0.0171043	0.089786	0.0312622	0.0830612
6	0.038904	0.127885	0.0170227	0.0379039	0.129999	0.0093602	0.0121552	0.0406735	0.027705	0.118053	0.0899422	0.0205717	0.00477191	0.0192639	0.0213637	0.0177868	0.0331936	0.0952853	0.116196	0.0219628
7	0.0409889	0.0393913	0.0113553	0.0165174	0.111268	0.010495	0.0328555	0.13281	0.0212585	0.223151	0.0881152	0.0244279	0.0178985	0.032229	0.0141574	0.00547831	0.00810767	0.0987988	0.0512325	0.0194643
8	0.016551	0.131315	0.0161808	0.0228743	0.0548444	0.0121877	0.0237813	0.0662994	0.0124737	0.207804	0.0324169	0.0256448	0.0277907	0.0145616	0.0230544	0.0171934	0.035205	0.171796	0.023042	0.0649837
9	0.0333972	0.0535677	0.0173231	0.0146549	0.0826018	0.0251872	0.047642	0.111172	0.00945081	0.116545	0.101312	0.00999426	0.00836178	0.0124406	0.0107777	0.0792077	0.0729861	0.0447245	0.0227351	0.125918
10	0.0735974	0.0601548	0.00695665	0.0493802	0.13565	0.034674	0.0741658	0.041205	0.00547004	0.0919214	0.0588612	0.0168155	0.00902669	0.0689964	0.0114173	0.0693108	0.029989	0.0675766	0.0552243	0.0396064
11	0.103273	0.0765044	0.00846335	0.0137663	0.152945	0.00517259	0.0337687	0.134052	0.0118509	0.0679445	0.0192575	0.0251503	0.0174621	0.0142407	0.0229573	0.0483409	0.0420956	0.128067	0.0568362	0.0178516
12	0.0715351	0.0471202	0.0160192	0.0250822	0.0218038	0.0116175	0.0598395	0.0537298	0.0266853	0.0294878	0.0667658	0.0348204	0.0178771	0.0233425	0.047646	0.124381	0.0913354	0.18117	0.0344996	0.0152412
13	0.131946	0.0310921	0.0499146	0.0417515	0.0417375	0.0599801	0.034216	0.0256658	0.0337042	0.0641586	0.0416077	0.0401047	0.0197127	0.102337	0.0611732	0.0496413	0.0406196	0.0523511	0.0478587	0.0304281
14	0.0598719	0.0253165	0.0271799	0.0205324	0.0197536	0.0429255	0.0202822	0.106327	0.0404139	0.00709884	0.0298153	0.0246304	0.0197876	0.0167117	0.0164347	0.0880551	0.26376	0.121333	0.0290909	0.0206799
15	0.117743	0.0237101	0.205896	0.0411231	0.0174684	0.0505738	0.0725725	0.0321352	0.044906	0.0104301	0.0507593	0.0494154	0.00906069	0.0237697	0.097299	0.0315647	0.0321602	0.0122233	0.0249164	0.0522733
16	0.326933	0.0388733	0.0391658	0.0568169	0.0230711	0.0782125	0.0255068	0.0330947	0.0220071	0.0133628	0.0481563	0.0256891	0.0249024	0.0260322	0.016309	0.0531521	0.0309957	0.0499644	0.0433465	0.0244091
17	0.0420793	0.0173321	0.355783	0.0446409	0.0176166	0.0441385	0.0219059	0.0177082	0.0303828	0.00901621	0.0330296	0.0536678	0.023719	0.0224841	0.00896607	0.0131467	0.0384926	0.0323818	0.028004	0.145505
18	0.0103502	0.0109247	0.0221319	0.0436619	0.0259539	0.00351484	0.0769035	0.0191639	0.0783243	0.073119	0.0672091	0.0367847	0.00538866	0.0654936	0.108647	0.11225	0.0991269	0.066094	0.0212571	0.0537002
19	0.0118583	0.0248024	0.0323532	0.0169145	0.0228914	0.0100819	0.0193063	0.378483	0.0412946	0.0727242	0.0516789	0.0154712	0.0439893	0.0167612	0.0199257	0.0108895	0.0684502	0.0920804	0.0279543	0.0220897
20	0.0192371	0.526143	0.0410384	0.0189802	0.0525325	0.017682	0.0160613	0.0182112	0.0241511	0.0104915	0.0288177	0.0204721	0.0183597	0.0200982	0.0327395	0.0158096	0.0149616	0.020992	0.0465521	0.0366691
21	0.0297146	0.0335654	0.0215876	0.0313659	0.0186129	0.0129947	0.030878	0.489837	0.0463062	0.0149051	0.0420945	0.0143007	0.0132182	0.0274305	0.0133268	0.028107	0.0330247	0.0474606	0.034478	0.0167917
22	0.0196223	0.0450537	0.0461967	0.0266233	0.0187687	0.492292	0.0203962	0.0173209	0.0308805	0.0200412	0.033553	0.0228914	0.00988426	0.0264431	0.0228937	0.0281978	0.0126178	0.0497312	0.0350555	0.0215363
23	0.0222283	0.0352621	0.0184532	0.0164668	0.122941	0.0056254	0.0416956	0.0167855	0.0326257	0.00525642	0.0507955	0.0178764	0.00536713	0.037235	0.0133723	0.0478739	0.123474	0.0315309	0.0546465	0.300488
24	0.0501893	0.0398982	0.0292129	0.0213365	0.0111017	0.0141361	0.261473	0.0237214	0.0111838	0.0998068	0.039436	0.051341	0.0157855	0.120211	0.0197592	0.0179624	0.0388398	0.0797598	0.0186933	0.0361522
25	0.399139	0.0174327	0.0157955	0.051495	0.0217318	0.0250888	0.0181144	0.0229389	0.0162338	0.00800462	0.0339061	0.096682	0.00663964	0.0165842	0.0101567	0.134382	0.0313732	0.0256834	0.0301942	0.0184237
26	0.0146707	0.0168	0.0689577	0.0210619	0.0215635	0.0111279	0.0608844	0.017282	0.0365185	0.00786701	0.0304355	0.508253	0.00744993	0.0175064	0.0127557	0.0689699	0.015988	0.00982636	0.0230947	0.0289867
27	0.00990583	0.0148218	0.0318685	0.0428204	0.0258614	0.0150975	0.0141912	0.0206213	0.0297055	0.00663038	0.0360943	0.490415	0.00827967	0.0231388	0.0149905	0.0332425	0.0164299	0.0208204	0.125366	0.0196997
28	0.0879294	0.0476507	0.00970155	0.0147909	0.0165504	0.029762	0.0210159	0.0109723	0.0341013	0.0118637	0.0360455	0.134088	0.0257407	0.0189908	0.0155805	0.364101	0.0276087	0.0228849	0.0497203	0.0209028
29	0.026613	0.0246148	0.021861	0.0219084	0.0241589	0.0209911	0.0242168	0.026307	0.0172177	0.0108159	0.0316218	0.0680051	0.0425498	0.0163704	0.00881239	0.101619	0.435237	0.0178212	0.0387478	0.0205108
30	0.0400287	0.0153812	0.32396	0.0927494	0.0226586	0.0158394	0.024243	0.0273114	0.0141884	0.0169845	0.0299768	0.0306632	0.00807692	0.0472803	0.0105356	0.0103329	0.147077	0.0454758	0.026158	0.0510795
31	0.0251089	0.0295778	0.0219159	0.0736051	0.0180951	0.00706192	0.0121055	0.0570961	0.0142891	0.069661	0.0920203	0.0410066	0.0174523	0.0416237	0.107256	0.0291014	0.23855	0.0644647	0.0278543	0.0121544
32	0.0428323	0.0386711	0.0319203	0.0299509	0.0432914	0.0240462	0.0228088	0.0634786	0.0163634	0.0159786	0.0320991	0.0190183	0.0115989	0.0252167	0.00820344	0.0167275	0.0178371	0.484335	0.0313414	0.0242808
33	0.0273613	0.0255439	0.454471	0.0441363	0.0235147	0.0437737	0.0316699	0.0194974	0.0186004	0.0149298	0.038786	0.050955	0.0179593	0.0252206	0.0119029	0.0178043	0.0328447	0.0204895	0.0317208	0.0488192
34	0.034073	0.0323202	0.0281583	0.0242229	0.0205493	0.0121335	0.03703	0.0442594	0.0646427	0.0165134	0.0345674	0.0383907	0.022442	0.0235727	0.0212842	0.0228053	0.452718	0.0171218	0.0261986	0.0269963
35	0.0461385	0.0206906	0.0206242	0.0182875	0.0278383	0.0110037	0.0205916	0.328069	0.0318296	0.123562	0.0557968	0.0130411	0.0415304	0.0213625	0.0148042	0.0169751	0.0713528	0.0583397	0.025608	0.0325547
36	0.0141908	0.0255773	0.0405937	0.0220332	0.034409	0.0109409	0.00918273	0.0379665	0.0329026	0.0640533	0.0324754	0.0210348	0.0118702	0.0965974	0.167173	0.203549	0.111959	0.00816143	0.0216863	0.0336439
37	0.156961	0.0166482	0.0486781	0.17478	0.0352064	0.024456	0.0169282	0.0103538	0.0372707	0.0101079	0.0318573	0.0330045	0.00716052	0.239419	0.0113864	0.0420638	0.0242967	0.0230431	0.0359277	0.0204506
38	0.0412842	0.0297166	0.0256131	0.0476534	0.0211568	0.0138578	0.0197767	0.0204464	0.266555	0.0089595	0.0596915	0.0468755	0.0256379	0.0186876	0.192225	0.0166453	0.0675761	0.0213852	0.0331756	0.0230799
39	0.0362708	0.0215125	0.0469743	0.0765608	0.0287429	0.0531503	0.0444342	0.0173572	0.0425349	0.0105961	0.0352581	0.338191	0.00900273	0.0541174	0.0125039	0.0420156	0.038286	0.015032	0.0286757	0.0487827
40	0.0504079	0.0295888	0.0233697	0.0481841	0.027357	0.0524723	0.0232378	0.08291	0.0201358	0.0525458	0.048716	0.0372267	0.0240939	0.0197045	0.0177883	0.0126203	0.0150079	0.358271	0.0316546	0.0247081
41	0.0875624	0.0477048	0.0298761	0.0542528	0.0462922	0.0292766	0.0445558	0.0948365	0.108905	0.0277957	0.0466834	0.0144551	0.0947183	0.0342331	0.0307982	0.0499945	0.0424618	0.0405672	0.0376214	0.037409
42	0.0479141	0.0438316	0.0413291	0.046364	0.0454138	0.031345	0.040535	0.0478859	0.0466896	0.0230699	0.0518768	0.0466733	0.0476197	0.0503403	0.025692	0.0372029	0.0328646	0.200858	0.0453907	0.0471037
43	0.0415238	0.0204243	0.0272065	0.0347487	0.0461703	0.0219374	0.0289534	0.0577875	0.0377488	0.0131386	0.0369091	0.0212384	0.0130728	0.0311024	0.0165655	0.0442079	0.417663	0.0183524	0.0444881	0.0267603
44	0.0555887	0.0253429	0.0729509	0.0275719	0.036823	0.028837	0.337555	0.0164639	0.0172111	0.0189184	0.0300757	0.0389837	0.0297651	0.055393	0.0250863	0.0852067	0.0175564	0.0138397	0.0287993	0.0380304
45	0.0487982	0.0360258	0.0324429	0.0228363	0.0469783	0.0196227	0.0378263	0.0337373	0.0255308	0.0403142	0.0626213	0.0292316	0.0331013	0.0354402	0.0230447	0.304498	0.0495866	0.0225806	0.048525	0.0472573
46	0.0448116	0.0267073	0.0252023	0.0164517	0.0752536	0.00811881	0.0235133	0.0507318	0.101979	0.0414583	0.0440523	0.0116221	0.0051407	0.072881	0.0386683	0.0249203	0.0573129	0.185764	0.019303	0.126108
47	0.0141355	0.0201005	0.0528475	0.0277457	0.023776	0.0260065	0.0140925	0.0169219	0.0226133	0.0101235	0.0269816	0.343412	0.0357402	0.0240047	0.0149605	0.144534	0.0948963	0.0212738	0.0518197	0.0140145
48	0.0106172	0.024852	0.028103	0.025343	0.150259	0.00900526	0.0194495	0.0557752	0.0272225	0.415756	0.0511763	0.0184996	0.0191153	0.0252409	0.0175242	0.0107112	0.0180657	0.0210046	0.0251221	0.0271575
49	0.0225185	0.0267288	0.0203431	0.0156329	0.0459468	0.0102072	0.0210012	0.0395165	0.0218987	0.479011	0.0633662	0.0174194	0.0207844	0.0175953	0.0082921	0.018788	0.00965276	0.0773566	0.0340561	0.0298837
50	0.161875	0.128609	0.0405106	0.15377	0.00801015	0.028498	0.0200427	0.111728	0.0457719	0.00871661	0.0205189	0.00792169	0.00327908	0.0584694	0.00463414	0.00821837	0.102211	0.063358	0.0154984	0.0083596
51	0.0963122	0.010222	0.115853	0.0887703	0.00922305	0.0703561	0.0702654	0.0163571	0.0538926	0.0189489	0.0491011	0.0222404	0.00246561	0.0156266	0.0308824	0.11556	0.048844	0.0479223	0.0148022	0.102356
52	0.0490921	0.0157865	0.0353779	0.140533	0.0318195	0.0505096	0.0301749	0.0488353	0.025235	0.0477503	0.0921013	0.0454578	0.00230691	0.0599269	0.0577331	0.0667194	0.10412	0.0284832	0.030311	0.0377267
53	0.0911436	0.0202971	0.0232515	0.0222176	0.0168126	0.0174806	0.30425	0.0130255	0.0139848	0.00610175	0.0252962	0.0445013	0.0341077	0.0258476	0.0291726	0.0706706	0.121589	0.031751	0.0336125	0.0548866
54	0.0209919	0.0203817	0.0367758	0.0203622	0.0279346	0.0199496	0.0333157	0.0362199	0.0604473	0.0124743	0.0339412	0.461127	0.0104507	0.0244587	0.0107765	0.0326013	0.0738502	0.0134156	0.0289888	0.0215378
55	0.0600122	0.0250666	0.0266125	0.0841921	0.0514513	0.190544	0.111627	0.010457	0.0419176	0.00585235	0.0311671	0.0336265	0.0113352	0.0619138	0.0256454	0.090816	0.0225631	0.0175562	0.0502927	0.0473515
56	0.149854	0.0224362	0.0139115	0.00944195	0.0180331	0.0128223	0.094063	0.0108002	0.127076	0.0269412	0.0913319	0.0162099	0.0101282	0.131368	0.0416848	0.00673585	0.0122266	0.0594387	0.0625733	0.0829229
57	0.0151137	0.022417	0.0203337	0.0442398	0.0192784	0.015494	0.0346845	0.0926195	0.02705	0.45807	0.0407181	0.0146968	0.0327788	0.0290565	0.0123211	0.02337	0.0193362	0.0325484	0.0265304	0.0193432
58	0.0148984	0.499493	0.0396798	0.0196832	0.0581905	0.0350812	0.0196802	0.011662	0.0156053	0.0207889	0.0400275	0.0213999	0.0178017	0.0221628	0.026631	0.0249649	0.0119986	0.0175641	0.031896	0.0507912
59	0.0596913	0.00933376	0.0188112	0.0142473	0.0867477	0.0052153	0.0407778	0.00524717	0.118755	0.0577485	0.0420056	0.0783156	0.003327	0.0421059	0.104072	0.0720583	0.065251	0.00186884	0.0224309	0.15199
60	0.00594229	0.00903711	0.0137822	0.0174577	0.0325078	0.0151861	0.0107001	0.16488	0.00910671	0.36487	0.05641	0.0107033	0.0125217	0.0109531	0.00545621	0.0209004	0.0234963	0.150314	0.0208335	0.0449408
61	0.0582601	0.0106941	0.102601	0.047201	0.0789678	0.0287555	0.0764166	0.00492798	0.0930629	0.0160376	0.0408124	0.10249	0.00348719	0.0692783	0.0349634	0.0362335	0.0153793	0.00611615	0.070651	0.103664
62	0.0150908	0.0218888	0.0304669	0.0475727	0.0389935	0.368628	0.028641	0.0200105	0.0254519	0.0104453	0.0357691	0.0619335	0.0152309	0.0331004	0.0356535	0.0936499	0.0213144	0.0428879	0.0328567	0.020414
63	0.0385826	0.00815243	0.0236826	0.0546486	0.017483	0.0281981	0.135785	0.131641	0.0994943	0.0119813	0.0485711	0.048591	0.0060954	0.0342415	0.111642	0.029389	0.0297871	0.102824	0.0230067	0.0162037
64	0.074823	0.00746851	0.0517467	0.183472	0.00731169	0.0358381	0.0274599	0.00771944	0.0736199	0.0599568	0.0409637	0.0484879	0.0718648	0.0582144	0.0387287	0.0374259	0.0506791	0.0203915	0.0240094	0.0798185
65	0.0741743	0.0212819	0.0251903	0.0281597	0.029083	0.0156806	0.0273253	0.0205034	0.0262988	0.0276872	0.0402211	0.0182882	0.480149	0.022355	0.0131772	0.0281567	0.0250049	0.0159367	0.0374809	0.023846
66	0.0145111	0.022687	0.0182192	0.0190933	0.0662215	0.0121383	0.0141608	0.0877344	0.0300656	0.384143	0.046427	0.0250858	0.0317997	0.027849	0.0434836	0.0124191	0.0169412	0.0733461	0.0357607	0.0179135
67	0.0619021	0.0164471	0.156642	0.131242	0.0263753	0.0213972	0.0419009	0.0773047	0.0176663	0.0657564	0.0337217	0.0138471	0.0227668	0.0589776	0.0373605	0.0305598	0.0459037	0.0726519	0.0190605	0.0485166
68	0.0116994	0.0234333	0.0171725	0.0634709	0.0786673	0.0136856	0.0146332	0.0172251	0.0151865	0.492052	0.0361236	0.0321128	0.0124637	0.0158178	0.0103492	0.050073	0.0234814	0.0276413	0.0270727	0.0176387
69	0.0522256	0.0137083	0.074178	0.106207	0.0198506	0.148281	0.0914294	0.0112684	0.0959486	0.0536587	0.0564735	0.0590914	0.00175095	0.0783925	0.0202033	0.038192	0.0210993	0.0116376	0.0158593	0.0305435
70	0.109726	0.00934865	0.0238262	0.0850143	0.0427412	0.0562157	0.0308451	0.020403	0.0405889	0.0300769	0.0599732	0.0285081	0.110771	0.0236875	0.0522625	0.0357246	0.0734361	0.0360256	0.0516773	0.0791483
71	0.0125024	0.594473	0.0208619	0.0222018	0.042333	0.0140019	0.0180976	0.0143723	0.0195384	0.0202841	0.0272575	0.0225826	0.00825449	0.0169428	0.0407629	0.0184187	0.00869627	0.0129896	0.0261266	0.0393021
72	0.0677176	0.0185696	0.0566726	0.0434544	0.0110487	0.107467	0.0152569	0.00729273	0.0346322	0.00833804	0.0215403	0.17362	0.00477521	0.0941022	0.0284214	0.128594	0.146634	0.00387113	0.0171197	0.0108732
73	0.00548332	0.033433	0.00867491	0.0119629	0.0840514	0.00496755	0.00719601	0.251092	0.0116137	0.251156	0.0808286	0.0128006	0.0109127	0.0130832	0.00814938	0.00519885	0.024212	0.151083	0.0179946	0.00610685
74	0.0712436	0.024058	0.00513355	0.0215594	0.0194414	0.0341725	0.0424359	0.0926244	0.0175404	0.111663	0.0674406	0.0337391	0.083831	0.0335172	0.0136487	0.0401042	0.154137	0.0853404	0.0213454	0.0270245
75	0.100723	0.0197812	0.0185836	0.0498665	0.0219638	0.481048	0.0199294	0.0135144	0.0255765	0.00891082	0.0279042	0.0179217	0.00919109	0.0249006	0.0398864	0.0122765	0.0141936	0.0511814	0.0249609	0.0176864
76	0.0144313	0.0503652	0.0230302	0.0300776	0.0243606	0.0557272	0.0174917	0.0167539	0.0452145	0.0574029	0.0253255	0.0396267	0.0109513	0.039357	0.0220986	0.00863083	0.0136284	0.0406278	0.443158	0.0217399
77	0.00950792	0.0194074	0.0448748	0.0159238	0.0457091	0.0211303	0.0349437	0.0501229	0.0172668	0.374411	0.0418526	0.0244594	0.0828425	0.0167567	0.0299676	0.00938353	0.0120691	0.10343	0.0273143	0.0186259
78	0.0174491	0.0159701	0.00940077	0.0149992	0.0322119	0.006514	0.0108218	0.149219	0.0140358	0.417013	0.0686775	0.0146042	0.0127763	0.0185227	0.0350559	0.0196922	0.0298636	0.0234471	0.0492934	0.0404327
79	0.0943105	0.0180653	0.0163261	0.0363874	0.0105462	0.509131	0.0169763	0.0110898	0.031487	0.00600795	0.0308333	0.0149266	0.0115465	0.0178595	0.0448098	0.00652395	0.0105333	0.0756873	0.0235314	0.0134209
80	0.0573148	0.0153062	0.066592	0.0224941	0.0137447	0.0103412	0.165307	0.0347566	0.0222107	0.0049299	0.0189395	0.35632	0.0047245	0.0164946	0.022147	0.0996534	0.0249727	0.0130475	0.0144863	0.016218
81	0.0177511	0.0362112	0.0244735	0.0212338	0.0138812	0.0124381	0.0818237	0.0142365	0.0147249	0.0407595	0.0186083	0.0102656	0.538047	0.0214689	0.00672662	0.0349149	0.0278708	0.0256781	0.0241632	0.0147224
82	0.0537551	0.0323368	0.0709492	0.192341	0.0294824	0.020659	0.024265	0.0247161	0.0407668	0.0336538	0.0300031	0.0842544	0.00291012	0.0557306	0.00289454	0.0307233	0.0566231	0.0195931	0.0648959	0.129446
83	0.0180083	0.47237	0.0239837	0.0257959	0.050946	0.0507878	0.0216017	0.0246907	0.0219277	0.00761239	0.0339544	0.0254695	0.011428	0.0203287	0.020112	0.018645	0.0243842	0.0116939	0.068904	0.0473564
84	0.0356068	0.0320791	0.407389	0.132626	0.0141813	0.0368057	0.023277	0.0152979	0.0126476	0.021237	0.0310155	0.0581356	0.00706633	0.0190933	0.00841467	0.0203663	0.0242058	0.0267675	0.0249139	0.0488741
85	0.0434698	0.00435826	0.0418632	0.0479698	0.0429053	0.0265274	0.105478	0.0533245	0.0078818	0.11014	0.0676957	0.0393713	0.0428083	0.0357877	0.0136794	0.0544497	0.0439401	0.0437902	0.0397027	0.134856
86	0.0391059	0.0207694	0.0220924	0.0214019	0.0254265	0.0125808	0.0131549	0.192883	0.0190835	0.363825	0.0542865	0.0146092	0.0251719	0.0318057	0.033197	0.0101374	0.0158871	0.0290614	0.033851	0.0216686
87	0.0581752	0.0104571	0.0299166	0.063117	0.0536466	0.0177299	0.0442306	0.167374	0.0247834	0.154133	0.0285656	0.0282873	0.013108	0.0939807	0.00489399	0.029458	0.0272731	0.065712	0.0425483	0.0426095
88	0.0473478	0.00327869	0.136255	0.0810738	0.0453774	0.0938474	0.0512048	0.0413075	0.0184511	0.049734	0.0675178	0.0385382	0.0486178	0.0265026	0.0141342	0.0377703	0.0581097	0.0597011	0.0376675	0.0435638
89	0.0442652	0.00484044	0.0384069	0.0804732	0.108717	0.00914797	0.0599477	0.127227	0.0272248	0.0527996	0.0815507	0.0349575	0.0263073	0.0715107	0.0316984	0.0486304	0.0468539	0.0445436	0.0163575	0.0445406
90	0.0370546	0.0110651	0.032016	0.0814875	0.0192881	0.0591517	0.0847348	0.0378907	0.0739016	0.0522443	0.093833	0.0775646	0.0112206	0.0402381	0.057202	0.0543476	0.062051	0.0516886	0.0306496	0.0323706
91	0.0332613	0.00732448	0.0916086	0.0690708	0.0337143	0.0385594	0.0394167	0.0447604	0.017507	0.0187643	0.0440972	0.0779232	0.044881	0.143837	0.0250408	0.0673334	0.0588904	0.0565359	0.0409202	0.0465535
92	0.0185736	0.0136618	0.0248152	0.0370084	0.166781	0.0175651	0.0202899	0.0361047	0.0455601	0.0555368	0.0278314	0.0214243	0.0120303	0.0367381	0.0374579	0.0127026	0.0145833	0.0194058	0.346131	0.0357985
93	0.155848	0.0171671	0.0134554	0.016289	0.0393356	0.214952	0.0171198	0.00734791	0.0124318	0.00978268	0.028433	0.0127331	0.042434	0.0164557	0.00949118	0.290058	0.0220329	0.00866108	0.034234	0.0317381
94	0.0121952	0.0656609	0.0325759	0.0141121	0.0684769	0.0118318	0.0423132	0.0111313	0.0137551	0.00672165	0.0273113	0.039482	0.0106898	0.0161616	0.00769312	0.0350767	0.0133618	0.0166045	0.0243901	0.530455
95	0.010415	0.0418667	0.0222425	0.0139846	0.0357261	0.0113583	0.0169836	0.416302	0.0129402	0.060017	0.0256054	0.0470269	0.00639509	0.0264028	0.00906797	0.0162631	0.0256951	0.159041	0.0255622	0.017105
96	0.116378	0.0247149	0.0349299	0.0514014	0.0130708	0.0132313	0.0352045	0.0712171	0.0170124	0.0277678	0.0333503	0.0155265	0.00932558	0.0133565	0.00906773	0.0115739	0.022885	0.434855	0.0322886	0.0128433
97	0.0136374	0.022398	0.0685785	0.41013	0.0174185	0.0329697	0.0147179	0.029113	0.0378285	0.0327869	0.0359571	0.0163874	0.022643	0.0668687	0.00892418	0.0149489	0.0124368	0.100098	0.0256549	0.0165028
98	0.09044	0.0103195	0.056033	0.0754833	0.0106169	0.0175796	0.0546542	0.0299849	0.0390434	0.0611534	0.00968959	0.0485615	0.0366728	0.0254237	0.0749118	0.122941	0.0689005	0.0655618	0.0659641	0.0360654
99	0.0401556	0.0051275	0.0793219	0.0501554	0.0244042	0.0235603	0.0716715	0.0359853	0.0170071	0.0310366	0.0920902	0.0278165	0.0715908	0.0839929	0.0196244	0.0531161	0.0430957	0.0678858	0.127439	0.034924
100	0.0501872	0.0343944	0.127244	0.0753418	0.0281118	0.113981	0.0333426	0.0637252	0.0267331	0.0280569	0.0425312	0.0929114	0.00674106	0.0503348	0.0645963	0.0500883	0.0189472	0.0407978	0.0260533	0.025881
101	0.0377887	0.0357991	0.0161944	0.0166436	0.0355904	0.0351939	0.00683819	0.00958417	0.00521496	0.00266642	0.0166757	0.188004	0.134282	0.109361	0.0046396	0.108158	0.0804372	0.0829841	0.0202803	0.0536643
102	0.0478979	0.0526307	0.11786	0.110436	0.0343246	0.0313215	0.0570503	0.0260968	0.0441487	0.0249117	0.0144069	0.0169501	0.0357615	0.114599	0.0323792	0.0152878	0.0869924	0.0753018	0.0438164	0.0178269
103	0.0377998	0.0496035	0.0289092	0.0216429	0.0883954	0.0109761	0.109495	0.0964633	0.012954	0.0420063	0.0256317	0.0566056	0.00403805	0.0315548	0.0197827	0.0288502	0.0286567	0.08096	0.139082	0.0865938
104	0.091316	0.0133384	0.0273503	0.0391114	0.0347143	0.403904	0.0332103	0.00943094	0.0108511	0.00644941	0.0236892	0.0444634	0.0167562	0.0154438	0.044476	0.073334	0.00934593	0.0441864	0.0325362	0.0260934
105	0.127057	0.0409156	0.0232979	0.0469087	0.0687636	0.0112198	0.0152093	0.018558	0.0160112	0.0375498	0.0381687	0.0384944	0.12231	0.0749977	0.00468507	0.106231	0.0280443	0.100482	0.0284368	0.0526578
106	0.0132115	0.542975	0.0222715	0.0207158	0.0275453	0.0154984	0.0181873	0.0177327	0.0222299	0.00985588	0.0304069	0.025713	0.0144239	0.0187056	0.0208714	0.034483	0.0192952	0.0159048	0.05682	0.0531531
107	0.0116754	0.0393663	0.027091	0.0134493	0.101341	0.0101059	0.0425253	0.0136325	0.0141618	0.0232168	0.033164	0.0191004	0.0147233	0.033175	0.0105992	0.0196142	0.0299332	0.0274842	0.0840943	0.431547
108	0.0185769	0.0226751	0.0266718	0.0316236	0.0209215	0.0192908	0.0226075	0.019458	0.0133893	0.0416879	0.0279415	0.0227716	0.515	0.0406328	0.0146067	0.0224172	0.0360995	0.013332	0.0330014	0.0372951
109	0.0106557	0.0275625	0.0176037	0.0868861	0.0304834	0.458079	0.013276	0.0175019	0.0225546	0.00754575	0.0559956	0.0154335	0.0107189	0.0147272	0.0522112	0.0155947	0.0163994	0.0513486	0.0488038	0.0266193
110	0.0239705	0.0329974	0.146116	0.0843574	0.0388317	0.0341123	0.0371525	0.0276802	0.0281365	0.0460891	0.0274336	0.107362	0.015576	0.0617667	0.0160344	0.0647117	0.0211823	0.0965805	0.0329675	0.0569417
111	0.00594121	0.0166424	0.0196913	0.0149859	0.0909688	0.00470911	0.033487	0.227536	0.0119203	0.1714	0.0238959	0.0151196	0.0147765	0.0170564	0.011261	0.00865299	0.0316495	0.178666	0.0898201	0.0118193
112	0.0843932	0.0753934	0.0435665	0.0410842	0.048921	0.099833	0.0829737	0.0436569	0.0194904	0.0277635	0.0552916	0.0728687	0.00296301	0.0309605	0.0198858	0.0349806	0.0398946	0.0417312	0.0498124	0.0845355
113	0.0815241	0.0174222	0.240153	0.118657	0.0207483	0.0130362	0.0543817	0.00670453	0.00946948	0.0970574	0.0815121	0.0325748	0.0104286	0.0856495	0.00403345	0.0538117	0.00771556	0.00614794	0.0173123	0.0416605
114	0.0331356	0.0391324	0.020727	0.00833547	0.0698164	0.0433424	0.021967	0.103179	0.0116994	0.0680901	0.0879032	0.0301979	0.0420432	0.0315907	0.0142498	0.0711079	0.0443632	0.0410163	0.026169	0.191934
115	0.108608	0.0283982	0.0367837	0.24028	0.0522851	0.0462933	0.0806404	0.00879586	0.0360158	0.0115998	0.0224761	0.00928667	0.0864649	0.14943	0.00668373	0.00609711	0.0075479	0.0314468	0.018015	0.0128523
116	0.0186672	0.0204728	0.0277834	0.456131	0.0369286	0.0236514	0.0371155	0.0464081	0.0507989	0.0105635	0.0460482	0.0280517	0.0209872	0.0249766	0.0136024	0.0242267	0.0232996	0.0206514	0.0509449	0.0186911
117	0.0103439	0.0198748	0.0255696	0.0186673	0.0271432	0.00924679	0.0103684	0.0270545	0.01189	0.565825	0.0576969	0.0187354	0.0336432	0.0507496	0.008779	0.00791742	0.0121063	0.0306578	0.0255396	0.028191
118	0.0124541	0.0427233	0.00747473	0.00846799	0.131376	0.0149127	0.14106	0.0575297	0.0515286	0.0467469	0.0478451	0.0265788	0.00243456	0.00707602	0.125172	0.00803736	0.0159055	0.0417329	0.0495817	0.161363
119	0.0327275	0.0294932	0.0512456	0.426842	0.0328189	0.0374741	0.0440511	0.0218577	0.0666594	0.0174653	0.0309773	0.0247715	0.0101539	0.0290094	0.0112558	0.017182	0.0151695	0.0188382	0.0487869	0.0332208
120	0.0307249	0.0278146	0.0237875	0.0318248	0.0338194	0.0200994	0.117726	0.0316843	0.0501135	0.0165893	0.0435787	0.0176715	0.0082801	0.282151	0.0830856	0.0426144	0.0288469	0.0218171	0.0332725	0.0544986
121	0.0184633	0.0214712	0.0345267	0.0223221	0.0487954	0.00706737	0.0227284	0.0304375	0.0226352	0.425958	0.0479716	0.0169864	0.0149647	0.0232099	0.00998604	0.10671	0.0130131	0.0555274	0.0379395	0.0192861
122	0.0321231	0.0676337	0.0213504	0.0161505	0.0595206	0.0503487	0.0566223	0.0869588	0.0250921	0.0451063	0.0743204	0.0857217	0.0070508	0.0431481	0.0448873	0.0866594	0.0620821	0.0397968	0.0271807	0.068246
123	0.0544774	0.0157569	0.0313032	0.0364954	0.0660656	0.063886	0.0118074	0.0406427	0.0128488	0.0949524	0.0304744	0.0236754	0.0124509	0.145599	0.0150322	0.120044	0.0666989	0.0909311	0.0252269	0.0416322
124	0.139166	0.0547469	0.0132954	0.0167115	0.0599396	0.00498331	0.00873395	0.0504645	0.0155037	0.0497394	0.0317976	0.00829224	0.00542337	0.00880894	0.00845421	0.0352872	0.251559	0.193188	0.0205748	0.0233305
125	0.0315681	0.0138071	0.0573116	0.0810762	0.0707657	0.0761202	0.00700269	0.0509727	0.0617476	0.0480431	0.0438895	0.0363584	0.0179961	0.0809036	0.0353417	0.0826139	0.0738922	0.0597641	0.0377139	0.033112
126	0.0623719	0.0157449	0.0583648	0.066736	0.0133769	0.0270784	0.048499	0.0100913	0.058306	0.0916921	0.0437026	0.0423004	0.013232	0.103571	0.0620978	0.0699347	0.0984713	0.049458	0.0251388	0.0398315
127	0.0742426	0.0162103	0.0155477	0.00892404	0.0251144	0.040724	0.0262144	0.136513	0.0116171	0.15933	0.192075	0.00745019	0.00976162	0.0110042	0.00465814	0.0389594	0.0963629	0.0567843	0.0420534	0.0264529
128	0.043438	0.015801	0.117231	0.229207	0.0119943	0.020205	0.0708037	0.0505592	0.0760926	0.0269141	0.047093	0.01274	0.00773838	0.0283331	0.00584928	0.0481595	0.0675939	0.0802633	0.0260369	0.0139463
129	0.0186177	0.0337537	0.0395664	0.0294096	0.0298575	0.0499097	0.026186	0.0501554	0.0554309	0.0115358	0.0421772	0.0270106	0.0180493	0.0216042	0.426451	0.0187255	0.0220619	0.0192266	0.039404	0.0208673
130	0.0211139	0.0293569	0.0283877	0.0212048	0.401024	0.0173483	0.0305394	0.0306906	0.0298758	0.0489658	0.0438508	0.0239372	0.029015	0.0304384	0.0144201	0.0445837	0.0196593	0.0302998	0.0454522	0.0598368
131	0.107129	0.033281	0.0230496	0.254402	0.0259426	0.0273607	0.0211823	0.0171299	0.0867603	0.0359871	0.0364794	0.0230118	0.0594313	0.0442236	0.0114524	0.0243872	0.0604429	0.0414806	0.0378115	0.029055
132	0.0758834	0.0426987	0.0302737	0.034867	0.0234365	0.0151647	0.0235768	0.304434	0.0356548	0.0519191	0.123104	0.0274778	0.0150488	0.022484	0.0152897	0.0134017	0.0285542	0.0440038	0.0431148	0.0296117
133	0.0191801	0.0548752	0.0540622	0.0235111	0.440228	0.0125205	0.023698	0.0479328	0.0232237	0.0349364	0.0485471	0.0228983	0.0119344	0.0208257	0.0112077	0.0310999	0.0160147	0.0258525	0.0309377	0.0465144
134	0.0677189	0.00928425	0.198586	0.0967197	0.0322968	0.0436951	0.0299562	0.0111394	0.020546	0.00673166	0.0149877	0.116008	0.144503	0.0503424	0.0109179	0.0846441	0.0177715	0.0157892	0.0191525	0.00921002
135	0.0710731	0.0142875	0.0413592	0.0809008	0.0898181	0.027284	0.0273885	0.0253926	0.0794002	0.0776547	0.0507628	0.0141186	0.0400772	0.0310895	0.0222654	0.0578364	0.0373902	0.0853403	0.0644936	0.0620673
136	0.0821853	0.00349416	0.158561	0.126681	0.0309952	0.0515884	0.0456516	0.0478776	0.0160196	0.0276798	0.0284224	0.0535429	0.0247585	0.0260714	0.00169293	0.0959187	0.0734883	0.0396091	0.0468167	0.018945
137	0.103175	0.0114997	0.0441904	0.0356606	0.0496883	0.0652113	0.0427486	0.0871224	0.0177612	0.0367556	0.0426152	0.0182467	0.0325638	0.0679556	0.0255776	0.0851811	0.05633	0.0326712	0.0412541	0.103791
138	0.202768	0.0132283	0.00451112	0.00386081	0.0367692	0.0304246	0.0249099	0.0228124	0.0218655	0.0129848	0.0493498	0.0449276	0.00476133	0.0450608	0.0234388	0.0803248	0.0728526	0.0740434	0.183419	0.047687
139	0.0108883	0.0529522	0.0148756	0.0136349	0.112451	0.0217403	0.0267521	0.00936341	0.0161366	0.0156242	0.0543485	0.0136359	0.00584931	0.0111757	0.0160051	0.00756935	0.00883087	0.00831822	0.39611	0.183739
140	0.0356469	0.00698758	0.0337336	0.0973885	0.0464237	0.0403197	0.0106851	0.0470032	0.0267684	0.0333988	0.12224	0.0315102	0.167452	0.0550834	0.0166779	0.0576447	0.096016	0.0514724	0.0107583	0.0127902
141	0.00796194	0.0133774	0.037379	0.0221674	0.0110135	0.00726184	0.06497	0.0221633	0.035475	0.0392437	0.0217412	0.543381	0.00654899	0.029463	0.0128674	0.0340894	0.0121241	0.00759969	0.0268809	0.0442909
142	0.0165335	0.00565233	0.0184586	0.0152062	0.14768	0.00276831	0.138229	0.0160382	0.00664649	0.0280796	0.0717108	0.096498	0.00520475	0.0370232	0.011747	0.0781777	0.0255085	0.0520431	0.015153	0.21164
143	0.0287211	0.0149948	0.0201355	0.0293786	0.0248054	0.256878	0.0103891	0.0637523	0.0268346	0.00376669	0.0178855	0.0152059	0.023319	0.0164615	0.00994579	0.0456808	0.350542	0.00926977	0.0212194	0.010814
144	0.0858136	0.0123363	0.192571	0.293587	0.070241	0.02645	0.0170413	0.0224289	0.00785266	0.0237243	0.0392016	0.035263	0.00231693	0.0320809	0.00553414	0.0212073	0.0118657	0.0186001	0.0451083	0.0367765
145	0.0441531	0.00521236	0.0785066	0.101124	0.0700683	0.023635	0.0797159	0.0221047	0.0203037	0.0304052	0.0529996	0.0611604	0.0322391	0.0849438	0.0463354	0.0142058	0.015703	0.0974138	0.0142855	0.105485
146	0.0707291	0.0188659	0.0776854	0.0488631	0.0376618	0.197433	0.038891	0.0206263	0.0520201	0.0503621	0.0301318	0.0508801	0.01709	0.0380622	0.0276705	0.0375071	0.040359	0.0395908	0.0715651	0.034006
147	0.0569072	0.00342148	0.0173242	0.0325885	0.01635	0.028733	0.0346972	0.195269	0.0172311	0.045806	0.0264362	0.0493511	0.0237562	0.0152545	0.00616843	0.126729	0.201674	0.0649671	0.0156209	0.021715
148	0.0243742	0.0218204	0.0190528	0.0291542	0.0140181	0.0191665	0.0501183	0.045524	0.0155367	0.0100759	0.0360617	0.0296452	0.0223246	0.0175924	0.00721468	0.311055	0.237366	0.0261447	0.0316175	0.0321363
149	0.21343	0.002693	0.0106845	0.0185927	0.0865667	0.0590739	0.0207932	0.0272266	0.00444085	0.0773192	0.0272079	0.0312007	0.0128152	0.044528	0.00126205	0.176217	0.0801866	0.0427707	0.0244689	0.0385219
150	0.185213	0.0481552	0.0381621	0.0275425	0.0430668	0.0381894	0.0246603	0.0101136	0.0534474	0.0661774	0.0859319	0.0225801	0.0135	0.0340713	0.0350609	0.159886	0.0504526	0.0262908	0.0154289	0.0220696
151	0.0489142	0.41959	0.026796	0.0468041	0.0508937	0.0479327	0.0243135	0.0134964	0.0181324	0.00816002	0.027664	0.0155018	0.0460567	0.0197664	0.0227158	0.0186673	0.036579	0.0361004	0.0439288	0.0279871
152	0.0196055	0.0167078	0.0109542	0.0798947	0.0459084	0.0524229	0.0713093	0.0804987	0.0457961	0.014223	0.0306944	0.087935	0.0881614	0.0428303	0.0208928	0.0281813	0.0776632	0.0557005	0.0229066	0.107714
153	0.0563655	0.0211333	0.137375	0.0924927	0.0296329	0.00712379	0.0250155	0.0278914	0.00748181	0.0275727	0.114337	0.0922482	0.00325174	0.0328688	0.0321886	0.0704523	0.05782	0.103236	0.0502026	0.0113107
154	0.0716508	0.0033938	0.0138325	0.0327298	0.0453282	0.0920664	0.0386408	0.0933112	0.0659801	0.0185784	0.0468097	0.114428	0.00331799	0.0666745	0.0491423	0.0712904	0.0435482	0.0394112	0.0204726	0.0693933
155	0.109667	0.0124621	0.0818143	0.035402	0.00889289	0.0694009	0.0882522	0.00747273	0.0355738	0.00954623	0.0629648	0.0699386	0.00743664	0.110392	0.0157998	0.138467	0.035269	0.0351353	0.0203295	0.0457846
156	0.0251875	0.00308588	0.115628	0.058602	0.0345645	0.109938	0.088731	0.0572072	0.0333898	0.045833	0.0337433	0.0936609	0.0072206	0.0878408	0.0119469	0.0560625	0.0514453	0.0537157	0.0102812	0.0219152
157	0.23408	0.00558326	0.0540676	0.030023	0.0168425	0.0174876	0.113502	0.0461031	0.0223154	0.0450592	0.0884272	0.0191495	0.100098	0.08383	0.0197466	0.0312807	0.0299526	0.0158941	0.0131978	0.0133584
158	0.0904726	0.00712114	0.0833358	0.0965431	0.017322	0.112668	0.0713061	0.0116316	0.0322785	0.0262177	0.0493374	0.0463213	0.0118109	0.075794	0.0151518	0.100783	0.100866	0.00769436	0.0277846	0.0155601
159	0.00953955	0.0303573	0.0380369	0.0204081	0.405537	0.0316193	0.0429527	0.0138476	0.0182874	0.0183552	0.152983	0.0189402	0.010316	0.0147532	0.0123784	0.0203732	0.0100214	0.0532368	0.0414255	0.0366318
160	0.0107123	0.0409282	0.0526624	0.014737	0.035174	0.01271	0.0833128	0.0103146	0.0122669	0.0129415	0.0295923	0.0167715	0.0143402	0.0176261	0.0114693	0.00963397	0.0118425	0.010152	0.0318523	0.56096
161	0.0179313	0.0132503	0.0170652	0.0134723	0.00902039	0.0403196	0.148583	0.00955811	0.120627	0.00900143	0.0250435	0.237053	0.00376163	0.00916528	0.200398	0.0720617	0.0233304	0.00522312	0.0149038	0.0102309
162	0.0164419	0.0177001	0.0695339	0.0208317	0.0166286	0.00894205	0.0212834	0.0499772	0.0836821	0.0056202	0.0277041	0.46671	0.00599473	0.0156478	0.0090093	0.0389073	0.0625606	0.0123344	0.0254844	0.0250064
163	0.00680839	0.0171722	0.0173499	0.0138949	0.0510407	0.00718585	0.0206487	0.183468	0.0191262	0.322285	0.0791456	0.0186075	0.00796033	0.0190946	0.00550891	0.0163929	0.00990156	0.128484	0.0427531	0.0131713
164	0.0300149	0.0214781	0.0285066	0.0288381	0.0303372	0.050618	0.0775064	0.047421	0.0163313	0.32733	0.0474411	0.0505916	0.0139474	0.0357668	0.0163164	0.0345993	0.0149871	0.0430955	0.0332032	0.0516703
165	0.0207375	0.0484141	0.0182713	0.0307046	0.0274382	0.0140929	0.0398751	0.0107355	0.0153869	0.022653	0.0263012	0.0152235	0.0204259	0.0202744	0.0502967	0.0202039	0.0109184	0.0181692	0.557619	0.0122587
166	0.0138301	0.0158637	0.0103368	0.0177987	0.00752461	0.00857418	0.00517605	0.192844	0.015033	0.205882	0.0519139	0.0119263	0.0352697	0.0253728	0.00528908	0.00303535	0.0173226	0.330645	0.0182264	0.00813582
167	0.0406617	0.0347503	0.0112257	0.0284081	0.0464562	0.0692252	0.0284266	0.0429245	0.0609873	0.0742712	0.0476684	0.0364828	0.00447906	0.0745559	0.0481534	0.043156	0.141585	0.0429903	0.0126764	0.110916
168	0.224928	0.0305152	0.00368819	0.0278378	0.00444149	0.0583445	0.0417182	0.0158485	0.0755995	0.0355935	0.0708202	0.0408974	0.00897133	0.0560776	0.0176872	0.143874	0.0621474	0.0673349	0.0100842	0.00358986
169	0.153349	0.0109278	0.0240334	0.0435282	0.0464782	0.0169179	0.0355499	0.0204989	0.0414409	0.0781706	0.114058	0.0773103	0.00643891	0.0443466	0.0522226	0.0921055	0.0293619	0.0283157	0.0388046	0.0461411
170	0.0613509	0.00238444	0.138608	0.125215	0.0687592	0.0691395	0.0483247	0.0158313	0.022984	0.052347	0.0345072	0.115865	0.00627895	0.0573284	0.00691138	0.0506446	0.053676	0.0169859	0.0137029	0.0391546
171	0.054647	0.00461458	0.161257	0.266986	0.00717956	0.0172016	0.0210052	0.0475367	0.0094184	0.0203068	0.0358666	0.0413164	0.040571	0.041474	0.00217718	0.0516539	0.0848416	0.046461	0.00749141	0.0379947
172	0.016675	0.0017957	0.158138	0.0849199	0.0537888	0.0192418	0.0971351	0.0299051	0.00664217	0.0405098	0.0254692	0.0829206	0.01508	0.0345839	0.00581469	0.0417976	0.0615629	0.0993471	0.0232404	0.101432
173	0.0106958	0.027223	0.0748942	0.0159321	0.105012	0.0147888	0.0330943	0.00742386	0.0135526	0.00660118	0.0295811	0.0407526	0.0122704	0.0178823	0.0152951	0.0253688	0.00693537	0.00882301	0.162367	0.371506
174	0.090684	0.0314099	0.0483276	0.0253246	0.0128113	0.0561295	0.0653775	0.0257226	0.0958148	0.0512256	0.0236105	0.0455855	0.0220207	0.0949668	0.0431884	0.0523115	0.0620942	0.0675578	0.0103001	0.0755366
175	0.0308437	0.020382	0.0133667	0.0464504	0.062521	0.0139672	0.147454	0.024581	0.0364943	0.084016	0.102624	0.0472414	0.0771598	0.0529058	0.0322767	0.0249809	0.0425797	0.0398777	0.0210135	0.0792643
176	0.104767	0.0176123	0.00514994	0.00436472	0.034332	0.00638432	0.03094	0.0987304	0.00746752	0.0748704	0.110747	0.00836233	0.00375384	0.00531198	0.00179673	0.0419938	0.126443	0.267547	0.0346912	0.0147339
177	0.136513	0.00623911	0.0180626	0.0768863	0.0842453	0.0205225	0.0612917	0.0436128	0.0204091	0.0995798	0.0313852	0.0406362	0.00278187	0.0397135	0.0238615	0.0684053	0.0817063	0.0615997	0.0621165	0.0204313
178	0.0509479	0.0258925	0.0352329	0.0684509	0.0499768	0.0899956	0.0211645	0.0218644	0.0792658	0.0361708	0.0530233	0.126219	0.0181635	0.0706448	0.0218474	0.0915453	0.0595598	0.0404524	0.0142694	0.0253137
179	0.0466411	0.00740163	0.0433352	0.13145	0.0761866	0.0164531	0.0350042	0.0178188	0.0408478	0.0398492	0.041022	0.0608175	0.0109423	0.0426513	0.0548432	0.0766233	0.056783	0.0658235	0.0553006	0.0802056
180	0.00642007	0.0546573	0.0258065	0.0134595	0.15283	0.0067909	0.0257629	0.00953319	0.0171111	0.0108288	0.0240721	0.027061	0.00712156	0.0172431	0.00829999	0.0150301	0.0070779	0.0079301	0.211364	0.3516
181	0.0397492	0.0404898	0.00722703	0.0259927	0.0761566	0.00596681	0.0325617	0.0232727	0.0469124	0.0458746	0.0919576	0.0187204	0.0117479	0.1231	0.0472482	0.0462073	0.0873872	0.0478064	0.114494	0.0671271
182	0.0313652	0.0345564	0.0430908	0.030459	0.0208057	0.00714501	0.0599791	0.0302567	0.0581871	0.011522	0.0352839	0.409348	0.0155165	0.0210144	0.0099352	0.0745992	0.0349762	0.013398	0.0305676	0.0279953
183	0.0356982	0.0305375	0.0557539	0.100261	0.0127414	0.0676887	0.0337145	0.0367887	0.035418	0.0616007	0.0725347	0.0776274	0.00254777	0.0537388	0.0390886	0.0779803	0.0997124	0.0467295	0.03212	0.0277182
184	0.0610863	0.0204047	0.0220214	0.0501914	0.0309496	0.0490022	0.018946	0.0782355	0.108411	0.057291	0.145016	0.059833	0.00324455	0.0868522	0.0493844	0.00467952	0.0129195	0.0365991	0.0633805	0.041552
185	0.0728438	0.00833146	0.087089	0.125298	0.0222175	0.110833	0.04573	0.0119214	0.020516	0.0360365	0.0251332	0.0117061	0.0600784	0.0166401	0.0645488	0.129866	0.0678422	0.0318354	0.0404243	0.0111094
186	0.0470686	0.117166	0.0113941	0.0617409	0.0167761	0.0262849	0.0309637	0.0254157	0.136746	0.0478738	0.0403884	0.0352765	0.00578902	0.0881189	0.0488541	0.0322373	0.10789	0.0892665	0.016371	0.0143788
187	0.0328856	0.00595923	0.0556335	0.112358	0.0397683	0.0196785	0.100056	0.0416787	0.0279477	0.0848864	0.0181741	0.0127977	0.0476373	0.125147	0.0434963	0.0658067	0.0241795	0.0618896	0.0506496	0.0293699
188	0.0296551	0.0439724	0.0205899	0.02069	0.0146962	0.0302055	0.0160254	0.187335	0.0174628	0.0731017	0.0467225	0.0152373	0.0114202	0.0153738	0.00855683	0.00755527	0.0363783	0.358227	0.0247878	0.0220071
189	0.00986033	0.0169207	0.0149531	0.0183082	0.055114	0.0117382	0.0314589	0.0412007	0.012196	0.430663	0.163226	0.0195548	0.039584	0.0154131	0.014809	0.00842353	0.0132845	0.0452613	0.0211844	0.0168462
190	0.0313596	0.0286011	0.0119388	0.0364185	0.0434475	0.0150997	0.0151158	0.153447	0.00983396	0.191741	0.101029	0.0141389	0.00800211	0.012364	0.00594301	0.00863842	0.0137161	0.25136	0.0250971	0.0227083
191	0.0186558	0.0170237	0.0175506	0.0182208	0.0886786	0.0115505	0.0146333	0.0824958	0.0186465	0.315789	0.0556436	0.0155483	0.0368841	0.0552159	0.0131444	0.00768902	0.0439455	0.111552	0.0329088	0.0242235
192	0.0182	0.0418107	0.0235297	0.0187743	0.0897064	0.0341069	0.0227999	0.0142541	0.0182625	0.0395831	0.0285936	0.0174116	0.0179024	0.0232935	0.0301622	0.0125971	0.0161211	0.0161697	0.451747	0.0649748
193	0.203192	0.033984	0.0483895	0.0267623	0.0123567	0.435127	0.0200445	0.0138534	0.0212423	0.00718455	0.0268143	0.019146	0.0085773	0.0178051	0.0100067	0.0255639	0.00855926	0.0216485	0.0253336	0.0144097
194	0.0563757	0.0479541	0.0421028	0.0157542	0.0389945	0.0100119	0.0126716	0.121905	0.0152337	0.113698	0.110862	0.0133744	0.00679765	0.0140003	0.00728643	0.00588573	0.0158604	0.302378	0.0200656	0.0287885
195	0.0165451	0.0282777	0.0273815	0.0305421	0.0259944	0.0184423	0.474862	0.0152632	0.0204392	0.0190776	0.0274841	0.0459578	0.0144702	0.0384029	0.0786717	0.0119786	0.0148433	0.0151476	0.0338231	0.0423963
196	0.0423487	0.043968	0.109857	0.0623002	0.0440325	0.00967838	0.0619711	0.0249184	0.0101832	0.0350235	0.0747542	0.242318	0.00350097	0.00902447	0.0148428	0.061943	0.0188399	0.0144464	0.08161	0.0344391
197	0.0765377	0.0435173	0.037447	0.027427	0.036557	0.0315445	0.0295869	0.0330056	0.0234491	0.05321	0.0436343	0.0276649	0.204736	0.0580971	0.0184568	0.112477	0.0309736	0.0356962	0.0509913	0.0249911
198	0.0295745	0.0486506	0.0371005	0.0489733	0.0978378	0.0862571	0.0408023	0.0613526	0.029523	0.0113752	0.0518697	0.0454247	0.0348025	0.0347688	0.0425918	0.0668001	0.0482059	0.0679674	0.0467755	0.0693468
199	0.0485027	0.0862259	0.0313955	0.0480409	0.0293744	0.0434311	0.0431084	0.0483311	0.0435125	0.0702233	0.0404145	0.0433699	0.022023	0.0457443	0.0522823	0.13911	0.0536331	0.0377766	0.043336	0.0301647
200	0.0846547	0.047624	0.0533022	0.0577894	0.0376366	0.0510708	0.0609119	0.0727886	0.0241534	0.0580399	0.0358324	0.0611793	0.0289879	0.0456853	0.0172044	0.050853	0.0597192	0.0236133	0.0773152	0.0516389
201	0.0514096	0.00957093	0.17732	0.178601	0.0290492	0.0383587	0.0157818	0.0443502	0.0384212	0.0505732	0.0244743	0.0413971	0.0144903	0.0582577	0.0092088	0.0932942	0.0272282	0.0302728	0.0200503	0.0478904
202	0.0133029	0.0377588	0.0485542	0.507279	0.0130412	0.0306057	0.0315916	0.0193155	0.0462177	0.0099286	0.0281615	0.0199287	0.0117133	0.0544844	0.0208387	0.00748225	0.0226565	0.0280133	0.0314105	0.0177154
203	0.238552	0.0265807	0.0231887	0.0403402	0.0166051	0.0136302	0.0519105	0.0123707	0.0502739	0.011399	0.0584292	0.0244968	0.0105314	0.287131	0.0186216	0.045153	0.00958335	0.0142212	0.0303256	0.0166554
204	0.0466091	0.00473262	0.0934684	0.114059	0.03381	0.0300527	0.0502616	0.0261831	0.0395028	0.0249526	0.0534169	0.189733	0.00338404	0.057263	0.0157565	0.042975	0.0220833	0.043335	0.0489564	0.0594654
205	0.039649	0.0228232	0.163444	0.249489	0.0489514	0.0727008	0.0324915	0.0510257	0.0134404	0.0219766	0.025746	0.0157241	0.00291949	0.0405084	0.00376952	0.0697298	0.0346175	0.0219781	0.00842091	0.0605949
206	0.0197446	0.0289789	0.0106793	0.0149872	0.0183459	0.00548454	0.113674	0.093271	0.0533003	0.182972	0.188514	0.0209513	0.00792659	0.0327356	0.0473058	0.00733122	0.0208968	0.0521222	0.0214127	0.0593654
207	0.0129712	0.0351861	0.0254515	0.0192059	0.0404334	0.0153869	0.0399267	0.0183793	0.0230503	0.0124681	0.0290136	0.0480362	0.0097207	0.025227	0.0138342	0.0228457	0.0137315	0.012518	0.0369337	0.54568
208	0.048824	0.0184632	0.080602	0.0654497	0.026189	0.141613	0.0301201	0.0176342	0.0158227	0.0561669	0.0667899	0.0569534	0.0527501	0.0897338	0.0132388	0.0604064	0.0786693	0.0182737	0.0275135	0.0347865
209	0.109205	0.0092576	0.0517237	0.0639185	0.0243678	0.112694	0.0396707	0.0714136	0.0514912	0.0440932	0.0326865	0.0374033	0.0589779	0.0658814	0.0364662	0.0647229	0.0552324	0.0283638	0.0233869	0.0190432
210	0.0439865	0.0050155	0.0299862	0.0322348	0.0601104	0.0589761	0.0365022	0.0413099	0.0304129	0.0472058	0.0698971	0.0735744	0.0681989	0.0314501	0.0100908	0.110066	0.120721	0.0479494	0.0504307	0.0318816
211	0.0656421	0.00476714	0.0517661	0.0606491	0.117202	0.0548134	0.0634585	0.0277475	0.0269741	0.0300288	0.0589888	0.0534806	0.1031	0.0517589	0.0237477	0.0215002	0.0172274	0.0779669	0.0364543	0.0527266
212	0.0532655	0.0424473	0.0481753	0.00692463	0.0290891	0.0565386	0.0188493	0.0233441	0.12168	0.0146112	0.0541184	0.032782	0.158208	0.0195189	0.0218649	0.117368	0.0446737	0.091375	0.0116488	0.0335172
213	0.0143582	0.0296499	0.0288307	0.0883659	0.0252701	0.0254924	0.0316072	0.0914491	0.0442496	0.0548033	0.0390227	0.0346259	0.00542188	0.0757043	0.0306753	0.0519219	0.0152577	0.176936	0.0456454	0.090713
214	0.085101	0.013308	0.0199511	0.0209338	0.0223623	0.010262	0.0152996	0.272755	0.0202282	0.0598581	0.0325878	0.0145575	0.00815793	0.0135774	0.00901914	0.00999479	0.014082	0.305716	0.0351692	0.0170785
215	0.0456523	0.0230439	0.0591769	0.00461507	0.0529987	0.00732173	0.021109	0.102256	0.0221198	0.0544788	0.0510734	0.00728406	0.0132364	0.0405278	0.0985657	0.0549914	0.0405966	0.0865781	0.0386646	0.17571
216	0.033532	0.0203365	0.0257281	0.0332432	0.0256169	0.0206374	0.0256749	0.0469658	0.0238816	0.0302185	0.0328246	0.0229568	0.0171851	0.0270159	0.0132009	0.0124925	0.0183161	0.509482	0.0387501	0.0219412
217	0.0466873	0.0331471	0.0168133	0.0481707	0.0682924	0.0109059	0.122293	0.0358121	0.0067217	0.0378388	0.0592894	0.0191976	0.00117634	0.0636695	0.0125089	0.166636	0.0595679	0.0643377	0.0844536	0.0424811
218	0.116617	0.0240273	0.015606	0.0152974	0.0319005	0.0927325	0.02492	0.021225	0.102644	0.0189911	0.0275065	0.0159509	0.0117204	0.0517386	0.00411336	0.147262	0.133222	0.0266277	0.0998046	0.0180928
219	0.044176	0.00914897	0.056951	0.0514741	0.0135411	0.064218	0.0599861	0.0144472	0.0629254	0.0858575	0.110029	0.0546307	0.105437	0.0518129	0.0596986	0.0335307	0.0452679	0.0312038	0.0254839	0.0201793
220	0.0593465	0.041323	0.0500681	0.0588475	0.0233345	0.0830044	0.0777364	0.012399	0.0180904	0.0718966	0.0243546	0.0846399	0.0098711	0.069097	0.0738465	0.0349343	0.0881229	0.0239662	0.019779	0.0753418
221	0.028349	0.0506793	0.0233494	0.0161261	0.0730911	0.00516346	0.0453734	0.0379065	0.0364939	0.0873804	0.108304	0.0105704	0.00287249	0.0381069	0.0165618	0.0403141	0.0606508	0.0583436	0.112545	0.147819
222	0.0437065	0.022028	0.062235	0.166292	0.102871	0.0447883	0.0911243	0.0856647	0.0053333	0.0644169	0.0122001	0.0473009	0.000817959	0.0367893	0.0114923	0.00596829	0.00411227	0.042949	0.0196898	0.13022
223	0.0437925	0.0322455	0.00952943	0.013315	0.0502273	0.0848759	0.0858613	0.0135612	0.0646827	0.0387159	0.0452245	0.0880455	0.0013216	0.115211	0.0812797	0.0890395	0.0409578	0.0318956	0.0550125	0.0152059
224	0.0354238	0.0228048	0.0171366	0.0140587	0.0185504	0.0266648	0.0238957	0.0514601	0.0508215	0.121021	0.126683	0.0307753	0.00620667	0.104138	0.188815	0.0265954	0.0122451	0.0431762	0.039573	0.039954
225	0.0148362	0.0267187	0.0817438	0.0729752	0.104622	0.00961191	0.0203514	0.123707	0.00551097	0.0544166	0.0555135	0.00719143	0.00258296	0.0158339	0.00397752	0.0562191	0.0545218	0.153073	0.0452752	0.0913177
226	0.0530813	0.0179038	0.00529008	0.0206594	0.0737542	0.0216024	0.0329607	0.0787293	0.0825162	0.0810612	0.0796171	0.0388919	0.00346624	0.0504647	0.0427155	0.0694865	0.0685035	0.089282	0.0377258	0.052288
227	0.120229	0.0285393	0.0164672	0.0294906	0.00778852	0.0279277	0.00478295	0.161863	0.0124755	0.0208958	0.021005	0.0487742	0.140544	0.011084	0.0176249	0.0553334	0.0992151	0.147119	0.00922803	0.019612
228	0.0236011	0.0361951	0.0526548	0.0731732	0.134544	0.076933	0.0329334	0.0123308	0.00733248	0.0157049	0.021026	0.0138156	0.00944514	0.0245685	0.0161532	0.0876692	0.0904756	0.0280897	0.116981	0.126373
229	0.0357204	0.0562019	0.0125027	0.0193558	0.0489345	0.0126879	0.0364078	0.121241	0.0272506	0.046313	0.0173001	0.0378582	0.0646178	0.0671217	0.0246258	0.0434407	0.0572322	0.176596	0.0406804	0.0539112
230	0.0387144	0.0395428	0.0446802	0.00350104	0.0370484	0.00763512	0.0268611	0.00920448	0.0103617	0.0689436	0.0582361	0.0137761	0.00122227	0.124243	0.0283234	0.0688239	0.07534	0.135767	0.115604	0.0921713
231	0.0243587	0.0287593	0.0367061	0.132538	0.0855901	0.0183736	0.0578823	0.0939191	0.0309183	0.0557006	0.0607362	0.0434254	0.0287187	0.0343951	0.0271936	0.0248022	0.0127928	0.0532154	0.0960031	0.0539713
232	0.0364656	0.0211316	0.0142052	0.0176147	0.0412648	0.0155376	0.0294586	0.0314525	0.211644	0.0303347	0.0265207	0.0434316	0.0067972	0.0130822	0.280485	0.0387283	0.0238767	0.020151	0.0430163	0.0548016
233	0.067434	0.0296453	0.00458821	0.00412003	0.0665748	0.0105227	0.0614268	0.0375808	0.13083	0.029044	0.0849257	0.0413856	0.0507668	0.0439851	0.0638321	0.0169684	0.107206	0.048839	0.0384488	0.0618762
234	0.068785	0.0625784	0.00425362	0.0335459	0.0483222	0.0201852	0.0106174	0.0362633	0.0344455	0.0703639	0.0824132	0.0263035	0.0267068	0.0408909	0.120622	0.0382727	0.0811118	0.10022	0.0401165	0.0539825
235	0.0596918	0.0307718	0.0379076	0.0474665	0.0181165	0.00698788	0.0699541	0.100026	0.0150305	0.0583133	0.0908739	0.0765085	0.00197399	0.0961601	0.0474233	0.0500151	0.0448246	0.0484839	0.0782781	0.0211913
236	0.0356813	0.0241453	0.0294344	0.00763007	0.0674908	0.0419676	0.0361808	0.0407727	0.0435162	0.0846842	0.120201	0.0658307	0.00246916	0.112674	0.0460567	0.0392369	0.0246155	0.0415078	0.0282693	0.107637
237	0.00699584	0.0181756	0.238431	0.214674	0.0123878	0.0362538	0.0209429	0.0179327	0.0166	0.00433844	0.0258064	0.0406737	0.0113067	0.0258696	0.0083083	0.0188727	0.175524	0.0211992	0.0527958	0.0329121
238	0.0807245	0.0315699	0.0507785	0.0376691	0.0240439	0.00811186	0.064466	0.0805714	0.0283034	0.0462942	0.090122	0.0951597	0.0128059	0.1388	0.0094091	0.0491953	0.0371127	0.0679035	0.0297466	0.0172121
239	0.0456957	0.0069754	0.0420024	0.0812049	0.0192314	0.0299156	0.0393487	0.093638	0.023072	0.035238	0.100716	0.0831019	0.0656792	0.0502171	0.0276829	0.0431876	0.0961717	0.0580258	0.0246414	0.0342548
240	0.0152763	0.0302588	0.0544758	0.0473005	0.0336573	0.363643	0.0311673	0.0235691	0.0236229	0.0351457	0.0373714	0.0544657	0.0139005	0.0303013	0.0303122	0.0343492	0.0153635	0.0495206	0.0472647	0.0290341
241	0.0262867	0.0167098	0.020165	0.0150466	0.0615355	0.0247422	0.0213912	0.0616717	0.0519231	0.0466731	0.0427733	0.02337	0.00687693	0.0226935	0.306863	0.0484484	0.0273733	0.0384981	0.102889	0.0340696
242	0.0128631	0.024884	0.0226931	0.0173688	0.151848	0.0124088	0.0338781	0.0808163	0.0500136	0.0332051	0.362599	0.0124922	0.0140914	0.0467621	0.0253326	0.00847993	0.0302502	0.0254101	0.0189332	0.015671
243	0.0575564	0.0100958	0.0262792	0.0552077	0.0459625	0.0340176	0.0660166	0.0759737	0.0245264	0.103971	0.0607093	0.0931281	0.00588608	0.0966579	0.0176379	0.025498	0.0197299	0.0444624	0.0613117	0.0753718
244	0.0245131	0.0280014	0.0356971	0.0135062	0.0666495	0.0117379	0.0513384	0.0162519	0.0175388	0.00865089	0.0552066	0.0391278	0.0103952	0.0156167	0.0129689	0.0385108	0.0608179	0.0317549	0.0367266	0.424989
245	0.0539826	0.0540093	0.0186351	0.00847603	0.0976432	0.0354093	0.216601	0.00873762	0.010022	0.0142084	0.0420931	0.0467631	0.00685149	0.0268443	0.004249	0.00765737	0.00522251	0.00880738	0.0202434	0.313544
246	0.00816149	0.0516985	0.0176963	0.0128985	0.0443857	0.0134216	0.0124821	0.00867629	0.0108767	0.0162121	0.0223674	0.0109169	0.00728375	0.0197313	0.0170812	0.00517255	0.00649742	0.0080234	0.665952	0.0404645
247	0.0910099	0.0296736	0.0289414	0.0391985	0.0306572	0.00699422	0.0896012	0.032795	0.027612	0.0815635	0.0423451	0.0282693	0.00493243	0.0441749	0.0312893	0.104626	0.143649	0.0755979	0.0198177	0.0472522
248	0.0198514	0.0221625	0.00763826	0.0141816	0.0493945	0.00377413	0.00808867	0.17171	0.0371701	0.213589	0.0911684	0.0112167	0.00697858	0.00781811	0.020135	0.0219217	0.106258	0.152516	0.0269507	0.00747573
249	0.0131176	0.0219004	0.0142055	0.0143363	0.0141473	0.00865382	0.0084996	0.24217	0.00969636	0.303193	0.0465893	0.00683995	0.0456883	0.0231853	0.00520951	0.00587324	0.00863544	0.164642	0.0324625	0.0109542
250	0.0414081	0.0169264	0.0355079	0.0566475	0.0278838	0.0348329	0.0511559	0.0252815	0.0601392	0.0624068	0.0941089	0.0505227	0.0770064	0.0897345	0.0501659	0.0456895	0.0737057	0.0322704	0.011652	0.0629534
251	0.0744958	0.014493	0.0903114	0.0699204	0.0217821	0.00990167	0.106907	0.0243944	0.056602	0.0187639	0.0311725	0.0227885	0.238829	0.0364635	0.0347537	0.0383213	0.0256804	0.0458149	0.0224431	0.0161623
252	0.0765406	0.00961285	0.0671623	0.0869977	0.0457993	0.125554	0.0240396	0.00327474	0.0614692	0.0451695	0.0266776	0.0999188	0.00371475	0.0520094	0.0432072	0.0774742	0.0484618	0.0347783	0.020189	0.0479493
253	0.0503457	0.023787	0.123882	0.0665415	0.0224014	0.0949385	0.107908	0.00962449	0.039181	0.00218878	0.0207124	0.0486537	0.0024794	0.24588	0.00420148	0.0400349	0.00904566	0.00965281	0.0261295	0.0524126
254	0.0518939	0.0187425	0.0315602	0.059374	0.122369	0.0262045	0.0616622	0.0447899	0.0444394	0.0098674	0.0585767	0.0854728	0.00464833	0.0511169	0.0163328	0.0580915	0.0656205	0.0353221	0.0655486	0.0883669
255	0.016716	0.0195229	0.0134501	0.0122095	0.0152077	0.0194268	0.00882906	0.387869	0.0319512	0.178935	0.0745532	0.0120946	0.00888854	0.00987791	0.0223733	0.00619068	0.0332746	0.101643	0.0163785	0.0106088
256	0.0790307	0.0325342	0.0444258	0.0243568	0.0510859	0.0383462	0.019771	0.0482413	0.00540196	0.107351	0.0505429	0.0340205	0.000856311	0.09342	0.0104412	0.0720592	0.0589133	0.0700729	0.0838268	0.0753021
257	0.00792572	0.0155342	0.0111176	0.0146633	0.334895	0.00773187	0.029825	0.0760675	0.0124923	0.218088	0.040548	0.0156416	0.0120623	0.018026	0.0065395	0.0361227	0.00584317	0.0332439	0.0495393	0.0540923
258	0.0393603	0.0221833	0.0494516	0.231715	0.0167073	0.0324052	0.0529542	0.0242687	0.0442113	0.00785758	0.0678462	0.0317702	0.00795051	0.0598595	0.0399112	0.0441991	0.0814646	0.0958766	0.0309128	0.0190951
259	0.28062	0.0328353	0.0277483	0.0497186	0.0166225	0.122485	0.0484048	0.0206609	0.0352871	0.0111223	0.0404068	0.0246296	0.00598555	0.0200473	0.00773658	0.100864	0.0565457	0.0377019	0.0392974	0.0212797
260	0.0566669	0.0118784	0.0352606	0.0752288	0.0194627	0.011578	0.00758586	0.034336	0.0076815	0.0473785	0.0666572	0.0369088	0.00456702	0.067966	0.017275	0.17736	0.209449	0.0325159	0.0330436	0.0472008
261	0.0140663	0.0483528	0.0390961	0.0298522	0.0419011	0.521705	0.0152103	0.0246567	0.0216026	0.0193976	0.0399071	0.0213822	0.0103319	0.0219668	0.0082317	0.0389152	0.0121162	0.0232091	0.0290121	0.0190867
262	0.0232345	0.0199376	0.0540095	0.021841	0.0159472	0.0347107	0.0291621	0.0213923	0.0230307	0.00869562	0.0297688	0.523847	0.0132639	0.0147441	0.00824708	0.028927	0.0268924	0.0154051	0.0385356	0.0484077
263	0.0117628	0.0242348	0.0106795	0.0139458	0.170691	0.00681596	0.0177245	0.0685992	0.011757	0.271303	0.0781077	0.0095601	0.0291546	0.0141209	0.00725372	0.00622858	0.00558863	0.0103458	0.118814	0.113312
264	0.147199	0.0104483	0.00882321	0.0118052	0.00829341	0.00844555	0.0162925	0.215065	0.0179588	0.298138	0.06843	0.00993223	0.00548542	0.0107737	0.00738511	0.00357002	0.0258809	0.0915527	0.012399	0.0221218
265	0.340937	0.0323385	0.026413	0.0477437	0.0185641	0.0170427	0.023039	0.0346007	0.0245135	0.0164648	0.107934	0.0209522	0.0233615	0.0232449	0.0117099	0.0323719	0.0481539	0.108199	0.0214155	0.0210012
266	0.0348023	0.0262534	0.0220347	0.0215901	0.026474	0.0115631	0.0136064	0.0232536	0.0276667	0.0478444	0.0466327	0.0188502	0.512524	0.0197347	0.0110074	0.0385779	0.0197699	0.0263474	0.0333656	0.0181016
267	0.0542549	0.0762201	0.0179037	0.0354648	0.0336391	0.0620934	0.0330184	0.0414126	0.0218252	0.0848132	0.0188428	0.0290493	0.00408511	0.0492414	0.0353033	0.07639	0.0597186	0.0916208	0.145	0.030103
268	0.00783876	0.0649425	0.0107049	0.0103219	0.166975	0.0160043	0.0866598	0.0140935	0.0397808	0.00385116	0.100854	0.0258611	0.00439986	0.0708554	0.00653678	0.00930458	0.0111704	0.0178406	0.0913234	0.24068
269	0.369138	0.0152113	0.0511733	0.015105	0.0136941	0.258224	0.0142376	0.0094351	0.0113949	0.00513311	0.020005	0.01406	0.00651853	0.0122003	0.00588862	0.0652602	0.032822	0.0368009	0.0199148	0.0237836
270	0.00933765	0.0136376	0.0158621	0.0109745	0.339272	0.00611838	0.0643665	0.0217027	0.0097818	0.0479739	0.0269852	0.0117426	0.00423358	0.0106319	0.00702023	0.0203504	0.0109615	0.0115177	0.13986	0.217669
271	0.0870762	0.0196986	0.00528545	0.184152	0.0120788	0.0852844	0.0105874	0.0566571	0.0811367	0.0560765	0.0208852	0.00341391	0.00135805	0.0986383	0.0106849	0.0923309	0.079507	0.0524084	0.0102657	0.0324736
272	0.0546587	0.0522663	0.00950228	0.0156997	0.0381067	0.00633093	0.00817708	0.247232	0.00861305	0.201546	0.0459964	0.00983491	0.0170863	0.0266411	0.00773846	0.00467546	0.0329704	0.182994	0.0183507	0.0115796
273	0.0603568	0.0218603	0.0887659	0.0773538	0.0205365	0.0863681	0.0534448	0.0253314	0.0416353	0.0432414	0.0685319	0.0557041	0.00196734	0.0329525	0.0527278	0.0801634	0.0521017	0.0558002	0.0342008	0.0469558
274	0.032925	0.00888058	0.0131332	0.0126867	0.018522	0.0357887	0.0559489	0.0309988	0.125225	0.00783295	0.0153675	0.0210443	0.0279592	0.0262475	0.349139	0.0499559	0.0495648	0.0186606	0.0176864	0.0824327
275	0.055027	0.0511893	0.0490117	0.0367063	0.00802433	0.0662957	0.0472723	0.0133241	0.0293096	0.0193779	0.0868407	0.18897	0.00399262	0.0588109	0.0413958	0.112212	0.0542571	0.0149718	0.0336672	0.0293448
276	0.053583	0.0178407	0.0312084	0.0385544	0.0548099	0.0378379	0.058097	0.0739282	0.054584	0.0472877	0.0455879	0.0305524	0.0357735	0.0600812	0.0308018	0.0774788	0.157969	0.0412657	0.0257026	0.0270555
277	0.0481813	0.0143552	0.0380824	0.0687232	0.048736	0.0353268	0.0303258	0.0343997	0.0785962	0.0544206	0.0217904	0.076908	0.0842662	0.0878771	0.037511	0.0265644	0.0560934	0.0340321	0.0617644	0.0620458
278	0.0258755	0.0458048	0.0455132	0.0304966	0.0334102	0.0424574	0.0682903	0.0173598	0.0313623	0.0335805	0.0392381	0.183338	0.0264429	0.047586	0.0410725	0.132564	0.0525706	0.0445865	0.0337138	0.0247367
279	0.135827	0.03767	0.0233505	0.0147596	0.0174038	0.267566	0.0303729	0.0284148	0.0213507	0.00963589	0.0290745	0.0385185	0.0285121	0.0365998	0.028877	0.0749181	0.0719139	0.0483353	0.0275298	0.0293692
280	0.0118627	0.0179262	0.013038	0.0131303	0.244239	0.00943627	0.0139795	0.308214	0.0111329	0.0664479	0.0307047	0.023602	0.00853719	0.0123614	0.0108251	0.00995582	0.0375301	0.0774509	0.0261478	0.0534769
281	0.0172937	0.0157263	0.0262077	0.023055	0.114774	0.00834922	0.0125916	0.253733	0.0261515	0.147413	0.0514025	0.0215412	0.0160872	0.032006	0.00681336	0.0128564	0.0437645	0.122532	0.034473	0.0132294
282	0.0521695	0.0447825	0.00949725	0.0709174	0.0623203	0.00508516	0.0201767	0.0183266	0.0323667	0.0838687	0.0848893	0.0417323	0.00548918	0.0989557	0.0581364	0.0747322	0.0768611	0.0723702	0.0127483	0.0745747
283	0.0647542	0.0151106	0.0107112	0.0105491	0.0118252	0.0235036	0.0168602	0.00716812	0.00793772	0.013354	0.0194624	0.00883242	0.0364936	0.0251322	0.0093117	0.472247	0.178804	0.0307625	0.0286265	0.00855498
284	0.0873169	0.0132501	0.0756932	0.153458	0.0228342	0.0416049	0.0365327	0.0221154	0.0192341	0.0449032	0.0327129	0.105876	0.00760304	0.0386961	0.0443778	0.063574	0.0891871	0.0578285	0.00922669	0.033975
285	0.069555	0.0504456	0.00339162	0.0575864	0.0496696	0.0325769	0.0649543	0.0673001	0.0582503	0.161091	0.0405505	0.0426524	0.00277129	0.0475893	0.0293986	0.0538351	0.0632998	0.0507351	0.0344204	0.0199267
286	0.0359347	0.00776129	0.0563236	0.0415519	0.0203797	0.0213963	0.0575769	0.0542338	0.0855306	0.0434119	0.0426053	0.0344236	0.109433	0.0499819	0.036231	0.11736	0.0934843	0.0402321	0.0195421	0.0326066
287	0.0126409	0.0190879	0.00845505	0.0284593	0.0480396	0.0331654	0.0392984	0.0620887	0.0204156	0.0942729	0.0935842	0.0298328	0.104336	0.0375996	0.0289808	0.0271549	0.0972698	0.0857061	0.0522625	0.07735
288	0.0791477	0.0179376	0.0311017	0.0220973	0.050148	0.130523	0.0766199	0.0375407	0.0167478	0.0321872	0.0558303	0.0491744	0.00276411	0.0951715	0.0235987	0.0516113	0.103326	0.0447254	0.0157962	0.0639511
289	0.0603846	0.00552325	0.117767	0.138966	0.0237499	0.0471421	0.0131103	0.0352827	0.0257234	0.0445956	0.0595374	0.0414412	0.04976	0.0627148	0.00471121	0.0773495	0.0672663	0.0351886	0.0246183	0.0651686
290	0.0196489	0.589175	0.0163274	0.0232073	0.016922	0.00976225	0.0234811	0.0379264	0.0139224	0.00996372	0.0616218	0.0255131	0.0094487	0.0264753	0.0176279	0.00852073	0.0108347	0.0138239	0.0343887	0.0314093
291	0.0184329	0.0129724	0.0674218	0.0803167	0.0506574	0.00915584	0.0530437	0.0573884	0.0104273	0.0281109	0.0453816	0.161408	0.00355733	0.0444234	0.00330312	0.14871	0.0444167	0.0548582	0.0399405	0.0660741
292	0.248605	0.0257047	0.0119484	0.0154267	0.0109658	0.0222814	0.0115107	0.0111866	0.0257642	0.00717176	0.046491	0.0190183	0.0152475	0.00953293	0.0123401	0.0978777	0.352661	0.028269	0.0166396	0.0113574
293	0.0872184	0.00750483	0.0538806	0.0424444	0.0696165	0.0329528	0.0509319	0.0411175	0.0752711	0.0639705	0.0319351	0.0588169	0.0120754	0.0780609	0.0764241	0.0773815	0.0347019	0.0509701	0.0445621	0.010164
294	0.0122613	0.571684	0.0210946	0.0213409	0.0371336	0.0107032	0.0121299	0.0135281	0.0197946	0.00777891	0.0244388	0.0496368	0.0294372	0.0315708	0.0276108	0.0191639	0.0117943	0.0123201	0.0211126	0.0454656
295	0.0240911	0.018746	0.0347405	0.0225398	0.0647455	0.014213	0.0366848	0.0597991	0.0456341	0.0121692	0.109959	0.0226255	0.025274	0.362929	0.0265653	0.0176802	0.0202806	0.0246201	0.0225334	0.0341708
296	0.0471012	0.0264303	0.0186617	0.0179674	0.0176945	0.013822	0.0130022	0.0620393	0.0468435	0.0430198	0.0248164	0.0184113	0.0354218	0.0176182	0.020204	0.159336	0.34892	0.0134707	0.0270082	0.0282113
297	0.0869791	0.0223758	0.0219188	0.0286767	0.0236817	0.0222858	0.0703287	0.0129132	0.0229541	0.0180272	0.0405361	0.0133775	0.352126	0.0352354	0.0137495	0.0445974	0.0682983	0.0483499	0.0376526	0.0159355
298	0.0300485	0.0538273	0.0876019	0.0430019	0.0424975	0.00678252	0.119703	0.0565401	0.0323277	0.0461625	0.0518145	0.0666656	0.0460115	0.0400175	0.0235543	0.0319404	0.0404441	0.0559828	0.0515951	0.0734808
299	0.00858526	0.0149098	0.0257343	0.0381823	0.0145688	0.523264	0.0405258	0.0416962	0.0166771	0.0212839	0.0406835	0.0205485	0.0112411	0.0219014	0.0279855	0.00672288	0.041908	0.0513836	0.020796	0.0114028
300	0.39048	0.00914797	0.0460733	0.0385353	0.0103415	0.0286592	0.00772312	0.019298	0.0121871	0.00485329	0.0265015	0.0143163	0.00800656	0.00819145	0.0125192	0.24982	0.0540394	0.0305492	0.0203127	0.00844394
301	0.0156053	0.0425955	0.0189536	0.0113772	0.0665338	0.00866207	0.0108047	0.292955	0.0167576	0.16871	0.0427571	0.00893982	0.00514534	0.00801413	0.00946382	0.00817504	0.0250916	0.183679	0.0405531	0.0152251
302	0.0647679	0.0114807	0.0412883	0.125704	0.0412798	0.0541484	0.0699549	0.0288894	0.0120586	0.071841	0.0752423	0.0747965	0.0589527	0.0576691	0.0384581	0.0542578	0.00948356	0.0459823	0.00697128	0.0567729
303	0.0553843	0.0154256	0.028065	0.0352238	0.0226774	0.0844346	0.0277941	0.0550441	0.0203116	0.0201625	0.0294021	0.065594	0.0158267	0.0190234	0.033258	0.293866	0.116436	0.00970169	0.0260068	0.0263621
304	0.0842783	0.00941564	0.0419357	0.0264982	0.049958	0.0513509	0.0509942	0.0284699	0.0301147	0.0533855	0.0589655	0.097442	0.0500985	0.0241463	0.0797738	0.113336	0.0465557	0.0620624	0.0164165	0.0248022
305	0.111476	0.150277	0.0124869	0.0163478	0.0568787	0.00240677	0.0457086	0.0587823	0.0790846	0.124481	0.0327968	0.00845971	0.0146903	0.0211335	0.0935855	0.0418464	0.0262893	0.023956	0.0212729	0.0580406
306	0.0321634	0.026676	0.0142507	0.0171042	0.0155878	0.0337603	0.0251762	0.0179545	0.0528092	0.0770711	0.0193494	0.0176506	0.473821	0.0123999	0.0259211	0.0498234	0.0172849	0.0269667	0.0182483	0.0259807
307	0.025912	0.0127602	0.0108762	0.0114775	0.470854	0.00715499	0.0155716	0.0307563	0.0130285	0.0655985	0.0296249	0.0134791	0.0105909	0.0195334	0.0172334	0.0215014	0.0230926	0.0248733	0.0284136	0.147667
308	0.0133551	0.0168034	0.0205006	0.0348244	0.0157636	0.0103213	0.0477193	0.0145198	0.0205461	0.0152479	0.0305991	0.0148292	0.0373474	0.601213	0.0353207	0.00914321	0.0132254	0.00847588	0.0194302	0.020815
309	0.014029	0.0358953	0.0366695	0.013627	0.0319359	0.0182061	0.0721769	0.0106211	0.0607445	0.0203429	0.0800569	0.385413	0.00971394	0.0432986	0.011956	0.0467068	0.0188633	0.0161038	0.0328483	0.0407924
310	0.0101843	0.0217384	0.0224301	0.022574	0.0160341	0.00576755	0.0158698	0.424086	0.0238904	0.0525081	0.0465591	0.0145494	0.0102858	0.0155707	0.0286998	0.00842588	0.0350962	0.180462	0.0310499	0.0142186
311	0.0714888	0.0315678	0.118691	0.0138514	0.0235731	0.0884225	0.134023	0.00485794	0.00647966	0.00527641	0.014092	0.0470464	0.0120575	0.00910602	0.0107735	0.246138	0.114516	0.00730434	0.0180247	0.022711
312	0.0803192	0.00965049	0.0149754	0.0394858	0.0197307	0.0212732	0.0737019	0.016022	0.115997	0.0143232	0.0281012	0.0106505	0.196426	0.0549151	0.0992002	0.0490306	0.0385627	0.0160239	0.0842768	0.0173339
313	0.0270353	0.0160431	0.0204952	0.00776064	0.065671	0.0112305	0.0721269	0.0573788	0.0212482	0.051267	0.104311	0.0861821	0.00240776	0.0587996	0.0526946	0.0412202	0.0415793	0.0909206	0.0259287	0.145699
314	0.0966123	0.0591833	0.00536757	0.00393541	0.0552815	0.114877	0.0488397	0.0280177	0.00876134	0.0159064	0.0185198	0.0207474	0.00348987	0.0161096	0.0164996	0.106153	0.132415	0.164844	0.0268476	0.0575917
315	0.0168506	0.00994537	0.01012	0.0110734	0.0243146	0.0085087	0.0141878	0.384912	0.0537456	0.110344	0.063542	0.0139223	0.021932	0.0186192	0.0107409	0.01406	0.0297472	0.140441	0.0178481	0.0251457
316	0.00944676	0.0157444	0.0198877	0.0386304	0.0222983	0.612358	0.00909741	0.0210727	0.0212884	0.019906	0.0321296	0.0428698	0.0157091	0.0123823	0.0191791	0.0195038	0.0111834	0.0113312	0.0355187	0.0104628
317	0.0527144	0.0106564	0.0591437	0.109011	0.0108426	0.0130575	0.128632	0.0295069	0.0270272	0.0302963	0.0369461	0.0670649	0.00404684	0.106673	0.0507563	0.0930793	0.10689	0.0421745	0.0145342	0.0069468
318	0.0211593	0.57171	0.0226139	0.0160997	0.0523108	0.00920162	0.0174922	0.0125415	0.0235094	0.0147103	0.024201	0.0199086	0.0285234	0.0184601	0.0200283	0.0188345	0.0193965	0.017602	0.031369	0.0403278
319	0.0155791	0.0173887	0.0202242	0.0195668	0.0273034	0.0775724	0.0188328	0.0143285	0.0153453	0.0350861	0.0282245	0.0138945	0.511835	0.0516605	0.0247683	0.0332717	0.0254511	0.00938124	0.0193159	0.0209694
320	0.0259819	0.0104285	0.00558124	0.0103271	0.00381548	0.0149086	0.0601967	0.1331	0.108839	0.0612275	0.0756882	0.0101687	0.00286039	0.0504948	0.164698	0.02564	0.115942	0.095935	0.018321	0.00584601
321	0.0178151	0.0385766	0.0247712	0.013719	0.298993	0.00691893	0.0563976	0.0134835	0.0147959	0.0118377	0.0171998	0.00854475	0.00745131	0.0187833	0.00563427	0.0105195	0.0141909	0.00942853	0.0602368	0.350702
322	0.0218095	0.0158087	0.0255642	0.0154793	0.0151635	0.0280567	0.0159737	0.147661	0.0131903	0.173149	0.0222062	0.0123377	0.0199807	0.0134628	0.00503204	0.012678	0.0295049	0.380649	0.0215262	0.010767
323	0.0582258	0.0074028	0.00780369	0.0124094	0.00955694	0.0148806	0.12062	0.00256703	0.195245	0.0452008	0.0352118	0.00800833	0.00855266	0.0511239	0.20625	0.0166884	0.152523	0.00300923	0.0212863	0.0234348
324	0.0516512	0.065108	0.0143212	0.0107956	0.0135386	0.0238798	0.0192266	0.0354091	0.027908	0.066389	0.0160858	0.0294096	0.0166292	0.0169021	0.00721739	0.454232	0.0978982	0.0142334	0.0108015	0.00836397
325	0.0945336	0.0249304	0.0451096	0.0619604	0.0520407	0.0567173	0.0442854	0.0790058	0.0160992	0.0435274	0.0990469	0.0277876	0.0306903	0.0972879	0.0403223	0.059214	0.0592258	0.0323124	0.0117893	0.0241135
326	0.0215911	0.0181812	0.0193927	0.0352772	0.00843783	0.0467389	0.0947083	0.0228128	0.252387	0.00471325	0.0220987	0.107804	0.00796675	0.0897352	0.100905	0.0459725	0.0444891	0.0166768	0.0157063	0.0244051
327	0.00911475	0.0117527	0.0136485	0.0135194	0.0454817	0.0219948	0.0161839	0.10416	0.0129038	0.582938	0.0249577	0.0114976	0.0160184	0.0176036	0.00572942	0.0136317	0.0111591	0.0206333	0.0196344	0.0274369
328	0.0732878	0.00964484	0.0116627	0.022938	0.00999601	0.037508	0.0278691	0.014742	0.0961918	0.0157859	0.0407744	0.0353581	0.00893204	0.0181851	0.300062	0.0694644	0.0611531	0.0621661	0.0704002	0.0138792
329	0.0101275	0.0177783	0.0228789	0.0157024	0.0518963	0.0270246	0.0122666	0.0363821	0.0244651	0.193172	0.390419	0.0320082	0.0089654	0.0140859	0.00663655	0.00710555	0.0210669	0.0659736	0.0266091	0.0154352
330	0.0639538	0.125034	0.0300531	0.0288372	0.0216098	0.0389476	0.0218447	0.0345895	0.0158	0.00751758	0.0301267	0.0247713	0.00790773	0.020385	0.00852141	0.0244492	0.0173564	0.434791	0.0210981	0.0224066
331	0.0310054	0.0189951	0.0191912	0.0198431	0.0249251	0.0130177	0.0283678	0.0721784	0.0574822	0.0191817	0.0339496	0.0153218	0.0112052	0.0215549	0.0206083	0.0317919	0.467245	0.0339603	0.0456614	0.0145137
332	0.011004	0.0325733	0.0329587	0.0530846	0.0157848	0.523146	0.0263408	0.012321	0.0498104	0.00928763	0.0302117	0.0175711	0.0145587	0.0328179	0.0251396	0.00889005	0.0317378	0.0226832	0.0244685	0.0256101
333	0.00554144	0.0116245	0.0261182	0.00914089	0.00853648	0.00427639	0.00768376	0.0185714	0.0280759	0.281935	0.111322	0.0263373	0.165046	0.038304	0.00491319	0.00662271	0.0137993	0.151594	0.0727339	0.0078226
334	0.0205369	0.0244791	0.022338	0.0218138	0.0354721	0.0299888	0.0608651	0.0476031	0.0490445	0.0127774	0.0277894	0.0228707	0.0220192	0.0289034	0.458584	0.0174142	0.020627	0.0212639	0.0352315	0.0203777
335	0.018734	0.0259435	0.0364059	0.0223707	0.0192009	0.00781427	0.0223593	0.0422476	0.0334402	0.00946349	0.0372902	0.514357	0.0302094	0.0299296	0.0217176	0.033619	0.0370485	0.0117872	0.0254344	0.0206268
336	0.039096	0.0197872	0.0565241	0.00786346	0.022537	0.0111379	0.0265658	0.0391978	0.160767	0.050576	0.0296427	0.181062	0.00271218	0.0645242	0.0908974	0.0685289	0.034089	0.0421371	0.0090001	0.0433532
337	0.142149	0.0491979	0.0181752	0.0360182	0.0197615	0.0612093	0.0985463	0.00905744	0.0147145	0.022861	0.0377028	0.0336027	0.194825	0.0971278	0.0357043	0.0211308	0.0131329	0.0370082	0.0284231	0.0296537
338	0.205061	0.0105415	0.0108898	0.0120166	0.0219921	0.0506927	0.0377044	0.104703	0.0253499	0.0418008	0.0302651	0.0181305	0.059411	0.0768375	0.0489928	0.0834968	0.0653382	0.0491326	0.00699949	0.0406445
339	0.0181996	0.0231071	0.0153934	0.00796816	0.0371556	0.00495942	0.0252511	0.129913	0.135501	0.0620738	0.0729194	0.0197794	0.0182881	0.0691184	0.2105	0.0138774	0.0344666	0.0730497	0.0098371	0.0186421
340	0.112549	0.0240585	0.0215013	0.055511	0.0181964	0.0282438	0.0415274	0.020047	0.0454601	0.014405	0.04139	0.0190504	0.0147722	0.305057	0.0296338	0.0858547	0.0678568	0.0134699	0.022057	0.0193589
341	0.0147926	0.083511	0.0133381	0.0122478	0.0984232	0.00878592	0.0670561	0.0170766	0.0200256	0.0168501	0.0195469	0.0485383	0.0141262	0.0269727	0.0199404	0.00751199	0.0667753	0.0154061	0.0982888	0.330787
342	0.00972373	0.0119948	0.01612	0.0359993	0.0126575	0.0385953	0.0120621	0.0370752	0.228209	0.00920085	0.0477936	0.0108751	0.0129487	0.0252119	0.430611	0.00784535	0.0192431	0.00571874	0.0184855	0.00962921
343	0.108215	0.0345351	0.0441899	0.0389895	0.0213382	0.477351	0.0231382	0.0105038	0.0191626	0.0135143	0.0257389	0.0141146	0.0178548	0.0155892	0.0233909	0.0251059	0.0104108	0.0252737	0.0337102	0.0178737
344	0.017865	0.013623	0.0130691	0.0106333	0.0276809	0.00856281	0.026425	0.0966207	0.00792408	0.334444	0.0967861	0.00737937	0.0349477	0.0412929	0.00703982	0.0166365	0.00800263	0.171896	0.019713	0.0394578
345	0.0230289	0.0173404	0.0129647	0.0129482	0.335717	0.00922231	0.0915287	0.0712172	0.00812825	0.188448	0.0218504	0.0153862	0.0109176	0.0149337	0.00915415	0.015218	0.00622486	0.0206161	0.0306715	0.0844832
346	0.0643431	0.0239516	0.0152806	0.0218752	0.0108911	0.168397	0.0152521	0.00692324	0.0438267	0.107912	0.0583609	0.0504862	0.00446792	0.115114	0.0904234	0.0708038	0.0223757	0.0583318	0.022068	0.0289148
347	0.50109	0.0197476	0.0431751	0.016179	0.0284074	0.032051	0.0263501	0.0169715	0.0258032	0.015607	0.0364079	0.037182	0.0138396	0.0202379	0.0092042	0.0406749	0.0476806	0.0231724	0.0263763	0.0198427
348	0.0241305	0.0186843	0.014356	0.0118186	0.0183851	0.00835314	0.0104573	0.423486	0.0104217	0.0306966	0.0349035	0.0170429	0.00833285	0.00882323	0.00358078	0.008071	0.0363962	0.288921	0.0130769	0.0100625
349	0.440929	0.0233528	0.0523063	0.0104506	0.0288446	0.0258587	0.0106708	0.0205502	0.0157744	0.00368518	0.0189618	0.0120112	0.00525705	0.0133289	0.00986644	0.206443	0.0395602	0.0246582	0.0200133	0.0174783
350	0.0123853	0.0320868	0.0322302	0.0186574	0.0229363	0.579324	0.0200716	0.0133155	0.0287543	0.0102932	0.0265791	0.0219562	0.0112285	0.0183126	0.00744042	0.0225102	0.0437974	0.0329382	0.0287714	0.016411
351	0.0236869	0.0193905	0.0134647	0.00888553	0.624085	0.0264027	0.00833362	0.028372	0.00874201	0.0326731	0.0167191	0.0141681	0.0215591	0.0088244	0.00647775	0.0121202	0.0093122	0.00833658	0.0702195	0.0382271
352	0.0121738	0.00896437	0.0074733	0.00696258	0.037687	0.0132418	0.0224051	0.343759	0.0063507	0.165344	0.0282146	0.0252442	0.00307492	0.00447476	0.00325547	0.00689776	0.0151513	0.268369	0.0149666	0.00599002
353	0.0216261	0.0389938	0.0297643	0.452946	0.0128836	0.024607	0.0258541	0.0224691	0.0327831	0.0461662	0.0190743	0.0155929	0.0129841	0.0408683	0.0351987	0.0133771	0.0194461	0.070696	0.0245137	0.0401559
354	0.0075663	0.0182893	0.0151734	0.0350096	0.0192566	0.629364	0.0233236	0.0178507	0.0179224	0.00836997	0.0256637	0.0389294	0.00894651	0.0167384	0.0184746	0.0117866	0.0124591	0.0228517	0.0309184	0.0211062
355	0.0166728	0.0176383	0.0629407	0.0477876	0.010258	0.593054	0.0118935	0.0134887	0.0107198	0.0117005	0.02484	0.0113137	0.0186182	0.0139563	0.0265788	0.0252238	0.00765176	0.0333369	0.0266439	0.0156822
356	0.011872	0.0415333	0.0169	0.013897	0.018419	0.0124879	0.015225	0.0220695	0.0114539	0.017439	0.0610421	0.0120221	0.00504401	0.0116289	0.0273913	0.0040327	0.00772561	0.00794003	0.663091	0.0187853
357	0.0124775	0.0311415	0.0827408	0.0466344	0.0171616	0.00231039	0.0921284	0.11378	0.00802273	0.123276	0.00571789	0.0305091	0.0647259	0.0231308	0.00799647	0.07398	0.166322	0.0327514	0.00414948	0.0610442
358	0.080037	0.0289017	0.00863663	0.0400973	0.0136748	0.454707	0.0160401	0.00913038	0.0182943	0.0112649	0.0525624	0.00953936	0.00407917	0.0718324	0.0201624	0.0250172	0.0243904	0.0191547	0.071055	0.0214231
359	0.0168651	0.0204962	0.0107676	0.00500785	0.0109362	0.00289133	0.0131868	0.0170676	0.0327723	0.429594	0.342498	0.006053	0.00365381	0.00486265	0.0060449	0.00244181	0.019473	0.035466	0.0123732	0.00754835
360	0.0178664	0.0175671	0.014802	0.0147831	0.0226387	0.00186404	0.0115137	0.139361	0.448589	0.0606598	0.0308729	0.0030631	0.00159131	0.0238039	0.0253688	0.0100464	0.00893589	0.102895	0.0308192	0.0129576
361	0.0265343	0.0151242	0.498227	0.0293083	0.0144397	0.0291811	0.00958104	0.0191131	0.0300824	0.0220181	0.0368634	0.0535044	0.0131411	0.0190138	0.00660164	0.0299519	0.0380177	0.029679	0.0320195	0.0475983
362	0.00813995	0.0147688	0.0159301	0.0394559	0.0199806	0.537984	0.01708	0.025963	0.0272653	0.0203619	0.0490806	0.0127615	0.0335574	0.0280318	0.027947	0.0178485	0.00953982	0.0487818	0.030053	0.0154698
363	0.0108994	0.0437055	0.0205008	0.0177876	0.0340817	0.0323464	0.0116823	0.0375845	0.015061	0.0189943	0.0211569	0.0269404	0.0129557	0.0143672	0.0280197	0.0062029	0.0118257	0.0124961	0.549929	0.0734631
364	0.0503556	0.0516999	0.0428699	0.0168696	0.059262	0.0159283	0.0599254	0.0133688	0.014369	0.00693568	0.0288827	0.0416039	0.0108007	0.0156236	0.0136786	0.0194659	0.0121732	0.00932554	0.0369891	0.479873
365	0.0107319	0.0340467	0.0498734	0.0174318	0.0196747	0.463333	0.039676	0.0254182	0.0682083	0.00719408	0.0309765	0.0348008	0.0160154	0.0163938	0.0199274	0.0372269	0.018533	0.0160728	0.0477109	0.0267539
366	0.0140255	0.0341038	0.026504	0.0152851	0.0912602	0.00914496	0.042978	0.0210447	0.0322085	0.010725	0.0272728	0.0353366	0.0167801	0.0175202	0.0116816	0.0243174	0.015679	0.0193027	0.016978	0.517852
367	0.101804	0.0448174	0.0173246	0.00899762	0.0683558	0.00399657	0.213006	0.00463225	0.016448	0.0789623	0.042937	0.0440282	0.00779751	0.059764	0.11402	0.0104414	0.0121059	0.0053768	0.0863047	0.0588795
368	0.00289129	0.0613488	0.0107551	0.00538151	0.114565	0.0030182	0.120622	0.0740074	0.0160485	0.0113402	0.0902984	0.0497372	0.00782974	0.221451	0.00529071	0.0293049	0.0521038	0.0736977	0.0113994	0.0389089
369	0.0402072	0.071362	0.0413817	0.0693555	0.0149445	0.00237246	0.0496126	0.0676893	0.0962244	0.0348948	0.0199848	0.0603233	0.00685885	0.0760743	0.0315974	0.0845716	0.0373014	0.0794258	0.089564	0.0262541
370	0.00824357	0.0167831	0.0410177	0.0463287	0.0160177	0.0061383	0.0443201	0.0232733	0.0244821	0.0314753	0.0205567	0.538183	0.0181019	0.0217711	0.0077022	0.052731	0.0277447	0.0072963	0.0252003	0.0226329
371	0.137869	0.0316292	0.162471	0.204309	0.00992347	0.0716989	0.0124287	0.00549155	0.0348751	0.0347907	0.0728752	0.0152196	0.00346012	0.02317	0.0114698	0.096583	0.0452676	0.00767731	0.0117901	0.00700067
372	0.104599	0.0147166	0.0548113	0.174646	0.0989223	0.00948107	0.0283838	0.00847622	0.0117024	0.0577675	0.0882997	0.0183762	0.0106999	0.191354	0.0307381	0.00264103	0.00821038	0.0115694	0.0271502	0.0474543
373	0.0111751	0.0142586	0.0236265	0.0382771	0.0109067	0.589042	0.0456234	0.0207167	0.0141874	0.00853355	0.0304341	0.0115938	0.0369332	0.0218802	0.0203561	0.0218464	0.023442	0.0242468	0.020862	0.0120591
374	0.101913	0.0842257	0.0706138	0.0475454	0.0362746	0.0108752	0.0571485	0.0274431	0.00787036	0.0126004	0.0620995	0.0349567	0.00797907	0.0241287	0.0400296	0.163324	0.0684743	0.0406066	0.0384852	0.0634072
375	0.172265	0.0267251	0.0311552	0.0611104	0.0141651	0.253838	0.0218957	0.0206546	0.025955	0.0437297	0.0161529	0.013266	0.00378238	0.0293944	0.0323338	0.056206	0.0201148	0.064238	0.0189843	0.0740332
376	0.0267021	0.0316566	0.0250441	0.0104734	0.239396	0.00901469	0.0375384	0.0313963	0.00993301	0.00752472	0.0166975	0.0149233	0.0075255	0.0167773	0.00545648	0.0133743	0.00724003	0.00833337	0.021328	0.459665
377	0.2883	0.144293	0.00544014	0.0465202	0.0448306	0.00770753	0.00801651	0.015776	0.00641549	0.0107276	0.0273118	0.00782742	0.00461512	0.00824184	0.00524061	0.167503	0.0176704	0.143905	0.0120094	0.0276476
378	0.586416	0.0163828	0.0106469	0.0470205	0.01136	0.0321842	0.00967742	0.00985621	0.00877563	0.00814707	0.0223163	0.00913491	0.00903639	0.0103101	0.0200402	0.0821165	0.0474751	0.0303907	0.0190338	0.00968
379	0.0317318	0.0136801	0.596227	0.0447964	0.0112375	0.047674	0.0206337	0.0135658	0.0180031	0.0118476	0.0278355	0.0476741	0.00949923	0.0162067	0.00701389	0.00783461	0.00940871	0.013555	0.0232476	0.0283272
380	0.0805431	0.0215596	0.00457482	0.0598719	0.051145	0.00678246	0.083765	0.109501	0.0976619	0.0829926	0.0597089	0.00324663	0.00262781	0.112906	0.0457344	0.00880018	0.037083	0.0618295	0.0213522	0.0483135
381	0.0599532	0.0282673	0.0504812	0.0721053	0.024286	0.0515372	0.0441837	0.0323675	0.114362	0.046115	0.0454045	0.0103726	0.031349	0.079989	0.102755	0.0332766	0.0501003	0.0633814	0.0390922	0.0206214
382	0.1304	0.154901	0.0107735	0.0443751	0.0121132	0.0271083	0.00783924	0.0452978	0.0148635	0.00594077	0.0155485	0.0292802	0.00593548	0.0152942	0.0179393	0.285184	0.140539	0.00751818	0.020136	0.00901269
383	0.0143138	0.0723956	0.0142546	0.0176471	0.0108894	0.0122912	0.0332805	0.0200446	0.0223405	0.00857562	0.0207885	0.0239902	0.00980617	0.0118038	0.0227885	0.0704835	0.55883	0.0235246	0.0208284	0.0111235
384	0.0817495	0.00700833	0.0579905	0.0917168	0.0104221	0.00580934	0.0198239	0.0107081	0.0159048	0.0140413	0.0384874	0.053432	0.0151682	0.39824	0.0238536	0.0354394	0.0383996	0.0455507	0.0234488	0.012806
385	0.0494948	0.00961694	0.0469482	0.0359294	0.0250991	0.0191934	0.0502932	0.0741263	0.09449	0.0419982	0.0812447	0.0500822	0.00179195	0.147473	0.131474	0.0600814	0.0340206	0.0293493	0.00472479	0.0125681
386	0.489624	0.0177939	0.0475274	0.0217318	0.022635	0.0249784	0.0279168	0.0210679	0.0235082	0.0086299	0.0271041	0.0227099	0.0142865	0.0247152	0.0105586	0.0496881	0.050819	0.0479771	0.0218284	0.0249003
387	0.0231665	0.00820505	0.0135981	0.0118399	0.0839203	0.00493919	0.00881075	0.303735	0.0101903	0.0942796	0.0970729	0.0346018	0.0102309	0.0176162	0.00520803	0.00549825	0.0370628	0.146039	0.0131361	0.0708499
388	0.0245253	0.0141462	0.0608842	0.0895205	0.0272783	0.00814043	0.0796223	0.0585341	0.0228423	0.0256713	0.00879597	0.179831	0.00264012	0.0454524	0.124029	0.0591597	0.0810357	0.0329345	0.0332501	0.0217068
389	0.0337295	0.0246291	0.00218246	0.0300985	0.0142709	0.0272417	0.0437551	0.0557664	0.0470333	0.0809143	0.106269	0.0021305	0.00114949	0.115773	0.100328	0.180228	0.067627	0.0413297	0.0226884	0.00285673
390	0.0187537	0.0105582	0.0168054	0.0184605	0.0244072	0.0124554	0.0172185	0.353279	0.0198262	0.0955438	0.04598	0.0287603	0.00844426	0.0124498	0.00602447	0.0315642	0.0149932	0.231816	0.0190316	0.0136291
391	0.0272893	0.0093061	0.0126197	0.10392	0.00733729	0.0227051	0.069043	0.0338279	0.06342	0.0221692	0.0504505	0.0595077	0.00427785	0.0721766	0.0798209	0.0770613	0.174152	0.0160032	0.0162087	0.0787036
392	0.0481812	0.0542396	0.054214	0.0155451	0.00640585	0.0256129	0.0611525	0.0343558	0.0139016	0.0250136	0.0289494	0.205148	0.00565993	0.104093	0.0961627	0.0242078	0.107802	0.0360256	0.0314553	0.0218749
393	0.00803741	0.0140067	0.0123812	0.0950756	0.0167006	0.0203489	0.028071	0.018864	0.39241	0.00497618	0.054388	0.0324685	0.0163296	0.0526364	0.130478	0.034586	0.0183354	0.0085072	0.0171155	0.0242839
394	0.0139443	0.0195944	0.00916257	0.0242214	0.0245578	0.00794154	0.0120625	0.367717	0.00981155	0.0415872	0.0449872	0.00835211	0.00590908	0.0101216	0.004118	0.0113871	0.00941269	0.330397	0.013216	0.0314994
395	0.0209184	0.0265475	0.0416201	0.0331853	0.0228884	0.0152819	0.0155223	0.0170641	0.0293043	0.0312659	0.0452231	0.376352	0.0107465	0.018333	0.0288715	0.113976	0.0689045	0.0164404	0.0368386	0.0307166
396	0.0620086	0.0220285	0.0123196	0.0140117	0.0412182	0.0569862	0.0417793	0.040214	0.0443256	0.0161705	0.0519234	0.155831	0.0154323	0.128511	0.0335661	0.138442	0.040518	0.0152654	0.0231603	0.0462887
397	0.0220043	0.0693341	0.0279856	0.00849725	0.0522393	0.0137879	0.0134062	0.289074	0.0140047	0.0704432	0.0249628	0.0128038	0.00723437	0.0339267	0.00694572	0.0134483	0.0108257	0.243212	0.0363257	0.0295376
398	0.0267865	0.0270251	0.0163425	0.0173218	0.0216398	0.00449346	0.0137321	0.332738	0.00990812	0.175215	0.0748292	0.0135147	0.010494	0.0239466	0.0221423	0.0106282	0.0267694	0.140615	0.012632	0.0192246
399	0.0922492	0.0093895	0.0464046	0.159212	0.0169148	0.0233317	0.0808266	0.0394179	0.0262187	0.0255942	0.0532676	0.0232901	0.00481589	0.141978	0.0286111	0.0696177	0.0638045	0.0208195	0.0534064	0.0208287
400	0.106575	0.0329491	0.0103504	0.0282579	0.0101318	0.00610926	0.0325416	0.0808544	0.167843	0.0226337	0.0875085	0.0296787	0.00482994	0.0380751	0.106095	0.0364443	0.0811243	0.0859771	0.0196761	0.0123451
401	0.0259322	0.0504285	0.0151588	0.012009	0.0483293	0.00624683	0.0160827	0.138821	0.0293056	0.12244	0.25648	0.00978531	0.00725396	0.0138687	0.00748119	0.0043279	0.028462	0.110565	0.0674314	0.0295894
402	0.0468902	0.0210361	0.0370675	0.0186179	0.0503789	0.0525712	0.053036	0.0605008	0.0372322	0.00670853	0.0224765	0.1759	0.00786128	0.0699356	0.0445821	0.11078	0.0733131	0.00970726	0.0128312	0.0885735
403	0.0812008	0.0302853	0.0146806	0.0366948	0.0825724	0.075657	0.0435434	0.018213	0.019729	0.0871946	0.0275329	0.0538749	0.0137163	0.0499711	0.0850624	0.110314	0.0769936	0.0543989	0.0267523	0.0116133
404	0.174813	0.0766066	0.0162014	0.0843274	0.0102772	0.116411	0.128978	0.00550719	0.0590657	0.00319088	0.0191255	0.0241919	0.00830953	0.1473	0.0605744	0.0049352	0.00785167	0.0378205	0.00712572	0.00738706
405	0.0448144	0.016213	0.0101911	0.00926774	0.203483	0.0375475	0.0209345	0.110565	0.00854023	0.150908	0.0696454	0.0347312	0.00776371	0.041562	0.0208669	0.0200505	0.0056232	0.0447461	0.101253	0.0412934
406	0.0582547	0.0677237	0.0100585	0.0535862	0.0174478	0.0248211	0.0746944	0.0420968	0.0385837	0.0367925	0.0341494	0.0493313	0.00655536	0.0685289	0.107121	0.0547834	0.0919078	0.090079	0.0392534	0.0342308
407	0.0838339	0.0210904	0.0549439	0.0184031	0.0727978	0.0358331	0.0357388	0.0431483	0.0478358	0.072897	0.0395665	0.00890713	0.0159305	0.0495323	0.0878336	0.0926363	0.0578269	0.0565418	0.020646	0.0840569
408	0.078787	0.0930233	0.0276715	0.0105609	0.0423231	0.0196433	0.0393942	0.0670021	0.0528395	0.107166	0.037968	0.0320968	0.00637364	0.0339041	0.0514108	0.050567	0.0857164	0.145771	0.00766412	0.0101166
409	0.0514362	0.017729	0.120992	0.0221727	0.0114449	0.111348	0.0250456	0.00653753	0.0243696	0.0577487	0.0226095	0.055511	0.0371641	0.0697694	0.0799816	0.069383	0.0502143	0.048671	0.0408335	0.0770392
410	0.0668325	0.0260048	0.0107871	0.0343062	0.0230747	0.110667	0.0684567	0.017519	0.152094	0.0127026	0.0133515	0.0305812	0.0204291	0.104612	0.0146202	0.0471483	0.101117	0.0882893	0.0317345	0.0256725
411	0.0930477	0.0270672	0.0477344	0.0572442	0.0902941	0.0138437	0.0647097	0.0531249	0.0271738	0.0330166	0.040878	0.0420791	0.0020665	0.0971325	0.0470889	0.0245657	0.145553	0.0466745	0.0216867	0.025019
412	0.00805127	0.0210164	0.0142134	0.0176761	0.436028	0.00677968	0.017039	0.0511732	0.0161115	0.0145996	0.0213918	0.0155206	0.0311083	0.0175171	0.00505656	0.0387598	0.011131	0.0223049	0.187049	0.0474734
413	0.0832301	0.00837842	0.0208471	0.0106844	0.00581291	0.239575	0.026318	0.00759645	0.0625669	0.00235824	0.0138956	0.181853	0.00378478	0.0105797	0.00764161	0.159531	0.128165	0.00543575	0.0148382	0.00690763
414	0.0474716	0.0235709	0.0169164	0.0538585	0.0786013	0.0487991	0.0301656	0.0961711	0.0195988	0.0617816	0.0409084	0.0673526	0.0281163	0.0632805	0.0378564	0.0458562	0.064964	0.0734941	0.0305788	0.0706578
415	0.00959078	0.0415522	0.0089942	0.0128554	0.211219	0.00507578	0.0168233	0.0218973	0.0301559	0.209517	0.0588099	0.0279228	0.00770027	0.0612019	0.0570418	0.0151771	0.00793617	0.0348728	0.0271576	0.134498
416	0.0228779	0.0299268	0.0296051	0.453682	0.0217663	0.0360906	0.0293788	0.0271979	0.0446051	0.0121809	0.0355112	0.022317	0.0269214	0.0319535	0.0237746	0.0229116	0.0250661	0.0226784	0.0408406	0.0407144
417	0.0410594	0.0197806	0.0222843	0.064196	0.0348245	0.0137131	0.0270544	0.0219616	0.252758	0.105082	0.0302628	0.0753012	0.0159817	0.0302202	0.122403	0.0228628	0.0282645	0.0185867	0.0332664	0.020138
418	0.0218162	0.0297647	0.0288829	0.0314515	0.0273424	0.0252459	0.0274858	0.0225728	0.0398294	0.0145787	0.0211136	0.0378361	0.025073	0.0356682	0.415169	0.0500693	0.0141302	0.0195093	0.0859558	0.0265051
419	0.0224694	0.0223743	0.0301205	0.0285766	0.0645765	0.0125536	0.0374059	0.117816	0.0315973	0.0896649	0.298576	0.0367371	0.0203923	0.0212967	0.0102009	0.0373045	0.032273	0.0354375	0.0254481	0.0251785
420	0.0202314	0.0210376	0.0489595	0.140901	0.047589	0.056779	0.0368631	0.0174746	0.0363783	0.0269969	0.0450798	0.0486538	0.00942165	0.174575	0.0300592	0.117456	0.0168009	0.0288715	0.0290517	0.0468206
421	0.0746217	0.0241425	0.0462784	0.0223345	0.0267719	0.0266936	0.0360254	0.0471478	0.0361602	0.0336078	0.03173	0.261399	0.0269266	0.0354523	0.012272	0.110131	0.0544676	0.0160332	0.0440967	0.0337086
422	0.0231469	0.0287725	0.0250834	0.0263428	0.0544724	0.0190571	0.0277734	0.0380812	0.0234037	0.36856	0.0578293	0.0240722	0.0140964	0.0305506	0.0104656	0.0527504	0.0236091	0.0866959	0.032149	0.0330883
423	0.0960036	0.0418085	0.0470831	0.0182275	0.044403	0.0236254	0.109667	0.0164879	0.0366695	0.0111056	0.0334791	0.287802	0.0372274	0.0544273	0.00817564	0.01542	0.0167626	0.0141767	0.0572636	0.030184
424	0.0872551	0.0113768	0.0132664	0.0276539	0.0141061	0.00573403	0.0801772	0.0112965	0.216571	0.00639013	0.019917	0.0809855	0.0036602	0.0556292	0.198008	0.0190394	0.0268193	0.0872896	0.0236445	0.0111804
425	0.0242566	0.0187629	0.0229748	0.0660901	0.0211084	0.0167413	0.0225477	0.0212885	0.470245	0.0186467	0.0385854	0.0340978	0.0126547	0.0375704	0.0653184	0.0326931	0.0160272	0.0145697	0.027	0.0188212
426	0.0281231	0.0448256	0.037821	0.0175223	0.0269598	0.0239268	0.0208656	0.146562	0.0514081	0.0447112	0.10734	0.017607	0.0295273	0.0162304	0.0160059	0.0354803	0.0141009	0.256548	0.0471258	0.0173097
427	0.0243065	0.0178507	0.3587	0.0440593	0.0211589	0.0254373	0.0399895	0.0149349	0.0361469	0.0146693	0.0510218	0.049429	0.0261426	0.0421354	0.0128336	0.0346855	0.0442196	0.0471291	0.0438955	0.051255
428	0.0489942	0.0209847	0.331271	0.0583264	0.0223834	0.0396402	0.0437479	0.0338777	0.0225179	0.00757167	0.0458339	0.0434426	0.0163806	0.0692269	0.0191446	0.0263874	0.0317852	0.029507	0.0406962	0.0482801
429	0.0195378	0.0226657	0.0259754	0.0763347	0.0170377	0.444385	0.0183951	0.0312665	0.0419665	0.0257766	0.0356167	0.0186664	0.0176265	0.0292826	0.0295473	0.0111169	0.0224976	0.0213835	0.0516624	0.0392598
430	0.022126	0.0190389	0.0188244	0.0191215	0.413015	0.010789	0.0193883	0.038028	0.0150465	0.213281	0.0386038	0.016651	0.0129694	0.0169741	0.00946525	0.0190524	0.0115687	0.0349989	0.026339	0.0247185
431	0.00903158	0.0153583	0.0135179	0.0530234	0.0621251	0.0196936	0.026854	0.0275934	0.0214182	0.173657	0.0454731	0.0429279	0.0159736	0.113765	0.0275301	0.00532318	0.067644	0.108853	0.104071	0.0461669
432	0.0598811	0.0156424	0.24974	0.116985	0.0122662	0.035146	0.067672	0.0181022	0.0141864	0.0166162	0.0261107	0.0412843	0.00906349	0.114587	0.00901401	0.068697	0.0438586	0.0175336	0.0175223	0.0460912
433	0.0122414	0.0118051	0.0151281	0.0127643	0.029802	0.00695497	0.0111501	0.308956	0.0124219	0.245011	0.0374517	0.0117574	0.00856088	0.0114745	0.00832295	0.0104809	0.0136305	0.182891	0.0284468	0.0207482
434	0.0173791	0.0489319	0.0228059	0.0248906	0.014797	0.0144994	0.0551731	0.0215202	0.0291984	0.0161491	0.0272448	0.0212454	0.0215665	0.0168678	0.0531511	0.00742626	0.0100627	0.0167882	0.531177	0.0291253
435	0.0335933	0.0274832	0.0248476	0.023019	0.0466403	0.0151179	0.0200804	0.0437925	0.0223945	0.00991281	0.0312787	0.0164827	0.0136059	0.0520892	0.0345332	0.0666567	0.432742	0.0136504	0.0347124	0.0373672
436	0.0739633	0.0563946	0.0302128	0.0202447	0.0274608	0.0316262	0.0403396	0.0160735	0.0192725	0.0222816	0.0308819	0.0627516	0.017721	0.021626	0.0104703	0.0266543	0.0181203	0.0150918	0.0865949	0.372218
437	0.00836065	0.014875	0.0524185	0.0747207	0.0240808	0.00951387	0.097489	0.0117586	0.0151227	0.0318217	0.0190845	0.260444	0.00794922	0.164173	0.00437782	0.0590993	0.0482611	0.0255498	0.0167941	0.054106
438	0.316522	0.0179131	0.0236331	0.0463186	0.0161917	0.0129294	0.0217321	0.135351	0.0189614	0.0609757	0.0281818	0.0217421	0.0215382	0.0179206	0.00783681	0.100539	0.0536985	0.0386113	0.0200787	0.0193251
439	0.0385266	0.0194636	0.0354961	0.529008	0.0196842	0.0271892	0.0443168	0.0318645	0.0401625	0.00855657	0.0321751	0.0192413	0.0188047	0.0239263	0.0229862	0.0144851	0.0145904	0.0123307	0.0301112	0.0170809
440	0.0129809	0.0339098	0.0264044	0.0214089	0.0866119	0.0106436	0.0205679	0.146219	0.0123251	0.307801	0.0332376	0.0235905	0.0196847	0.0272457	0.0209628	0.0225667	0.0430693	0.0338637	0.0390361	0.0578697
441	0.0094208	0.0122823	0.0147983	0.0204444	0.112228	0.0104745	0.0238903	0.185745	0.0198799	0.194048	0.109514	0.0122112	0.0168355	0.0194331	0.0190815	0.0368299	0.0533879	0.0920193	0.0160744	0.0214008
442	0.0267825	0.0264493	0.0402896	0.0177965	0.0349153	0.0813603	0.0285478	0.0804555	0.0200616	0.0234054	0.0554736	0.0320624	0.0166887	0.0218591	0.00856286	0.0268569	0.0768974	0.333894	0.0224789	0.0251626
443	0.038492	0.0180632	0.0195021	0.0188489	0.0215833	0.0206714	0.0278713	0.0350753	0.012775	0.487645	0.0296872	0.0384838	0.0852093	0.0398314	0.00911621	0.00927548	0.0154753	0.0398266	0.0199436	0.0126235
444	0.0242445	0.0220785	0.0218424	0.0418817	0.0674859	0.0203065	0.0231104	0.0453471	0.0599955	0.278285	0.0509809	0.0278306	0.0276219	0.0367843	0.017213	0.00893259	0.0154136	0.0245726	0.0984692	0.0876036
445	0.0192099	0.0181166	0.0773994	0.422705	0.0206156	0.0246153	0.0384824	0.0176164	0.0527395	0.0150827	0.0326597	0.0356141	0.0400297	0.0483495	0.0190252	0.0150531	0.022063	0.025172	0.0247132	0.0307372
446	0.0185308	0.0208611	0.0393036	0.0256925	0.0186815	0.010666	0.0618876	0.0658802	0.0529538	0.00930675	0.0338243	0.437959	0.0146117	0.0240108	0.0103571	0.0408698	0.0372369	0.0210607	0.0271356	0.0291697
447	0.0362057	0.0212232	0.0640808	0.29862	0.0189947	0.0660055	0.0332724	0.0154477	0.0507702	0.0336452	0.0285445	0.0202722	0.029699	0.0560266	0.0369437	0.0542982	0.0457428	0.0196277	0.0385819	0.0319987
448	0.0288858	0.020504	0.0256268	0.0222079	0.0211747	0.0307642	0.0465093	0.0182711	0.042826	0.0109699	0.0434605	0.0317456	0.0218821	0.0260984	0.464009	0.047933	0.0147262	0.0129869	0.0505391	0.0188789
449	0.0284486	0.0169394	0.0336116	0.0186289	0.0183248	0.0112665	0.0238052	0.0468374	0.0218531	0.00889269	0.0268298	0.0236095	0.0301713	0.0177077	0.118919	0.0315521	0.471823	0.0107165	0.0192458	0.0208167
450	0.0117879	0.0221896	0.0228519	0.0235736	0.0371952	0.00963853	0.028927	0.0208341	0.0245325	0.48605	0.030391	0.0322112	0.0177131	0.0199481	0.0101837	0.0386836	0.0160861	0.0201196	0.0678302	0.0592529
451	0.103778	0.0162745	0.24425	0.0377803	0.0508135	0.0307164	0.0318828	0.0232455	0.0385874	0.0116384	0.0323854	0.0430244	0.0170319	0.0344676	0.0143474	0.102153	0.0419164	0.0451791	0.030737	0.0497912
452	0.00944296	0.0342826	0.0257532	0.0348009	0.366588	0.0131452	0.0256756	0.0419436	0.0184066	0.092283	0.0400451	0.0183567	0.0197725	0.037422	0.0100565	0.0351664	0.0203517	0.0231266	0.0848686	0.0485124
453	0.0158375	0.0259885	0.0262311	0.0306084	0.0408267	0.0245641	0.480169	0.0195721	0.0299322	0.0309004	0.0306207	0.0347788	0.0152849	0.0338863	0.0290499	0.0284712	0.0227112	0.0138111	0.0262434	0.0405121
454	0.0263451	0.0125269	0.229328	0.154689	0.0151327	0.0258031	0.0505081	0.0345777	0.0126081	0.0156537	0.0636714	0.0521118	0.013138	0.0280794	0.0180316	0.0597286	0.0538882	0.051056	0.039427	0.0436954
455	0.0193943	0.00719759	0.068104	0.0434284	0.062523	0.0921736	0.0596272	0.0148632	0.08066	0.102245	0.0238934	0.0229775	0.00951562	0.0677891	0.0933641	0.0556071	0.0591164	0.0414945	0.0259897	0.0500364
456	0.016802	0.0160065	0.0469583	0.0228457	0.0197596	0.0136001	0.0244594	0.0235508	0.0564302	0.00930615	0.0715877	0.404072	0.0115929	0.10531	0.0115549	0.037396	0.0536843	0.0170101	0.0206742	0.0173986
457	0.0372644	0.0192762	0.01435	0.0332475	0.0154617	0.00726672	0.0299087	0.157816	0.0378965	0.14534	0.0491544	0.0167531	0.0197294	0.0206018	0.0170956	0.0117679	0.0255911	0.307643	0.0153434	0.0184934
458	0.0447444	0.0172161	0.0205094	0.0391478	0.0125575	0.0148474	0.044884	0.0121028	0.345365	0.0145644	0.0554808	0.0556659	0.0112047	0.0612686	0.0838253	0.0107815	0.0451519	0.0115822	0.0562192	0.0428811
459	0.122663	0.0188071	0.0417326	0.0486939	0.0124479	0.0378091	0.0300996	0.0127677	0.158734	0.0136901	0.0285322	0.115729	0.00726414	0.157463	0.0214932	0.0726766	0.0478747	0.0318862	0.0115236	0.00811201
460	0.0165247	0.0196016	0.0284523	0.0236292	0.0337348	0.0132295	0.026608	0.11785	0.0183332	0.357654	0.050554	0.0282987	0.0491095	0.0482266	0.011429	0.0235515	0.0191737	0.0415558	0.0337391	0.0387449
461	0.0206868	0.0337163	0.0387592	0.0179809	0.122098	0.0106812	0.0448152	0.0332391	0.0191805	0.0207259	0.0246985	0.0268976	0.0196477	0.0220119	0.00993747	0.012553	0.0125628	0.0100063	0.0242486	0.475553
462	0.0375619	0.00983748	0.0985235	0.181058	0.0399064	0.041094	0.0397406	0.0201228	0.045853	0.0174184	0.100095	0.0456755	0.00706702	0.0570926	0.0138111	0.0707132	0.0580683	0.0300679	0.0366154	0.0496782
463	0.0285288	0.00879731	0.0379693	0.0553027	0.0502063	0.0869572	0.0371779	0.0256766	0.195304	0.0201856	0.0393867	0.150872	0.00909227	0.0550848	0.0603287	0.0376861	0.0471758	0.0154224	0.0154924	0.0233529
464	0.116954	0.140543	0.0167989	0.0291635	0.016948	0.0111217	0.0259003	0.0403366	0.0354061	0.0284729	0.0342654	0.0172829	0.0170913	0.0256261	0.0108707	0.0281049	0.046189	0.310146	0.0252987	0.02348
465	0.0461772	0.0246802	0.0248969	0.0368779	0.0373843	0.118763	0.0732165	0.0225801	0.241134	0.0267853	0.0281507	0.031539	0.0165426	0.0438717	0.0949705	0.0308567	0.0311754	0.0159762	0.0379443	0.0164769
466	0.114679	0.0236311	0.0362711	0.0519293	0.00913387	0.0720792	0.0471544	0.0483301	0.0277841	0.0241981	0.0113896	0.0843782	0.00729704	0.0576302	0.0793761	0.0869576	0.123284	0.0706489	0.0125712	0.0112773
467	0.0402007	0.0356519	0.0179507	0.0288928	0.0124709	0.00602042	0.0126431	0.0688732	0.0482477	0.050522	0.242959	0.0110999	0.00252248	0.0773303	0.115339	0.0560682	0.0647155	0.0888176	0.00964131	0.0100337
468	0.0152999	0.0294618	0.0203619	0.0226802	0.0276335	0.0113211	0.0532579	0.062352	0.0162978	0.441889	0.0360533	0.0246246	0.0208266	0.0273696	0.0116674	0.0394198	0.0555389	0.0401219	0.0232385	0.0205843
469	0.0562477	0.0180347	0.036651	0.0367327	0.0436527	0.0386221	0.0300839	0.010475	0.0851928	0.0314059	0.047072	0.171765	0.00757137	0.103498	0.0207049	0.0422269	0.0203984	0.0419961	0.122274	0.0353963
470	0.0768568	0.0139998	0.0232771	0.0535506	0.0242446	0.0383947	0.0104743	0.0113213	0.026343	0.0333367	0.0343381	0.144618	0.00698981	0.155321	0.0209785	0.0470657	0.0870227	0.0175843	0.135185	0.0390979
471	0.00972438	0.0165653	0.0385362	0.0190421	0.0178576	0.0184559	0.0739122	0.0203267	0.0329777	0.00709721	0.0240594	0.412552	0.0100213	0.027527	0.00941793	0.0863481	0.1024	0.0149578	0.0282622	0.0299585
472	0.38316	0.0221766	0.0435568	0.0303649	0.0131039	0.118186	0.023838	0.0208896	0.0191334	0.00697315	0.0424336	0.0161984	0.0114702	0.0216803	0.0122737	0.0342016	0.0387473	0.094517	0.02184	0.025255
473	0.0608188	0.0102791	0.00933361	0.187874	0.0677527	0.0207457	0.0367294	0.0450379	0.0552079	0.0838289	0.0222698	0.0604156	0.00277926	0.084973	0.0537891	0.00121791	0.00180069	0.0353708	0.0438321	0.115943
474	0.0200938	0.00814403	0.0848244	0.240476	0.00801392	0.0226745	0.0147674	0.0806252	0.0510922	0.0165609	0.0210198	0.0690962	0.0741864	0.0611669	0.00690189	0.0273211	0.0404266	0.129184	0.0146976	0.00872682
475	0.0387346	0.0196155	0.0293307	0.0290165	0.0119754	0.0208664	0.0319973	0.0842839	0.09058	0.0678573	0.105009	0.0434029	0.0169042	0.0558237	0.0571749	0.0713599	0.115663	0.040538	0.0381663	0.0317004
476	0.0222014	0.00850832	0.027701	0.0512013	0.0930011	0.205392	0.0587305	0.00836846	0.0275467	0.0295208	0.0253726	0.0826056	0.0107288	0.0566011	0.0749549	0.0544131	0.0131173	0.0236691	0.0352807	0.091085
477	0.0670223	0.0100921	0.0449135	0.0164433	0.0255038	0.0457502	0.123997	0.0184948	0.0747916	0.0185558	0.0180982	0.279811	0.00982917	0.0593257	0.0458534	0.0197667	0.0453483	0.0228311	0.0277922	0.0257804
478	0.0116673	0.0345977	0.0251845	0.052848	0.016727	0.249946	0.0433178	0.0132609	0.0747774	0.101858	0.0517438	0.0156691	0.00954436	0.0372887	0.163701	0.00870604	0.0101185	0.0117899	0.0437032	0.0235504
479	0.0167792	0.431433	0.0203699	0.0192671	0.107315	0.0167345	0.022992	0.0224801	0.0493971	0.0149482	0.0360598	0.0237766	0.0144657	0.0265749	0.0306204	0.0186903	0.0168578	0.0242885	0.0497882	0.0371612
480	0.0112313	0.0585453	0.0216257	0.0257164	0.381079	0.0209896	0.0188629	0.0343689	0.0267287	0.13032	0.0315094	0.0147153	0.0122889	0.0135637	0.00935731	0.0392689	0.0240349	0.0594374	0.0197898	0.0465663
481	0.0612369	0.0108293	0.0779122	0.105003	0.0147473	0.0523149	0.026966	0.0513754	0.106802	0.112888	0.0196544	0.0453332	0.0122957	0.0410548	0.0531195	0.0398805	0.0360845	0.0485972	0.0307195	0.0531856
482	0.0108137	0.0215567	0.0420562	0.0177034	0.398921	0.00518498	0.0619131	0.0326125	0.0259623	0.110178	0.028592	0.0227595	0.0297112	0.0214054	0.00871292	0.0269135	0.0205543	0.0171717	0.0173561	0.0799215
483	0.0353439	0.0415887	0.0214131	0.0196129	0.119838	0.00657359	0.0718918	0.0132763	0.0237862	0.132378	0.0235069	0.0229325	0.0112148	0.032556	0.0376637	0.011573	0.0088099	0.0108441	0.0969582	0.258239
484	0.0449378	0.0205399	0.0237857	0.0726657	0.0178873	0.0124008	0.409315	0.0157491	0.0255992	0.0161089	0.0272092	0.0499056	0.0390586	0.0404079	0.0712434	0.0126216	0.021841	0.0102028	0.0177846	0.0507357
485	0.0485902	0.0154101	0.0992482	0.0402394	0.00824126	0.0498752	0.04052	0.0564447	0.088137	0.0672154	0.0426185	0.0108753	0.0387194	0.149838	0.0516821	0.0605808	0.0239861	0.0574535	0.00939476	0.0409294
486	0.0192718	0.456535	0.0425614	0.020428	0.0355818	0.0250511	0.0300158	0.0166496	0.027238	0.0164148	0.0262345	0.0290376	0.0147706	0.0262733	0.0355735	0.0584136	0.021367	0.00967816	0.0434281	0.0454769
487	0.0375332	0.0253416	0.209178	0.0201243	0.0130764	0.0244738	0.0462756	0.0122705	0.0182509	0.0118681	0.0235978	0.128871	0.0925865	0.0208438	0.00627278	0.192071	0.0421762	0.00780671	0.0150038	0.0523785
488	0.0163001	0.0193981	0.101539	0.0197479	0.0136639	0.0111481	0.024446	0.0246871	0.0219692	0.0180256	0.0381369	0.460048	0.0143121	0.0367476	0.0105922	0.0390211	0.0536229	0.0095398	0.0467935	0.020262
489	0.0571894	0.0129494	0.101053	0.0788435	0.0279828	0.061528	0.050056	0.041329	0.0153932	0.0423957	0.084426	0.0644046	0.0328166	0.0357235	0.0747947	0.0617219	0.049351	0.0395665	0.0409105	0.0275647
490	0.0183205	0.410142	0.0311779	0.0241629	0.0487028	0.0173667	0.0369893	0.0339688	0.0288069	0.0319507	0.0397469	0.0253231	0.0254543	0.0313922	0.0194902	0.0329044	0.0322049	0.0166331	0.0475304	0.047732
491	0.0163764	0.0200754	0.0182871	0.0346634	0.0210158	0.016893	0.0404931	0.10486	0.0323152	0.0507979	0.40168	0.0231631	0.0194573	0.0232166	0.00952121	0.0147255	0.0358536	0.0738841	0.0210225	0.0216997
492	0.0847127	0.0122851	0.123355	0.0827675	0.0218344	0.131374	0.0296912	0.0241387	0.048396	0.0126549	0.0691086	0.0857414	0.00661166	0.0710455	0.0171739	0.0725969	0.0255995	0.0184565	0.0309547	0.0315017
493	0.105297	0.0340832	0.0334821	0.158075	0.00685477	0.025268	0.0724158	0.0146892	0.0577272	0.0101473	0.100599	0.0341627	0.00704484	0.0846914	0.0250366	0.121933	0.0768708	0.00381323	0.0188814	0.00892812
494	0.0559237	0.0239197	0.022272	0.0246849	0.0300919	0.0173261	0.0325876	0.134983	0.0212155	0.052282	0.0299535	0.0227189	0.0288276	0.025814	0.0141425	0.0106084	0.0237998	0.386722	0.027135	0.0149918
495	0.010076	0.0488395	0.037201	0.0163479	0.0422932	0.0181408	0.0183304	0.0435478	0.161077	0.012326	0.0387611	0.0224794	0.0162017	0.0547812	0.323227	0.0249787	0.023632	0.0451537	0.017359	0.0252464
496	0.0525362	0.0176813	0.020208	0.0603631	0.0350813	0.0444352	0.0584019	0.0725649	0.0715079	0.0380851	0.0910945	0.0330793	0.00122319	0.0718607	0.0428794	0.109153	0.0787359	0.078098	0.00660651	0.0164052
497	0.0686116	0.0116853	0.0468486	0.0555814	0.0166648	0.203522	0.0874648	0.0216055	0.0179654	0.0173631	0.0235791	0.0711889	0.0120417	0.0662512	0.0350969	0.109995	0.037236	0.0192248	0.0514063	0.0266682
498	0.0166097	0.0325202	0.0653836	0.101298	0.046729	0.0171447	0.0290943	0.0540789	0.0633746	0.0565101	0.194199	0.0116923	0.00266704	0.0835487	0.038532	0.0256647	0.0251027	0.0629155	0.0215277	0.0514065
499	0.0140286	0.0724005	0.0235621	0.0430891	0.0284458	0.0119558	0.0447716	0.0227308	0.0229344	0.0717482	0.038865	0.0302308	0.0273472	0.0252625	0.0102288	0.0637632	0.0223434	0.0153544	0.0242546	0.386683
500	0.0568109	0.0248521	0.0662731	0.0318866	0.00875914	0.0148318	0.0308525	0.0516617	0.0970935	0.0755155	0.0689702	0.131041	0.0315921	0.0386125	0.021673	0.0743767	0.0414919	0.0322973	0.0559236	0.0454858
501	0.0894508	0.0519438	0.0309828	0.0247456	0.0272675	0.091579	0.179104	0.0163015	0.0162033	0.0427554	0.0194212	0.0248509	0.0379864	0.0179876	0.0170208	0.028072	0.0282597	0.0298102	0.106274	0.119982
502	0.0521444	0.00639174	0.0399318	0.0204217	0.065359	0.0441102	0.0582039	0.0834171	0.0377978	0.0521781	0.130414	0.0582237	0.0977821	0.0232563	0.0304198	0.0318398	0.0571824	0.0494455	0.0327905	0.0286895
503	0.0468311	0.0160047	0.0322123	0.037467	0.07287	0.0315976	0.103998	0.0480475	0.0644479	0.105085	0.0585894	0.0119174	0.00436582	0.0456041	0.0675234	0.0353715	0.0277954	0.0317771	0.0410226	0.117473
504	0.02532	0.047207	0.0307021	0.0273406	0.0592913	0.0128975	0.0515705	0.0359788	0.0380297	0.0187794	0.0408508	0.0383416	0.0288538	0.0370794	0.0595193	0.0220137	0.0319632	0.0145067	0.0493165	0.330438
505	0.147715	0.0527154	0.00969946	0.0596001	0.0611262	0.0198873	0.0654991	0.0249456	0.0357899	0.0611831	0.0204153	0.0226779	0.0216284	0.0151088	0.0370017	0.0496291	0.0823897	0.0381882	0.155926	0.0188745
506	0.0271954	0.0113012	0.083193	0.0539797	0.0117657	0.058639	0.0439214	0.14789	0.0745563	0.0516886	0.0298212	0.0224655	0.050879	0.0338778	0.0395211	0.0400785	0.0689821	0.0564291	0.0408729	0.0529433
507	0.107343	0.021424	0.0253733	0.100484	0.0710755	0.0117624	0.0309282	0.0882942	0.0376911	0.0879773	0.0301861	0.0132345	0.0312017	0.0880583	0.00763858	0.0625145	0.0472894	0.0903523	0.0161634	0.0310096
508	0.0815279	0.0685485	0.00608103	0.00630786	0.00708537	0.0264362	0.00621601	0.175788	0.0212216	0.166435	0.0462278	0.0132629	0.00699807	0.0203253	0.0335508	0.0782653	0.111602	0.105943	0.00789915	0.0102793
509	0.0864033	0.0196361	0.0166796	0.0495602	0.0573762	0.0224063	0.0675312	0.0292678	0.0546812	0.0901805	0.046764	0.0412489	0.0075293	0.0622418	0.0638656	0.0786307	0.0318856	0.0175498	0.0932822	0.0632794
510	0.084505	0.0642333	0.0252595	0.0597061	0.0484737	0.0371377	0.031711	0.0401098	0.0269291	0.0897974	0.149834	0.0522134	0.0103733	0.0316821	0.0286252	0.0559717	0.0754748	0.0502817	0.023225	0.014456
511	0.0607106	0.0433962	0.0440093	0.0474007	0.0261382	0.0244336	0.0234533	0.0801357	0.136152	0.0353584	0.0656972	0.0602321	0.0137688	0.0349949	0.0351706	0.04612	0.045271	0.0934411	0.0270597	0.0570557
512	0.0564173	0.0249308	0.0221647	0.0240166	0.0455422	0.0241572	0.0389344	0.0954253	0.0972869	0.0667538	0.0659616	0.0572889	0.0118724	0.0524171	0.101453	0.0646865	0.0343627	0.0367732	0.0482666	0.0312888
513	0.051921	0.0161843	0.0598912	0.132058	0.0356803	0.0382986	0.0376947	0.0528924	0.0412298	0.0383336	0.067995	0.0455598	0.0457404	0.0276584	0.074713	0.0850164	0.0627505	0.0218408	0.0146308	0.0499115
514	0.0258868	0.0096796	0.0481396	0.0713449	0.0579592	0.0649595	0.0416597	0.0609938	0.0515865	0.0220453	0.0316359	0.107307	0.0753363	0.0448787	0.016744	0.0946769	0.0492388	0.0686259	0.0175239	0.039778
515	0.0113949	0.011117	0.0232581	0.0264045	0.0115437	0.00809143	0.0161909	0.332854	0.0276294	0.0787668	0.047771	0.0189831	0.0114666	0.0172087	0.0113258	0.00805353	0.0235774	0.277424	0.0259889	0.0109503
516	0.067681	0.00780701	0.0677173	0.0356216	0.0542745	0.0584286	0.0644871	0.0548152	0.0948238	0.060238	0.048201	0.0170477	0.0296296	0.0594355	0.0394763	0.0509628	0.0638391	0.0513561	0.0309306	0.0432269
517	0.0902425	0.00266767	0.0453392	0.0261378	0.023125	0.0433752	0.0280392	0.0849821	0.0256015	0.0444485	0.0938152	0.0270541	0.0342132	0.0489501	0.0474783	0.080507	0.0982954	0.0920204	0.028552	0.035155
518	0.112616	0.0131162	0.0186007	0.0328312	0.0583333	0.0181616	0.0261127	0.0443763	0.0238573	0.105156	0.0420306	0.029436	0.0467472	0.0164058	0.0152035	0.00824001	0.1268	0.226063	0.0150724	0.02084
519	0.041226	0.00565389	0.0591137	0.0797302	0.0327265	0.0253886	0.0960241	0.0423533	0.0866626	0.0369207	0.0815626	0.0386233	0.0278268	0.0456155	0.0578835	0.0760614	0.0576556	0.0491996	0.0447971	0.0149749
520	0.0167646	0.0118678	0.0105729	0.0202267	0.045616	0.0409685	0.058768	0.103773	0.015411	0.13307	0.147114	0.0135102	0.0117752	0.0371707	0.0259725	0.0473637	0.0770952	0.109162	0.0564893	0.0173101
521	0.092091	0.0107358	0.0215407	0.134727	0.0265783	0.0547913	0.0269216	0.01234	0.0475098	0.0304104	0.0760242	0.037072	0.00623822	0.0427573	0.0339002	0.107369	0.0654988	0.0866402	0.0701714	0.0166833
522	0.0445209	0.0190285	0.0522623	0.0420573	0.0347488	0.0404093	0.0496706	0.0524425	0.0606792	0.043042	0.0657333	0.0140592	0.0876528	0.0199934	0.088051	0.0796951	0.0514315	0.0671964	0.0323778	0.054948
523	0.0304325	0.0618118	0.0753407	0.0262246	0.0194941	0.0378116	0.0163043	0.0618481	0.0343001	0.0865832	0.101099	0.0792547	0.0219304	0.0462847	0.0224654	0.0594832	0.0827203	0.100024	0.0188116	0.0177759
524	0.0575528	0.0126895	0.152923	0.0599884	0.0219138	0.132766	0.0258393	0.0349656	0.0224713	0.0396119	0.0358798	0.0100225	0.0208597	0.0353037	0.0329778	0.125675	0.033507	0.0424409	0.0454855	0.0571263
525	0.0714604	0.0105644	0.00874844	0.023646	0.0625166	0.0311932	0.024752	0.14014	0.0597863	0.0778275	0.0627018	0.0319753	0.0328508	0.0398553	0.0142968	0.0322639	0.0343339	0.0809622	0.0747082	0.0854176
526	0.0116145	0.0233775	0.0226839	0.105779	0.0652635	0.0417216	0.0889091	0.0469054	0.0157445	0.0187177	0.0485239	0.0161548	0.0351323	0.0454568	0.0142503	0.0697437	0.0586617	0.04005	0.0809589	0.150351
527	0.0248577	0.0144688	0.0421058	0.0642116	0.0394412	0.0879003	0.128649	0.0258943	0.0481581	0.0215682	0.0395753	0.0319314	0.0282478	0.116655	0.07572	0.0577979	0.0480952	0.0292895	0.0602275	0.0152043
528	0.0195022	0.0476173	0.025811	0.0247107	0.0384604	0.02733	0.039775	0.133698	0.0690686	0.0380289	0.0288309	0.0146512	0.00983212	0.09432	0.0140631	0.0247002	0.0592766	0.0688571	0.163714	0.0577524
529	0.0733159	0.0281994	0.023267	0.0257227	0.0522954	0.0123942	0.0175537	0.0239833	0.0225684	0.462404	0.0521397	0.0212638	0.0184058	0.0225519	0.0197874	0.018753	0.0140757	0.0184658	0.0549727	0.0178811
530	0.400802	0.0128791	0.017274	0.0461871	0.0112711	0.0381467	0.0193462	0.0512721	0.0461036	0.0190819	0.0182438	0.0337966	0.0109697	0.0184398	0.0115885	0.13879	0.0519804	0.0250175	0.0161305	0.0126796
531	0.0293938	0.0264098	0.0226469	0.0405754	0.112733	0.0328325	0.0423	0.198547	0.0485943	0.0599561	0.0492811	0.0475284	0.0344395	0.0402256	0.0264681	0.0411639	0.0365243	0.0363093	0.0402944	0.0337761
532	0.0666016	0.0488209	0.0316956	0.0530672	0.0589557	0.0317153	0.0326585	0.0412662	0.0359837	0.0319974	0.0414511	0.0461176	0.0166991	0.0434653	0.0358186	0.0464009	0.0417783	0.0413825	0.0470772	0.207047
533	0.05546	0.0400435	0.0429974	0.0393602	0.0288876	0.0417562	0.0452947	0.0413246	0.0418405	0.046876	0.05232	0.0393995	0.051631	0.0450624	0.0276591	0.204847	0.0557888	0.020555	0.0469539	0.0319436
534	0.0395564	0.1205	0.0284836	0.0364352	0.0358033	0.0816733	0.0782163	0.0425294	0.0368079	0.0133102	0.0411743	0.0396838	0.0780554	0.0251256	0.0106661	0.0626128	0.146538	0.0261351	0.0333948	0.0232984
535	0.120125	0.107193	0.0476492	0.00921334	0.0391842	0.0271898	0.0159271	0.122362	0.00893584	0.0519359	0.0180794	0.0398033	0.00571239	0.00822034	0.00426133	0.00512753	0.0369241	0.288583	0.0222742	0.0212989
536	0.36185	0.0686668	0.0482498	0.0190945	0.0110926	0.0140112	0.0196885	0.0640258	0.0178125	0.0217762	0.0636981	0.0204346	0.0104043	0.0209986	0.0120193	0.0442383	0.0593963	0.0868726	0.022438	0.0132322
537	0.210465	0.0665752	0.010833	0.0108066	0.00763033	0.0182625	0.00895985	0.0208427	0.0246994	0.00549746	0.0285152	0.116743	0.00820322	0.0140542	0.0117563	0.183228	0.149625	0.0826825	0.0107931	0.00982739
538	0.0336017	0.0367088	0.029023	0.0148507	0.0188895	0.0721468	0.0154284	0.014716	0.0228869	0.0406842	0.0340813	0.0404766	0.0439575	0.0226297	0.0162465	0.383034	0.0714271	0.0343878	0.0391258	0.0156983
539	0.0464574	0.0462294	0.00685398	0.00677625	0.169755	0.0258884	0.0150892	0.0763757	0.00620959	0.149645	0.0549121	0.00659837	0.00852498	0.0176014	0.00805086	0.102921	0.0710752	0.09942	0.0244632	0.0571523
540	0.0290701	0.0190609	0.00598098	0.0186686	0.0993434	0.00709099	0.0154153	0.111358	0.0136555	0.107512	0.0638711	0.00855575	0.0650595	0.0206742	0.00324636	0.0102077	0.0834244	0.168136	0.110816	0.0388526
541	0.0908792	0.0455844	0.0285651	0.00923194	0.044958	0.0409287	0.0202552	0.0866143	0.0156991	0.184837	0.125422	0.0114015	0.0280083	0.00600289	0.00976958	0.0780825	0.0981077	0.0551638	0.0105929	0.00989569
542	0.162668	0.0461015	0.015764	0.0103969	0.0614227	0.0346652	0.0149576	0.0727092	0.0145494	0.172463	0.032312	0.01031	0.00668085	0.0112151	0.00582132	0.101185	0.0607239	0.0568936	0.0402383	0.0689217
543	0.053294	0.0159891	0.0328142	0.02317	0.0374931	0.0130627	0.0193111	0.0465539	0.0251478	0.0111259	0.0313013	0.100039	0.00973942	0.0195003	0.00820362	0.037433	0.0333177	0.386293	0.0291214	0.0670889
544	0.0202634	0.0218691	0.0127968	0.0171882	0.122413	0.00926291	0.0340335	0.0105428	0.0192141	0.0771521	0.0312541	0.0207959	0.0907616	0.0375649	0.0128356	0.244754	0.140041	0.0170976	0.0183224	0.041837
545	0.00939655	0.0164212	0.063928	0.016734	0.0382481	0.0155643	0.0199084	0.0178966	0.0138389	0.495565	0.0477253	0.0118227	0.0447044	0.0230731	0.0310784	0.0101785	0.00942996	0.0234661	0.0336801	0.057341
546	0.0491909	0.0178206	0.0265301	0.0429416	0.0209598	0.464237	0.0238314	0.025413	0.0288759	0.021115	0.0305924	0.0282754	0.0129299	0.0318528	0.050403	0.0119312	0.0127834	0.0413643	0.0448504	0.0141018
547	0.528403	0.0149677	0.0177009	0.0474827	0.0171161	0.028585	0.0285983	0.012642	0.0179205	0.0063765	0.031769	0.0198474	0.0107095	0.0259087	0.00971896	0.0346819	0.0812946	0.0311364	0.0204848	0.0146561
548	0.103543	0.0655752	0.0152542	0.0171627	0.0163833	0.0196113	0.0575111	0.264785	0.0156226	0.107894	0.0415064	0.0279925	0.0107418	0.0167771	0.0121413	0.0435022	0.036675	0.0536829	0.0517843	0.0218527
549	0.138062	0.070377	0.0181747	0.0214214	0.0646071	0.0461365	0.0173742	0.0448452	0.0211919	0.127371	0.0214828	0.0376631	0.0138779	0.0190977	0.0195552	0.131293	0.089331	0.0568807	0.0264776	0.014779
550	0.0783023	0.0339072	0.0198606	0.0694407	0.153485	0.0811322	0.0163224	0.0372076	0.00753007	0.104483	0.0278041	0.0139711	0.025808	0.0454099	0.00529401	0.0463019	0.0726566	0.0948615	0.0270622	0.0391591
551	0.0494373	0.0481627	0.0444236	0.027508	0.143479	0.0359504	0.027654	0.0145977	0.0216812	0.0285716	0.0529154	0.0209998	0.0142654	0.0234497	0.0258945	0.025444	0.0227587	0.0281794	0.228899	0.115728
552	0.138933	0.0125656	0.0214142	0.0177842	0.0362849	0.186488	0.0178925	0.0187137	0.0228182	0.0392184	0.234409	0.0188943	0.00500005	0.0205808	0.0155155	0.0815128	0.0654788	0.010739	0.0240693	0.0116879
553	0.0688791	0.179213	0.0277507	0.015818	0.036307	0.0194791	0.0220364	0.0933364	0.0130625	0.132393	0.0719491	0.0197654	0.0134119	0.0465365	0.0319714	0.0365126	0.0300843	0.0886279	0.0233375	0.0295282
554	0.0818902	0.011698	0.0545168	0.103048	0.0310026	0.0180018	0.0240513	0.0449073	0.0381395	0.0888359	0.0518514	0.0444307	0.00913259	0.0741504	0.034486	0.0980831	0.0372734	0.0335129	0.0762858	0.044702
555	0.0360164	0.0174008	0.0528559	0.0218361	0.0241827	0.00476367	0.0766166	0.169016	0.0760192	0.0788501	0.0281867	0.170026	0.00538635	0.0148415	0.0300835	0.0370391	0.0257747	0.0981962	0.0172532	0.0156543
556	0.0286151	0.0114702	0.0584177	0.0607115	0.0388656	0.335661	0.0255585	0.0116597	0.0485832	0.0149248	0.0255501	0.0343852	0.0093033	0.111894	0.0358783	0.0162412	0.0145842	0.0500681	0.0444079	0.0232208
557	0.0652188	0.01057	0.014914	0.0264605	0.155957	0.0104515	0.0208979	0.0390307	0.0142684	0.0834285	0.0540919	0.0123671	0.0174967	0.130661	0.007489	0.154935	0.0407438	0.0723662	0.0193627	0.0492906
558	0.022103	0.0564549	0.0148469	0.0170659	0.0483438	0.00945088	0.0224673	0.0394709	0.016311	0.442981	0.0597535	0.0155929	0.0129663	0.0369699	0.0077905	0.0228239	0.00995289	0.0736589	0.0449773	0.0260181
559	0.0393081	0.0197273	0.0254192	0.0461538	0.0153708	0.00868904	0.0321639	0.00996055	0.0476237	0.0478673	0.0481523	0.041616	0.0411788	0.213375	0.0836877	0.0813406	0.10502	0.0554048	0.0182332	0.0197082
560	0.0263922	0.194987	0.0137009	0.0137153	0.0487788	0.0317805	0.0211781	0.172994	0.0212101	0.104151	0.0349735	0.0213716	0.0114239	0.0278538	0.0174818	0.00815307	0.0145351	0.138385	0.0350736	0.0418613
561	0.0557166	0.0166834	0.0597921	0.0528012	0.0289193	0.0338576	0.0641697	0.0422367	0.0312828	0.0687364	0.0194974	0.0814738	0.00814095	0.0422708	0.132089	0.0352464	0.127534	0.0545704	0.0228763	0.0221046
562	0.0489239	0.0287102	0.0300342	0.0205732	0.0334939	0.0154224	0.0223468	0.38801	0.0337423	0.0770805	0.039955	0.0201302	0.0234707	0.0257254	0.0072737	0.0182866	0.0338912	0.0769241	0.0342995	0.0217062
563	0.0167695	0.350841	0.026372	0.0295704	0.051632	0.0419618	0.0295788	0.0265512	0.0295711	0.0675403	0.0304295	0.0290019	0.016361	0.0281874	0.0235921	0.0491882	0.055845	0.026005	0.0279314	0.0430704
564	0.0163933	0.0562818	0.0226646	0.01716	0.0730473	0.0108006	0.0202591	0.249171	0.0167593	0.167647	0.031359	0.0330885	0.00799787	0.0190335	0.00491512	0.0079356	0.0529549	0.0447109	0.0670789	0.0807414
