# Supplementary material for: phydms: software for phylogenetic analyses informed by deep mutational scanning
Source: PeerJ. 2017 Jul 31;5:e3657. doi: 10.7717/peerj.3657 (PMC5541924; doi:10.7717/peerj.3657)
Supplement: File S2 [file peerj-05-3657-s002.zip › HA_Doud/results/averaged_ExpCM_HA_Doud_prefs_tree.newick]

((((((((((cds_AFV53260_A/Kw/1/1957_1957//_HA_H1N1_1957:0.04371,cds_ADT78908_A/Netherlands/001R1/1953_1953//_HA_H1N1_1953:0.00739):0.05345,(cds_ADT79108_A/Liverpool/1951_1951//_HA_H1N1_1951:0.00507,cds_ABO52280_A/Malaya/302/1954_1954//_HA_H1N1_1954:0.03663):0.03848):0.08731,cds_ABP49316_A/Albany/4836/1950_1950//_HA_H1N1_1950:0.00779):0.02122,cds_ABO44134_A/Tientsin/78/1977_1977//_HA_H1N1_1977:0.00353):0.01263,cds_ABP49448_A/Albany/20/1978_1978//_HA_H1N1_1978:0.00179):0.00177,cds_AAA43172_A/Kiev/59/1979_1979//_HA_H1N1_1979:0.01442):0.01450,(cds_ABO52258_A/Baylor/4052/1981_1981//_HA_H1N1_1981:0.01484,cds_ABD95339_A/Baylor/11515/1982_1982//_HA_H1N1_1982:0.03305):0.00141):0.00361,cds_ABF47748_A/Memphis/7/1980_1980//_HA_H1N1_1980:0.00176):0.00174,(cds_ABO38340_A/Chile/1/1983_1983//_HA_H1N1_1983:0.01082,cds_ABO38406_A/Tonga/14/1984_1984//_HA_H1N1_1984:0.02730):0.01459):0.00954,((((((((((((cds_ABW40510_A/Kentucky/UR06-0183/2007_2007/02/06_HA_H1N1_2007:0.00890,cds_ADG23218_A/Azarbayejan-Sharghi/179/2006_2006/01/17_HA_H1N1_2006:0.00898):0.01260,cds_ABJ16675_A/South_Australia/57/2005_2005//_HA_H1N1_2005:0.00531):0.01627,cds_ABA12729_A/New_York/348/2003_2003/02/28_HA_H1N1_2003:0.00896):0.01066,(cds_ACU80025_A/Boston/26/2008_2008/02/03_HA_H1N1_2008:0.03451,cds_AFO66235_A/Canada/591/2004_2004//_HA_H1N1_2004:0.00362):0.03857):0.01290,cds_AAP34324_A/New_Caledonia/20/1999_1999//_HA_H1N1_1999:0.00717):0.00704,(cds_AFO66191_A/Russia/2187/2002_2002//_HA_H1N1_2002:0.00179,cds_ABD94800_A/Canterbury/76/2001_2001/07/16_HA_H1N1_2001:0.00539):0.01641):0.02032,cds_AFJ78375_A/Malaysia/15042/1998_1998/01/27_HA_H1N1_1998:0.02565):0.00538,cds_AFJ78298_A/Malaysia/11641/1997_1997/01/16_HA_H1N1_1997:0.00714):0.05809,((cds_AFO64846_A/Florida/2/1993_1993//_HA_H1N1_1993:0.02203,((cds_ABJ16719_A/South_Australia/63/2000_2000//_HA_H1N1_2000:0.06880,(cds_ABF47638_A/New_York/651/1995_1995/12/02_HA_H1N1_1995:0.00898,cds_ABM22257_A/Memphis/2/1996_1996//_HA_H1N1_1996:0.00721):0.01646):0.01841,cds_AFO64835_A/Wellington/47/1992_1992//_HA_H1N1_1992:0.00929):0.01642):0.00149,cds_ABF21276_A/Texas/36/1991_1991//_HA_H1N1_1991:0.01262):0.00496):0.01496,cds_BAA02768_A/Suita/1/1989_1989//_HA_H1N1_1989:0.00720):0.00904,cds_AFQ90532_A/Victoria/36/1988_1988//_HA_H1N1_1988:0.02355):0.00367,(cds_ABN50940_A/Memphis/4/1987_1987//_HA_H1N1_1987:0.01264,cds_ABP49360_A/New_York/2924-1/1986_1986//_HA_H1N1_1986:0.00543):0.00534):0.04554):0.00000;
