# Supplementary material for: phydms: software for phylogenetic analyses informed by deep mutational scanning
Source: PeerJ. 2017 Jul 31;5:e3657. doi: 10.7717/peerj.3657 (PMC5541924; doi:10.7717/peerj.3657)
Supplement: File S2 [file peerj-05-3657-s002.zip › HA_Doud/results/modelcomparison.md]

| Model                        | deltaAIC | LogLikelihood | nParams | ParamValues                                   |
|------------------------------|----------|---------------|---------|-----------------------------------------------|
| ExpCM_HA_Doud_prefs          | 0.00     | -4877.65      | 6       | beta=2.11, kappa=5.14, omega=0.52             |
| averaged_ExpCM_HA_Doud_prefs | 2090.58  | -5922.94      | 6       | beta=0.68, kappa=5.36, omega=0.22             |
| YNGKP_M5                     | 2113.50  | -5928.40      | 12      | alpha_omega=0.30, beta_omega=1.42, kappa=4.68 |
| YNGKP_M0                     | 2219.64  | -5982.47      | 11      | kappa=4.61, omega=0.20                        |
