# Supplementary material for: phydms: software for phylogenetic analyses informed by deep mutational scanning
Source: PeerJ. 2017 Jul 31;5:e3657. doi: 10.7717/peerj.3657 (PMC5541924; doi:10.7717/peerj.3657)
Supplement: File S2 [file peerj-05-3657-s002.zip › HA_Doud/results/RAxML_tree.newick]

(cds_ADG23218_A/Azarbayejan-Sharghi/179/2006_2006/01/17_HA_H1N1_2006:0.00297556094603168434,(cds_ABJ16675_A/South_Australia/57/2005_2005//_HA_H1N1_2005:0.00175506125272311374,(((cds_AFO66235_A/Canada/591/2004_2004//_HA_H1N1_2004:0.00108975124201707383,cds_ACU80025_A/Boston/26/2008_2008/02/03_HA_H1N1_2008:0.01163643961038614109):0.01304669186116700144,(cds_AAP34324_A/New_Caledonia/20/1999_1999//_HA_H1N1_1999:0.00235037786788020158,((cds_ABD94800_A/Canterbury/76/2001_2001/07/16_HA_H1N1_2001:0.00181427805214953090,cds_AFO66191_A/Russia/2187/2002_2002//_HA_H1N1_2002:0.00055547245938648989):0.00546748535127482543,(cds_AFJ78375_A/Malaysia/15042/1998_1998/01/27_HA_H1N1_1998:0.00851177215635852587,(cds_AFJ78298_A/Malaysia/11641/1997_1997/01/16_HA_H1N1_1997:0.00237648530253292906,((cds_BAA02768_A/Suita/1/1989_1989//_HA_H1N1_1989:0.00239754987468776114,(cds_AFQ90532_A/Victoria/36/1988_1988//_HA_H1N1_1988:0.00789815321559136745,((cds_ABP49360_A/New_York/2924-1/1986_1986//_HA_H1N1_1986:0.00176863858204974228,cds_ABN50940_A/Memphis/4/1987_1987//_HA_H1N1_1987:0.00421874081280318707):0.00185202743896483780,((cds_ABO38406_A/Tonga/14/1984_1984//_HA_H1N1_1984:0.00922853887283763517,cds_ABO38340_A/Chile/1/1983_1983//_HA_H1N1_1983:0.00361614043920631010):0.00506785988238467235,(((cds_ABD95339_A/Baylor/11515/1982_1982//_HA_H1N1_1982:0.01101979527280911100,cds_ABO52258_A/Baylor/4052/1981_1981//_HA_H1N1_1981:0.00496842574682667629):0.00042714206212690040,(cds_AAA43172_A/Kiev/59/1979_1979//_HA_H1N1_1979:0.00484788244245007004,(cds_ABP49448_A/Albany/20/1978_1978//_HA_H1N1_1978:0.00059937179483797573,(cds_ABO44134_A/Tientsin/78/1977_1977//_HA_H1N1_1977:0.00117419161816487844,(cds_ABP49316_A/Albany/4836/1950_1950//_HA_H1N1_1950:0.00250560496577902471,((cds_ABO52280_A/Malaya/302/1954_1954//_HA_H1N1_1954:0.01260077057563656171,cds_ADT79108_A/Liverpool/1951_1951//_HA_H1N1_1951:0.00139483113190433947):0.01297081245073397095,(cds_ADT78908_A/Netherlands/001R1/1953_1953//_HA_H1N1_1953:0.00262454410219128964,cds_AFV53260_A/Kw/1/1957_1957//_HA_H1N1_1957:0.01442254482582366361):0.01860837691112787046):0.02940304818378476626):0.00717889854153616353):0.00419366050486841106):0.00053003325277276947):0.00487359375074396684):0.00120128785504060396,cds_ABF47748_A/Memphis/7/1980_1980//_HA_H1N1_1980:0.00058469993908983567):0.00036478075846686292):0.01883183678780698395):0.00110334425781445926):0.00301909823909544224):0.00497904680273586302,(cds_ABF21276_A/Texas/36/1991_1991//_HA_H1N1_1991:0.00417766291645840521,((cds_AFO64835_A/Wellington/47/1992_1992//_HA_H1N1_1992:0.00307070757142315163,((cds_ABM22257_A/Memphis/2/1996_1996//_HA_H1N1_1996:0.00239064634143058407,cds_ABF47638_A/New_York/651/1995_1995/12/02_HA_H1N1_1995:0.00297595957313616290):0.00557674114333564161,cds_ABJ16719_A/South_Australia/63/2000_2000//_HA_H1N1_2000:0.02314893092652351228):0.00606027571350246323):0.00542919856639340927,cds_AFO64846_A/Florida/2/1993_1993//_HA_H1N1_1993:0.00731793234545353912):0.00052248329743805272):0.00163880599564138868):0.01969058295237705730):0.00178207673713147549):0.00677568012808229918):0.00235477808514691911):0.00431491046646025143):0.00360841852478593125,cds_ABA12729_A/New_York/348/2003_2003/02/28_HA_H1N1_2003:0.00296858706772806400):0.00545069757530582035):0.00422928141179667021,cds_ABW40510_A/Kentucky/UR06-0183/2007_2007/02/06_HA_H1N1_2007:0.00296634916830123109):0.0;
