# Supplementary material for: phydms: software for phylogenetic analyses informed by deep mutational scanning
Source: PeerJ. 2017 Jul 31;5:e3657. doi: 10.7717/peerj.3657 (PMC5541924; doi:10.7717/peerj.3657)
Supplement: File S2 [file peerj-05-3657-s002.zip › HA_Doud/results/YNGKP_M0_tree.newick]

((((((((((cds_AFV53260_A/Kw/1/1957_1957//_HA_H1N1_1957:0.03958,cds_ADT78908_A/Netherlands/001R1/1953_1953//_HA_H1N1_1953:0.00709):0.04918,(cds_ADT79108_A/Liverpool/1951_1951//_HA_H1N1_1951:0.00437,cds_ABO52280_A/Malaya/302/1954_1954//_HA_H1N1_1954:0.03360):0.03463):0.07931,cds_ABP49316_A/Albany/4836/1950_1950//_HA_H1N1_1950:0.00699):0.01918,cds_ABO44134_A/Tientsin/78/1977_1977//_HA_H1N1_1977:0.00321):0.01136,cds_ABP49448_A/Albany/20/1978_1978//_HA_H1N1_1978:0.00162):0.00156,cds_AAA43172_A/Kiev/59/1979_1979//_HA_H1N1_1979:0.01302):0.01307,(cds_ABO52258_A/Baylor/4052/1981_1981//_HA_H1N1_1981:0.01326,cds_ABD95339_A/Baylor/11515/1982_1982//_HA_H1N1_1982:0.02969):0.00139):0.00322,cds_ABF47748_A/Memphis/7/1980_1980//_HA_H1N1_1980:0.00159):0.00147,(cds_ABO38340_A/Chile/1/1983_1983//_HA_H1N1_1983:0.00974,cds_ABO38406_A/Tonga/14/1984_1984//_HA_H1N1_1984:0.02460):0.01320):0.00869,((((((((((((cds_ABW40510_A/Kentucky/UR06-0183/2007_2007/02/06_HA_H1N1_2007:0.00810,cds_ADG23218_A/Azarbayejan-Sharghi/179/2006_2006/01/17_HA_H1N1_2006:0.00816):0.01152,cds_ABJ16675_A/South_Australia/57/2005_2005//_HA_H1N1_2005:0.00480):0.01488,cds_ABA12729_A/New_York/348/2003_2003/02/28_HA_H1N1_2003:0.00813):0.00955,(cds_ACU80025_A/Boston/26/2008_2008/02/03_HA_H1N1_2008:0.03133,cds_AFO66235_A/Canada/591/2004_2004//_HA_H1N1_2004:0.00326):0.03524):0.01186,cds_AAP34324_A/New_Caledonia/20/1999_1999//_HA_H1N1_1999:0.00651):0.00632,(cds_AFO66191_A/Russia/2187/2002_2002//_HA_H1N1_2002:0.00160,cds_ABD94800_A/Canterbury/76/2001_2001/07/16_HA_H1N1_2001:0.00492):0.01495):0.01843,cds_AFJ78375_A/Malaysia/15042/1998_1998/01/27_HA_H1N1_1998:0.02307):0.00494,cds_AFJ78298_A/Malaysia/11641/1997_1997/01/16_HA_H1N1_1997:0.00640):0.05269,((cds_AFO64846_A/Florida/2/1993_1993//_HA_H1N1_1993:0.01987,((cds_ABJ16719_A/South_Australia/63/2000_2000//_HA_H1N1_2000:0.06263,(cds_ABF47638_A/New_York/651/1995_1995/12/02_HA_H1N1_1995:0.00812,cds_ABM22257_A/Memphis/2/1996_1996//_HA_H1N1_1996:0.00653):0.01481):0.01670,cds_AFO64835_A/Wellington/47/1992_1992//_HA_H1N1_1992:0.00836):0.01481):0.00144,cds_ABF21276_A/Texas/36/1991_1991//_HA_H1N1_1991:0.01141):0.00446):0.01354,cds_BAA02768_A/Suita/1/1989_1989//_HA_H1N1_1989:0.00653):0.00814,cds_AFQ90532_A/Victoria/36/1988_1988//_HA_H1N1_1988:0.02127):0.00334,(cds_ABN50940_A/Memphis/4/1987_1987//_HA_H1N1_1987:0.01141,cds_ABP49360_A/New_York/2924-1/1986_1986//_HA_H1N1_1986:0.00489):0.00478):0.04132):0.00000;
