# Supplementary material for: phydms: software for phylogenetic analyses informed by deep mutational scanning
Source: PeerJ. 2017 Jul 31;5:e3657. doi: 10.7717/peerj.3657 (PMC5541924; doi:10.7717/peerj.3657)
Supplement: File S3 [file peerj-05-3657-s003.zip]

Archive with 4 entries (3 files):
- HA_logoplots/
- HA_logoplots/.DS_Store
- HA_logoplots/HA_Doud_prefs_short.csv
- HA_logoplots/run_phydms_logoplot.sh
