# Supplementary material for: phydms: software for phylogenetic analyses informed by deep mutational scanning
Source: PeerJ. 2017 Jul 31;5:e3657. doi: 10.7717/peerj.3657 (PMC5541924; doi:10.7717/peerj.3657)
Supplement: File S3 [file peerj-05-3657-s003.zip › HA_logoplots/HA_Doud_prefs_short.csv]

site	A	C	D	E	F	G	H	I	K	L	M	N	P	Q	R	S	T	V	W	Y
80	0.0573148	0.0153062	0.066592	0.0224941	0.0137447	0.0103412	0.165307	0.0347566	0.0222107	0.0049299	0.0189395	0.35632	0.0047245	0.0164946	0.022147	0.0996534	0.0249727	0.0130475	0.0144863	0.016218
81	0.0177511	0.0362112	0.0244735	0.0212338	0.0138812	0.0124381	0.0818237	0.0142365	0.0147249	0.0407595	0.0186083	0.0102656	0.538047	0.0214689	0.00672662	0.0349149	0.0278708	0.0256781	0.0241632	0.0147224
82	0.0537551	0.0323368	0.0709492	0.192341	0.0294824	0.020659	0.024265	0.0247161	0.0407668	0.0336538	0.0300031	0.0842544	0.00291012	0.0557306	0.00289454	0.0307233	0.0566231	0.0195931	0.0648959	0.129446
83	0.0180083	0.47237	0.0239837	0.0257959	0.050946	0.0507878	0.0216017	0.0246907	0.0219277	0.00761239	0.0339544	0.0254695	0.011428	0.0203287	0.020112	0.018645	0.0243842	0.0116939	0.068904	0.0473564
84	0.0356068	0.0320791	0.407389	0.132626	0.0141813	0.0368057	0.023277	0.0152979	0.0126476	0.021237	0.0310155	0.0581356	0.00706633	0.0190933	0.00841467	0.0203663	0.0242058	0.0267675	0.0249139	0.0488741
85	0.0434698	0.00435826	0.0418632	0.0479698	0.0429053	0.0265274	0.105478	0.0533245	0.0078818	0.11014	0.0676957	0.0393713	0.0428083	0.0357877	0.0136794	0.0544497	0.0439401	0.0437902	0.0397027	0.134856
86	0.0391059	0.0207694	0.0220924	0.0214019	0.0254265	0.0125808	0.0131549	0.192883	0.0190835	0.363825	0.0542865	0.0146092	0.0251719	0.0318057	0.033197	0.0101374	0.0158871	0.0290614	0.033851	0.0216686
87	0.0581752	0.0104571	0.0299166	0.063117	0.0536466	0.0177299	0.0442306	0.167374	0.0247834	0.154133	0.0285656	0.0282873	0.013108	0.0939807	0.00489399	0.029458	0.0272731	0.065712	0.0425483	0.0426095
88	0.0473478	0.00327869	0.136255	0.0810738	0.0453774	0.0938474	0.0512048	0.0413075	0.0184511	0.049734	0.0675178	0.0385382	0.0486178	0.0265026	0.0141342	0.0377703	0.0581097	0.0597011	0.0376675	0.0435638
89	0.0442652	0.00484044	0.0384069	0.0804732	0.108717	0.00914797	0.0599477	0.127227	0.0272248	0.0527996	0.0815507	0.0349575	0.0263073	0.0715107	0.0316984	0.0486304	0.0468539	0.0445436	0.0163575	0.0445406
90	0.0370546	0.0110651	0.032016	0.0814875	0.0192881	0.0591517	0.0847348	0.0378907	0.0739016	0.0522443	0.093833	0.0775646	0.0112206	0.0402381	0.057202	0.0543476	0.062051	0.0516886	0.0306496	0.0323706
91	0.0332613	0.00732448	0.0916086	0.0690708	0.0337143	0.0385594	0.0394167	0.0447604	0.017507	0.0187643	0.0440972	0.0779232	0.044881	0.143837	0.0250408	0.0673334	0.0588904	0.0565359	0.0409202	0.0465535
92	0.0185736	0.0136618	0.0248152	0.0370084	0.166781	0.0175651	0.0202899	0.0361047	0.0455601	0.0555368	0.0278314	0.0214243	0.0120303	0.0367381	0.0374579	0.0127026	0.0145833	0.0194058	0.346131	0.0357985
93	0.155848	0.0171671	0.0134554	0.016289	0.0393356	0.214952	0.0171198	0.00734791	0.0124318	0.00978268	0.028433	0.0127331	0.042434	0.0164557	0.00949118	0.290058	0.0220329	0.00866108	0.034234	0.0317381
94	0.0121952	0.0656609	0.0325759	0.0141121	0.0684769	0.0118318	0.0423132	0.0111313	0.0137551	0.00672165	0.0273113	0.039482	0.0106898	0.0161616	0.00769312	0.0350767	0.0133618	0.0166045	0.0243901	0.530455
95	0.010415	0.0418667	0.0222425	0.0139846	0.0357261	0.0113583	0.0169836	0.416302	0.0129402	0.060017	0.0256054	0.0470269	0.00639509	0.0264028	0.00906797	0.0162631	0.0256951	0.159041	0.0255622	0.017105
96	0.116378	0.0247149	0.0349299	0.0514014	0.0130708	0.0132313	0.0352045	0.0712171	0.0170124	0.0277678	0.0333503	0.0155265	0.00932558	0.0133565	0.00906773	0.0115739	0.022885	0.434855	0.0322886	0.0128433
97	0.0136374	0.022398	0.0685785	0.41013	0.0174185	0.0329697	0.0147179	0.029113	0.0378285	0.0327869	0.0359571	0.0163874	0.022643	0.0668687	0.00892418	0.0149489	0.0124368	0.100098	0.0256549	0.0165028
98	0.09044	0.0103195	0.056033	0.0754833	0.0106169	0.0175796	0.0546542	0.0299849	0.0390434	0.0611534	0.00968959	0.0485615	0.0366728	0.0254237	0.0749118	0.122941	0.0689005	0.0655618	0.0659641	0.0360654
99	0.0401556	0.0051275	0.0793219	0.0501554	0.0244042	0.0235603	0.0716715	0.0359853	0.0170071	0.0310366	0.0920902	0.0278165	0.0715908	0.0839929	0.0196244	0.0531161	0.0430957	0.0678858	0.127439	0.034924
100	0.0501872	0.0343944	0.127244	0.0753418	0.0281118	0.113981	0.0333426	0.0637252	0.0267331	0.0280569	0.0425312	0.0929114	0.00674106	0.0503348	0.0645963	0.0500883	0.0189472	0.0407978	0.0260533	0.025881
101	0.0377887	0.0357991	0.0161944	0.0166436	0.0355904	0.0351939	0.00683819	0.00958417	0.00521496	0.00266642	0.0166757	0.188004	0.134282	0.109361	0.0046396	0.108158	0.0804372	0.0829841	0.0202803	0.0536643
102	0.0478979	0.0526307	0.11786	0.110436	0.0343246	0.0313215	0.0570503	0.0260968	0.0441487	0.0249117	0.0144069	0.0169501	0.0357615	0.114599	0.0323792	0.0152878	0.0869924	0.0753018	0.0438164	0.0178269
103	0.0377998	0.0496035	0.0289092	0.0216429	0.0883954	0.0109761	0.109495	0.0964633	0.012954	0.0420063	0.0256317	0.0566056	0.00403805	0.0315548	0.0197827	0.0288502	0.0286567	0.08096	0.139082	0.0865938
104	0.091316	0.0133384	0.0273503	0.0391114	0.0347143	0.403904	0.0332103	0.00943094	0.0108511	0.00644941	0.0236892	0.0444634	0.0167562	0.0154438	0.044476	0.073334	0.00934593	0.0441864	0.0325362	0.0260934
105	0.127057	0.0409156	0.0232979	0.0469087	0.0687636	0.0112198	0.0152093	0.018558	0.0160112	0.0375498	0.0381687	0.0384944	0.12231	0.0749977	0.00468507	0.106231	0.0280443	0.100482	0.0284368	0.0526578
106	0.0132115	0.542975	0.0222715	0.0207158	0.0275453	0.0154984	0.0181873	0.0177327	0.0222299	0.00985588	0.0304069	0.025713	0.0144239	0.0187056	0.0208714	0.034483	0.0192952	0.0159048	0.05682	0.0531531
107	0.0116754	0.0393663	0.027091	0.0134493	0.101341	0.0101059	0.0425253	0.0136325	0.0141618	0.0232168	0.033164	0.0191004	0.0147233	0.033175	0.0105992	0.0196142	0.0299332	0.0274842	0.0840943	0.431547
108	0.0185769	0.0226751	0.0266718	0.0316236	0.0209215	0.0192908	0.0226075	0.019458	0.0133893	0.0416879	0.0279415	0.0227716	0.515	0.0406328	0.0146067	0.0224172	0.0360995	0.013332	0.0330014	0.0372951
109	0.0106557	0.0275625	0.0176037	0.0868861	0.0304834	0.458079	0.013276	0.0175019	0.0225546	0.00754575	0.0559956	0.0154335	0.0107189	0.0147272	0.0522112	0.0155947	0.0163994	0.0513486	0.0488038	0.0266193
110	0.0239705	0.0329974	0.146116	0.0843574	0.0388317	0.0341123	0.0371525	0.0276802	0.0281365	0.0460891	0.0274336	0.107362	0.015576	0.0617667	0.0160344	0.0647117	0.0211823	0.0965805	0.0329675	0.0569417
111	0.00594121	0.0166424	0.0196913	0.0149859	0.0909688	0.00470911	0.033487	0.227536	0.0119203	0.1714	0.0238959	0.0151196	0.0147765	0.0170564	0.011261	0.00865299	0.0316495	0.178666	0.0898201	0.0118193
112	0.0843932	0.0753934	0.0435665	0.0410842	0.048921	0.099833	0.0829737	0.0436569	0.0194904	0.0277635	0.0552916	0.0728687	0.00296301	0.0309605	0.0198858	0.0349806	0.0398946	0.0417312	0.0498124	0.0845355
113	0.0815241	0.0174222	0.240153	0.118657	0.0207483	0.0130362	0.0543817	0.00670453	0.00946948	0.0970574	0.0815121	0.0325748	0.0104286	0.0856495	0.00403345	0.0538117	0.00771556	0.00614794	0.0173123	0.0416605
114	0.0331356	0.0391324	0.020727	0.00833547	0.0698164	0.0433424	0.021967	0.103179	0.0116994	0.0680901	0.0879032	0.0301979	0.0420432	0.0315907	0.0142498	0.0711079	0.0443632	0.0410163	0.026169	0.191934
115	0.108608	0.0283982	0.0367837	0.24028	0.0522851	0.0462933	0.0806404	0.00879586	0.0360158	0.0115998	0.0224761	0.00928667	0.0864649	0.14943	0.00668373	0.00609711	0.0075479	0.0314468	0.018015	0.0128523
116	0.0186672	0.0204728	0.0277834	0.456131	0.0369286	0.0236514	0.0371155	0.0464081	0.0507989	0.0105635	0.0460482	0.0280517	0.0209872	0.0249766	0.0136024	0.0242267	0.0232996	0.0206514	0.0509449	0.0186911
117	0.0103439	0.0198748	0.0255696	0.0186673	0.0271432	0.00924679	0.0103684	0.0270545	0.01189	0.565825	0.0576969	0.0187354	0.0336432	0.0507496	0.008779	0.00791742	0.0121063	0.0306578	0.0255396	0.028191
118	0.0124541	0.0427233	0.00747473	0.00846799	0.131376	0.0149127	0.14106	0.0575297	0.0515286	0.0467469	0.0478451	0.0265788	0.00243456	0.00707602	0.125172	0.00803736	0.0159055	0.0417329	0.0495817	0.161363
119	0.0327275	0.0294932	0.0512456	0.426842	0.0328189	0.0374741	0.0440511	0.0218577	0.0666594	0.0174653	0.0309773	0.0247715	0.0101539	0.0290094	0.0112558	0.017182	0.0151695	0.0188382	0.0487869	0.0332208
120	0.0307249	0.0278146	0.0237875	0.0318248	0.0338194	0.0200994	0.117726	0.0316843	0.0501135	0.0165893	0.0435787	0.0176715	0.0082801	0.282151	0.0830856	0.0426144	0.0288469	0.0218171	0.0332725	0.0544986
