# Supplementary material for: phydms: software for phylogenetic analyses informed by deep mutational scanning
Source: PeerJ. 2017 Jul 31;5:e3657. doi: 10.7717/peerj.3657 (PMC5541924; doi:10.7717/peerj.3657)
Supplement: File S3 [file peerj-05-3657-s003.zip › HA_logoplots/run_phydms_logoplot.sh]

#!/bash

phydms_logoplot HA_Doud_1.pdf --prefs HA_Doud_prefs_short.csv
phydms_logoplot HA_Doud_2_11.pdf --prefs HA_Doud_prefs_short.csv --stringency 2.11
phydms_logoplot HA_Doud_0.pdf --prefs HA_Doud_prefs_short.csv --stringency 0
