# Supplementary material for: phydms: software for phylogenetic analyses informed by deep mutational scanning
Source: PeerJ. 2017 Jul 31;5:e3657. doi: 10.7717/peerj.3657 (PMC5541924; doi:10.7717/peerj.3657)
Supplement: File S4 [file peerj-05-3657-s004.zip]

Archive with 28 entries (26 files):
- betaLactamase_comparison/
- betaLactamase_comparison/betaLactamase_alignment.fasta
- betaLactamase_comparison/betaLactamase_Firnberg_prefs.txt
- betaLactamase_comparison/betaLactamase_RAxML_tree.newick
- betaLactamase_comparison/betaLactamase_Stiffler_prefs.txt
- betaLactamase_comparison/results/
- betaLactamase_comparison/results/averaged_ExpCM_betaLactamase_Firnberg_prefs_loglikelihood.txt
- betaLactamase_comparison/results/averaged_ExpCM_betaLactamase_Firnberg_prefs_modelparams.txt
- betaLactamase_comparison/results/averaged_ExpCM_betaLactamase_Firnberg_prefs_tree.newick
- betaLactamase_comparison/results/averaged_ExpCM_betaLactamase_Stiffler_prefs_loglikelihood.txt
- betaLactamase_comparison/results/averaged_ExpCM_betaLactamase_Stiffler_prefs_modelparams.txt
- betaLactamase_comparison/results/averaged_ExpCM_betaLactamase_Stiffler_prefs_tree.newick
- betaLactamase_comparison/results/ExpCM_betaLactamase_Firnberg_prefs_loglikelihood.txt
- betaLactamase_comparison/results/ExpCM_betaLactamase_Firnberg_prefs_modelparams.txt
- betaLactamase_comparison/results/ExpCM_betaLactamase_Firnberg_prefs_tree.newick
- betaLactamase_comparison/results/ExpCM_betaLactamase_Stiffler_prefs_loglikelihood.txt
- betaLactamase_comparison/results/ExpCM_betaLactamase_Stiffler_prefs_modelparams.txt
- betaLactamase_comparison/results/ExpCM_betaLactamase_Stiffler_prefs_tree.newick
- betaLactamase_comparison/results/modelcomparison.md
- betaLactamase_comparison/results/ramxl_output.txt
- betaLactamase_comparison/results/RAxML_tree.newick
- betaLactamase_comparison/results/YNGKP_M0_loglikelihood.txt
- betaLactamase_comparison/results/YNGKP_M0_modelparams.txt
- betaLactamase_comparison/results/YNGKP_M0_tree.newick
- betaLactamase_comparison/results/YNGKP_M5_loglikelihood.txt
- betaLactamase_comparison/results/YNGKP_M5_modelparams.txt
- betaLactamase_comparison/results/YNGKP_M5_tree.newick
- betaLactamase_comparison/run_phydms_comprehensive.sh
