# Supplementary material for: phydms: software for phylogenetic analyses informed by deep mutational scanning
Source: PeerJ. 2017 Jul 31;5:e3657. doi: 10.7717/peerj.3657 (PMC5541924; doi:10.7717/peerj.3657)
Supplement: File S4 [file peerj-05-3657-s004.zip › betaLactamase_comparison/betaLactamase_Firnberg_prefs.txt]

#SITE	WT_AA	SITE_ENTROPY	PI_A	PI_C	PI_D	PI_E	PI_F	PI_G	PI_H	PI_I	PI_K	PI_L	PI_M	PI_N	PI_P	PI_Q	PI_R	PI_S	PI_T	PI_V	PI_W	PI_Y
1 H	-0.313	0.0670732	0.0292587	0.0569627	0.0512985	0.0408512	0.0584292	0.051822	0.040986	0.0643266	0.0417426	0.05	0.076826	0.0146967	0.0481633	0.0546566	0.0581183	0.063684	0.0633472	0.031202	0.0365552
2 P	5.393	0.0170946	0.0418198	0.0459507	0.0680159	0.0370843	0.0299173	0.0737925	0.0438751	0.0506593	0.0529162	0.0571949	0.0390188	0.0671695	0.0696279	0.0369903	0.0582427	0.0597003	0.0617691	0.0497861	0.0393748
3 E	1.619	0.0580531	0.05	0.035531	0.0541136	0.05	0.0541353	0.05	0.0607967	0.0547955	0.0636701	0.05	0.05	0.05	0.0417324	0.0230362	0.05	0.0625066	0.0416296	0.05	0.05
4 T	6.318	0.0474247	0.073027	0.0151994	0.00541588	0.00887823	0.00757588	0.0366247	0.101313	0.0185188	0.0880517	0.0536664	0.0324635	0.0424376	0.0448041	0.00679764	0.0682941	0.158823	0.186872	0.00138176	0.00243
5 L	7.305	0.0640878	0.0397566	0.05	0.0270549	0.05	0.0368081	0.0875544	0.00344995	0.0538936	0.086465	0.0836462	0.0355544	0.0134367	0.0433622	0.0458437	0.0442874	0.0563925	0.0784065	0.05	0.05
6 V	-1.949	0.0604866	0.051113	0.058346	0.058346	0.05	0.0654557	0.05	0.0594804	0.05	0.0489468	0.0465495	0.0803733	0.00491778	0.061811	0.0312315	0.0389418	0.050574	0.0513338	0.0778785	0.0042145
7 K	4.285	0.0774521	0.107504	0.0106639	0.0292252	0.0316902	0.0145199	0.029797	0.0560703	0.0772744	0.0724756	0.0755821	0.0308247	0.00152231	0.0530643	0.0720584	0.0613868	0.0980689	0.067391	0.0169772	0.0164517
8 V	2.334	0.106365	0.198796	0.00033355	0.000296488	0.00420643	0.00283517	0.000630038	0.172908	0.000277958	0.168368	0.0885574	0.00229779	0.00035208	0.000315019	0.000296488	0.00761605	0.0562772	0.185305	0.00359492	0.000370611
9 K	2.561	0.0694502	0.0398898	0.012357	0.0491066	0.0326821	0.0446249	0.0590775	0.0544908	0.061816	0.0564936	0.0768187	0.0486244	0.000210174	0.0844344	0.0694502	0.058719	0.0385299	0.0526363	0.05	0.0405884
10 D	-4.926	0.0650371	0.0570033	0.047341	0.0473599	0.00178002	0.0507874	0.0684882	0.0540445	0.054854	0.0488654	0.05	0.0531876	8.04797e-05	0.0671059	0.0592425	0.0403109	0.0701831	0.0561512	0.05	0.0581774
11 A	5.105	0.111008	0.0889954	0.000921369	0.00336355	0.0708122	0.043593	0.00446253	0.0856096	0.00626087	0.0577021	0.05	0.00381869	0.00177613	0.0679482	0.00101018	0.118057	0.0818131	0.115338	0.05	0.0375097
12 E	4.733	0.118584	0.048566	0.0575597	0.3331	0.00213184	0.0551614	0.00756137	0.011492	0.0115919	0.00359748	0.0354419	0.0149895	0.00056627	0.164085	0.0158889	0.0665201	0.0155891	0.0345425	0.00086606	0.00216515
13 D	-4.283	0.0593468	0.0548352	0.0469962	0.0528519	0.0565881	0.0639007	0.0375171	0.05609	0.0686051	0.058656	0.05	0.0494729	0.00942274	0.00235921	0.0636987	0.0504175	0.0571521	0.0552957	0.0572273	0.0495669
14 Q	-3.113	0.0576172	0.0424461	0.0569083	0.0533306	0.0541624	0.0396151	0.0494173	0.0462271	0.0599803	0.0547626	0.053099	0.0598007	0.00329417	0.0472621	0.0518324	0.0513975	0.0478576	0.0595408	0.0486138	0.062835
15 L	9.029	0.0423337	0.0397829	0.0306507	0.0332014	0.0586982	0.0442126	0.0420187	0.0815812	0.0282994	0.104968	0.0953321	0.036172	0.0404757	0.0352588	0.0250979	0.0533238	0.0667492	0.0428375	0.0349754	0.0640306
16 G	1.819	0.0651741	0.0500464	0.0536066	0.0796193	0.05	0.056871	0.05	0.034242	0.0706735	0.0493924	0.0421528	0.0632178	0.00778563	0.0504389	0.0627969	0.0584975	0.0384334	0.047328	0.027571	0.0421528
17 A	6.210	0.139396	0.0696423	0.0184003	0.0204076	0.0130475	0.155761	0.0121972	0.0139536	0.00532493	0.0268895	0.088182	0.0647216	0.00478129	0.101453	0.00366612	0.110095	0.0750369	0.0362709	0.0358527	0.00492068
18 R	5.357	0.0523107	0.0170489	0.0286467	0.0277807	0.0388817	0.0157074	0.0906742	0.0482933	0.0924274	0.0499826	0.0636175	0.0585638	0.0604376	0.0545465	0.0709779	0.0465757	0.0493935	0.0476758	0.0260205	0.0604376
19 V	2.924	0.0384652	0.0732867	0.000123286	0.000191778	0.160614	0.000506842	0.00182189	0.145245	0.000136984	0.147765	0.105177	0.0128765	0.000123286	0.000506842	0.000123286	0.00324653	0.0395063	0.136984	0.0859029	0.0473966
20 G	2.452	0.213573	0.0250122	0.000415332	0.000415332	0.00069222	0.46148	0.05	0.000369184	0.000369184	0.00046148	0.000369184	0.000369184	0.05	0.05	0.000415332	0.142967	0.00170748	0.00046148	0.000415332	0.000507628
21 Y	2.561	0.0037395	0.00624	0.000405488	0.000765921	0.212633	0.001667	0.0109707	0.106891	0.000180217	0.200063	0.135636	0.000202744	0.000180217	0.000360433	0.000202744	0.000428015	0.00171206	0.083981	0.00847019	0.225271
22 I	2.117	0.0955365	0.108762	0.000744257	0.0107012	0.111518	0.00423422	0.0125417	0.100575	0.000211208	0.101309	0.103019	0.00302732	8.04602e-05	0.018355	0.00366094	0.0330591	0.098775	0.120318	0.000482761	0.0730881
23 E	6.011	0.0679952	0.0281404	0.0342651	0.0798534	0.0496129	0.0166814	0.045756	0.0307915	0.0595068	0.0505153	0.05	0.0651125	0.05	0.0781047	0.00820893	0.0961515	0.0856668	0.0485269	0.00511062	0.05
24 L	4.541	0.0685779	0.0713923	0.000454728	0.0317695	0.0406674	0.00502659	0.00576398	0.147983	0.0110732	0.122899	0.121842	0.00270379	0.000110609	0.0526501	0.00411713	0.0291763	0.0856486	0.142563	0.00557963	0.05
25 D	6.718	0.0810432	0.0655738	0.171122	0.161744	0.00474007	0.0446798	0.0690646	0.0107293	0.0118074	0.0178993	0.0426435	0.0693898	0.00138608	0.0761491	0.00884698	0.088641	0.0346863	0.0249324	0.00374756	0.0111742
26 L	4.237	0.065666	0.0469223	0.00182675	0.00447944	0.114639	0.017704	0.0139922	0.099393	0.00857992	0.0971678	0.132935	0.0141282	0.0181024	0.0130982	0.00432397	0.0404024	0.0540059	0.104242	0.05	0.0983921
27 N	-1.407	0.0481765	0.0258026	0.0648795	0.0567823	0.0481039	0.0596783	0.0482201	0.045174	0.0496488	0.0459537	0.0625017	0.0484284	0.0569808	0.05	0.0481039	0.0512614	0.0548984	0.045174	0.037348	0.0528838
28 S	4.509	0.0416306	0.0162751	0.132164	0.0798308	0.05	0.0462097	0.05	0.0069462	0.0524496	0.0173306	0.05	0.0759114	0.00206446	0.0660859	0.0330391	0.0776111	0.0917674	0.0248356	0.05	0.0358486
29 G	8.329	0.0691905	0.0119425	0.0897229	0.070894	0.0392708	0.181222	0.0446349	0.00614342	0.058136	0.0345952	0.048948	0.081731	0.018684	0.0441094	0.0290317	0.0653123	0.0385821	0.0133742	0.022544	0.0319313
30 K	0.199	0.0619022	0.0257528	0.0411466	0.0526101	0.0442671	0.0466532	0.0559774	0.0615376	0.0536182	0.0558326	0.0558808	0.0642077	0.00135118	0.0516182	0.0559398	0.0573714	0.0649101	0.0550873	0.0393504	0.0549854
31 I	3.787	0.0562152	0.0476591	0.016815	0.0604668	0.0645732	0.00732811	0.0583014	0.066019	0.0267971	0.0756578	0.0604668	0.0206573	0.0865971	0.05	0.0451636	0.0303225	0.0622163	0.0862538	0.0370895	0.0414005
32 L	6.407	0.0247729	0.043003	0.00935689	0.0398723	0.0705724	0.0301285	0.0449289	0.0972624	0.0448937	0.0879407	0.110049	0.03916	0.000571615	0.0421764	0.0560094	0.0259865	0.0439352	0.0754179	0.0314828	0.0824796
33 E	5.161	0.0799271	0.0385858	0.0797985	0.0803368	0.00885311	0.0828674	0.0430926	0.0136492	0.0755889	0.03865	0.0403371	0.0715881	0.000120505	0.0715881	0.0565651	0.0700376	0.0771394	0.0391079	0.0138822	0.0182846
34 S	2.830	0.0734507	0.0431554	0.041243	0.0631203	0.0407105	0.0564633	0.0590111	0.0264101	0.0601126	0.0367466	0.0635076	0.0426107	0.000653595	0.0611353	0.0595679	0.060518	0.0561305	0.0463145	0.0529775	0.0561607
35 F	0.624	0.0461252	0.0355329	0.000788295	0.0109699	0.0662433	0.0078432	0.05	0.0306905	0.0238807	0.05685	0.05	0.192264	0.05	0.05	0.0415213	0.05163	0.0362881	0.0363609	0.0763851	0.0866263
36 R	4.729	0.0555686	0.0209205	0.00237412	0.00846223	0.00883832	0.0143153	0.151497	0.00136336	0.160524	0.0123643	0.0206384	0.168304	0.000282074	0.0707536	0.235062	0.0349302	0.00322035	0.000963753	0.0123407	0.017277
37 P	-0.977	0.0676296	0.0462274	0.0735272	0.0564321	0.0385664	0.0644882	0.0506135	0.0476005	0.0550688	0.0373217	0.050984	0.0348718	0.0493935	0.0501344	0.047808	0.0534487	0.0491317	0.0470127	0.05	0.0297398
38 E	-0.852	0.0487682	0.0242568	0.0610732	0.0519418	0.0415275	0.0642365	0.063608	0.0386499	0.0535209	0.0523262	0.0613745	0.0542585	0.000103884	0.0616498	0.0566218	0.0485916	0.0554375	0.0502174	0.0525963	0.0592397
39 E	8.992	0.0559307	0.040617	0.0787247	0.0954123	0.0385084	0.037144	0.0520284	0.0318009	0.0322398	0.040617	0.05	0.0435367	0.05	0.0393003	0.0326215	0.0447293	0.0842586	0.0481451	0.05	0.054385
40 R	8.502	0.0445103	0.0422162	0.00522226	0.027806	0.0389537	0.00757401	0.060742	0.0557964	0.0881444	0.0670709	0.0490754	0.039484	0.0496518	0.067094	0.115282	0.0550586	0.0804321	0.0533409	0.00790833	0.0446371
41 F	2.845	0.00185328	0.00454054	0.000370656	0.000694981	0.46332	0.00046332	0.00217761	0.00569884	0.00111197	0.00783012	0.173375	0.05	0.05	0.00750579	0.000926641	0.00125097	0.00203861	0.0540232	0.0200154	0.152803
42 P	3.864	0.137009	0.0328415	0.00129516	0.00462556	0.0108238	0.0200287	0.0406124	0.0212313	0.0271058	0.0138304	0.00605948	0.0435265	0.462556	0.0166058	0.00328415	0.0814099	0.0233591	0.0404274	0.00198899	0.0113789
43 M	4.070	0.0574665	0.0664083	0.000119225	0.00125186	0.0910879	0.0368852	0.0331595	0.134128	0.000178838	0.142176	0.149031	0.00102832	0.000402385	0.0413413	0.000163934	0.0071237	0.0504024	0.177064	0.000342772	0.0102385
44 M	2.937	0.110689	0.100132	0.0836271	0.0126182	0.00806262	0.0955764	0.0378817	0.037258	0.000442902	0.0617261	0.0903881	0.0930546	8.13493e-05	0.04354	0.000316358	0.0728076	0.0774174	0.0734223	0.000198854	0.00075926
45 S	0.188	0.000882959	0.00362994	0.000882959	0.000784852	0.000784852	0.000882959	0.000882959	0.000784852	0.000784852	0.000882959	0.000784852	0.000882959	0.00107917	0.000784852	0.000882959	0.981065	0.000882959	0.000882959	0.000784852	0.000784852
46 T	2.973	0.0124885	0.0876492	0.000596878	0.00289256	0.000780533	0.00592287	0.175023	0.0236455	0.000596878	0.00808081	0.0128099	0.00316804	0.0365473	0.00183655	0.000413223	0.141139	0.459137	0.015427	0.000367309	0.0114784
47 F	5.852	0.111245	0.0810345	0.000361141	0.00177793	0.1389	0.0503653	0.0570186	0.0388366	0.00145845	0.0290302	0.156055	0.0273356	0.0001389	0.0259605	0.000791733	0.0501153	0.0321555	0.109495	0.0714365	0.0164875
48 K	3.427	0.05	0.05	0.05	0.000396471	0.05	0.05	0.000545148	0.000396471	0.495589	0.05	0.05	0.00044603	0.000396471	0.05	0.00094162	0.00044603	0.00044603	0.05	0.05	0.000396471
49 V	4.687	0.0863266	0.068319	0.000159831	0.000408457	0.00479494	0.00575392	0.05	0.122821	0.000142072	0.0271535	0.05	0.000426216	0.187162	0.00101226	0.000159831	0.0603629	0.106927	0.17759	0.05	0.000479494
50 L	5.334	0.0969791	0.0540096	0.00568237	0.00366919	0.0595621	0.0382397	0.0411187	0.124807	0.000205648	0.108236	0.0962431	0.0162895	0.0729833	0.0192768	8.65885e-05	0.0535875	0.0631447	0.109102	0.00238118	0.0343973
51 L	5.082	0.08144	0.0526345	0.000287098	0.0193312	0.05	0.00284705	0.000358872	0.0960102	0.00112447	0.239248	0.155583	0.00122016	0.000454571	0.00258388	0.000191398	0.00492851	0.0803395	0.111418	0.05	0.05
52 C	3.515	0.143813	0.168893	0.00106403	0.000304008	0.0407877	0.105102	0.000219561	0.0718979	0.000152004	0.0264487	0.05234	0.00224628	0.00025334	0.000304008	0.000152004	0.072945	0.135739	0.177051	0.000152004	0.000135115
53 G	3.984	0.23653	0.0644494	0.000376042	0.000459607	0.0242547	0.208912	0.00171308	0.0280151	0.000188021	0.0254455	0.0407797	0.00052228	0.000271586	0.000877431	0.000229803	0.183843	0.0909186	0.0322352	0.0295193	0.0304594
54 A	3.876	0.0646219	0.0713555	0.0443048	0.0404339	0.0516652	0.0293642	0.0550255	0.05	0.0526927	0.0582954	0.0603504	0.0693264	0.000180941	0.0713555	0.0432837	0.0485052	0.0480205	0.0576233	0.0218357	0.0617591
55 V	4.265	0.070973	0.0561838	0.000406576	0.0094529	0.0216502	0.00109267	0.00861434	0.176886	0.00167713	0.107768	0.150713	0.00228699	0.000203288	0.00795365	0.000228699	0.00988489	0.108175	0.25411	0.00597159	0.0057683
56 L	2.690	0.0182096	0.0277054	0.000558576	0.00439413	0.0297162	0.00301631	0.00141506	0.0633425	0.000409622	0.372384	0.336263	0.00476652	0.000335146	0.014523	0.000595814	0.00763387	0.00714977	0.0998734	0.00167573	0.00603262
57 S	1.032	0.0508828	0.0396085	0.0449922	0.0501995	0.0559137	0.0512464	0.061358	0.0455432	0.0635952	0.0491415	0.0523099	0.0530924	0.00014878	0.0551643	0.0491194	0.0551037	0.051566	0.0484196	0.0542882	0.0683066
58 R	6.835	0.0673261	0.0199911	0.0176611	0.0339622	0.0697105	0.030372	0.0699916	0.0302451	0.102902	0.059239	0.0509343	0.091805	0.000126928	0.0695745	0.0906627	0.0578337	0.0344427	0.0297917	0.0242341	0.0491936
59 V	7.934	0.085148	0.0985177	0.0144205	0.0243472	0.0409475	0.0241795	0.0651717	0.0976681	0.0375045	0.0258786	0.0303613	0.0304954	0.000212395	0.0348663	0.0413723	0.0665467	0.0766634	0.111787	0.0471629	0.0467492
60 D	4.640	0.0490641	0.0143406	0.26855	0.208502	0.00166501	0.0523941	0.0178854	0.00663319	0.019255	0.00281978	0.0124876	0.0276607	0.00193356	0.172329	0.0101512	0.0781481	0.0388323	0.0106614	0.00171872	0.00496818
61 A	0.821	0.0542516	0.04951	0.0485552	0.0545229	0.0384915	0.0602627	0.0546042	0.0489404	0.0498898	0.0558737	0.0461952	0.0643478	0.00193678	0.0597148	0.0527109	0.052993	0.0611687	0.0558195	0.05	0.0402113
62 G	6.266	0.0629979	0.0391418	0.0667655	0.0721561	0.0260835	0.0828048	0.0780021	0.00870278	0.0699617	0.0440604	0.0461885	0.0718	0.000314658	0.0705083	0.0666496	0.0673782	0.0357137	0.0236822	0.0218439	0.0452445
63 Q	-0.059	0.0579826	0.0423782	0.0554499	0.0514493	0.0440115	0.0458206	0.0545557	0.0603291	0.0512942	0.0557859	0.0479914	0.0472627	0.00805284	0.0516871	0.0497126	0.0652653	0.0557238	0.0607685	0.0418045	0.0526743
64 E	6.498	0.0460091	0.0451754	0.0917834	0.11743	0.0624728	0.0167338	0.0130817	0.103268	0.00247778	0.103714	0.110713	0.0180842	0.000810268	0.0527261	0.00158531	0.0279601	0.0590204	0.0773278	0.0236152	0.0260108
65 Q	0.499	0.0596281	0.0425802	0.0557901	0.0565251	0.0545877	0.0428112	0.0635238	0.0449009	0.050755	0.0491379	0.046686	0.0565041	0.00971312	0.0525034	0.0506447	0.0566354	0.0532909	0.047484	0.0517263	0.054572
66 L	8.572	0.059252	0.0334408	0.0253766	0.0390167	0.077284	0.0375927	0.0306078	0.0588923	0.0143746	0.149891	0.130825	0.0182118	0.0604662	0.0293337	0.00680507	0.0383722	0.0361838	0.0484299	0.0448625	0.0607809
67 G	0.819	0.0572865	0.0338298	0.0610336	0.0657913	0.0430188	0.0526288	0.0506868	0.0471449	0.0654018	0.0387664	0.0551708	0.0551708	0.0243829	0.0461818	0.0415136	0.0535709	0.0576549	0.0491606	0.04915	0.0524551
68 R	7.830	0.05568	0.0134734	0.0348644	0.0368627	0.0355759	0.0182724	0.10921	0.0117022	0.118884	0.0256449	0.041162	0.0677153	0.000348189	0.0540602	0.151387	0.0642939	0.0833081	0.0223295	0.0137156	0.0415102
69 R	4.612	0.0445371	0.0288162	0.0196625	0.0351749	0.0516646	0.0189589	0.0533064	0.0762525	0.0647143	0.0653463	0.0554759	0.0456447	0.0359698	0.0484787	0.0651508	0.0496449	0.0598801	0.079497	0.0463483	0.0554759
70 I	4.609	0.0154277	0.0601398	0.00140984	0.0250549	0.0588306	0.00106745	0.0304123	0.201406	0.0111982	0.200298	0.00866045	0.00692836	0.00231617	0.0335743	0.00729089	0.00656583	0.0286802	0.223661	0.00944593	0.0676321
71 H	-1.015	0.0430336	0.0279305	0.0451371	0.0457072	0.0547258	0.0391116	0.0491475	0.0720306	0.0544309	0.0515214	0.0563231	0.0522389	0.0343836	0.053217	0.0537871	0.0464493	0.05621	0.0559496	0.0534479	0.0552173
72 Y	3.491	0.0087581	0.00816707	0.000411935	0.000555217	0.205001	0.00521188	0.022137	0.158326	0.000447756	0.0797901	0.0735215	0.00075223	0.0198266	0.0012179	0.000608948	0.00250743	0.00659097	0.0866497	0.140416	0.179102
73 S	1.433	0.053997	0.0431183	0.0512961	0.056237	0.0491471	0.0572713	0.0498224	0.0444741	0.0484665	0.0555886	0.0434773	0.0622176	0.0207607	0.0520678	0.0539809	0.0535897	0.0578554	0.0481879	0.0516122	0.046832
74 Q	-4.159	0.0485702	0.021767	0.0470966	0.0599052	0.0692949	0.0470697	0.0500663	0.0486511	0.0508615	0.050547	0.0545589	0.0340814	0.0509289	0.0449267	0.0577218	0.049608	0.0495092	0.0569131	0.0407395	0.0671833
75 N	-3.965	0.0540118	0.0170492	0.0400137	0.0559608	0.0652095	0.0455009	0.0527641	0.0514026	0.053051	0.0570902	0.0418761	0.0455373	0.0320947	0.0775455	0.0548315	0.053643	0.0578097	0.0432559	0.05	0.0513525
76 D	6.768	0.061824	0.0267893	0.0795881	0.0918526	0.0319546	0.0255398	0.0522575	0.04792	0.0420305	0.047339	0.0778451	0.0568418	0.010442	0.082103	0.0364752	0.0598025	0.0493207	0.0572875	0.0299251	0.0328619
77 L	7.195	0.0169479	0.0671059	0.00131273	0.0104235	0.115579	0.00664201	0.0208469	0.05	0.0312508	0.19593	0.05	0.00599544	0.05	0.0417134	0.0231001	0.0186721	0.0726115	0.132409	0.0394602	0.05
78 V	5.910	0.068257	0.0603756	0.0754923	0.0519927	0.0352875	0.0323539	0.05	0.0726347	0.05	0.0414436	0.05	0.0334939	0.000714415	0.05	0.0407672	0.0647153	0.0915135	0.0760016	0.019236	0.0357207
79 E	1.242	0.0596592	0.0194146	0.0746106	0.0542307	0.05	0.0360743	0.05	0.05	0.0253962	0.0461775	0.0535691	0.0461775	0.0652992	0.0707386	0.0499845	0.048222	0.0520886	0.0483575	0.05	0.05
80 Y	6.102	0.0460081	0.0231309	0.0200119	0.00584987	0.102895	0.0479481	0.061364	0.0169378	0.00250709	0.0169228	0.0356514	0.0475899	0.0635278	0.016505	0.00893896	0.0341143	0.0287271	0.0271154	0.245023	0.149231
81 S	4.490	0.161372	0.123217	0.00351269	0.000757044	0.00178663	0.0857883	0.0712833	0.00290705	0.00502678	0.000666199	0.05	0.0608361	0.00278592	0.00196832	0.0140507	0.302818	0.0824876	0.018593	0.00124155	0.00890284
82 P	8.578	0.0451973	0.0117645	0.0143228	0.047775	0.0320567	0.0224242	0.046554	0.0723506	0.0473874	0.0646368	0.0519808	0.0311071	0.193813	0.0507016	0.0433755	0.0422513	0.0502558	0.0742499	0.0186836	0.0391116
83 V	5.730	0.0618672	0.0508929	0.0337173	0.0929533	0.0341505	0.0230077	0.0425578	0.0959536	0.0304282	0.0948064	0.0812329	0.0288398	0.000232644	0.0683091	0.0315995	0.0400388	0.0294014	0.0802221	0.0341505	0.0456383
84 T	3.531	0.164033	0.133273	0.000562927	0.000381986	0.00128669	0.0361279	0.000361882	0.0349819	0.000321673	0.0953357	0.0387616	0.00788098	0.000361882	0.000402091	0.000381986	0.182308	0.201045	0.100543	0.000763973	0.0008846
85 E	4.698	0.045996	0.027233	0.0568329	0.0639722	0.0353191	0.0604217	0.0588288	0.0625712	0.0579076	0.041857	0.05	0.0544723	0.0237849	0.0544723	0.0581251	0.059008	0.0508195	0.0738943	0.0312824	0.0332016
86 K	-1.412	0.0549981	0.0310558	0.0461517	0.0543207	0.05	0.0562598	0.05	0.0438689	0.0490923	0.0517384	0.0591121	0.048189	0.0216006	0.054733	0.0569275	0.0566771	0.0505798	0.0459455	0.0351501	0.0835993
87 H	7.320	0.0482636	0.0518248	0.0132754	0.0389334	0.0891264	0.0501066	0.0959897	0.0126034	0.094425	0.0438385	0.05	0.0514889	0.00316766	0.0569603	0.0787403	0.0463534	0.0222312	0.0180845	0.0485996	0.0859875
88 L	5.871	0.05	0.0612627	0.0310594	0.0317645	0.0494059	0.0234978	0.0502548	0.0788177	0.0414773	0.0719468	0.0771845	0.0236201	0.0290161	0.0537946	0.0380095	0.0329516	0.0781558	0.0816596	0.0423263	0.0537946
89 T	-5.712	0.0458037	0.0363552	0.0524685	0.0544666	0.05	0.0462093	0.0479684	0.0496591	0.0599359	0.0537493	0.0347114	0.0470291	0.0485277	0.0689318	0.0539158	0.0494157	0.0426955	0.0469949	0.0546545	0.0565075
90 D	4.101	0.0638397	0.0373943	0.0632515	0.0722079	0.0246934	0.0556803	0.0560978	0.0269262	0.0609175	0.0287099	0.0538587	0.0640485	0.0239344	0.0615374	0.0544342	0.0564014	0.0724862	0.0404114	0.0269262	0.0562432
91 G	6.055	0.0688352	0.0300256	0.0259689	0.0179834	0.05	0.319421	0.0680047	0.00488714	0.0324212	0.0180473	0.05	0.0680047	0.0130324	0.0169932	0.00939097	0.0695698	0.0209221	0.00856048	0.0362223	0.07171
92 M	4.978	0.0663853	0.0805969	0.00079671	0.00749338	0.0112831	0.00363903	0.00499559	0.0937964	0.0077733	0.228462	0.215327	0.00583536	0.000882841	0.0908249	0.0323206	0.0201546	0.0436037	0.0746323	0.00114123	0.0100558
93 T	8.145	0.0463691	0.0479754	0.05	0.116315	0.0123448	0.00977722	0.05	0.0307609	0.0384385	0.0724754	0.0415247	0.05	0.05	0.05	0.0405508	0.107701	0.126484	0.0395263	0.000847443	0.0189094
94 V	3.258	0.0183306	0.020343	0.000284364	0.00426547	0.0147651	0.0014437	0.00691224	0.22666	0.000962464	0.192077	0.162131	0.0107183	0.0169306	0.00789658	0.000962464	0.00671537	0.0820282	0.218742	0.000984338	0.00684662
95 R	-2.940	0.0635066	0.0523605	0.0465607	0.0596639	0.049673	0.0582367	0.066027	0.0357965	0.0410378	0.047544	0.0383646	0.0608955	0.00519357	0.0507661	0.047735	0.0586615	0.0527758	0.0369803	0.0661989	0.0620221
96 E	4.852	0.096203	0.0140309	0.132503	0.123511	0.00213675	0.100711	0.0781333	0.000308778	0.0329034	0.0032854	0.0335827	0.0570499	0.05	0.14872	0.0211822	0.0690923	0.0309766	0.000679312	0.0010869	0.00390296
97 L	3.658	0.0715932	0.0843202	0.000242998	0.00057712	0.0184375	0.0023996	0.00899092	0.0873577	0.000364497	0.303747	0.279326	0.00203511	0.05	0.00534595	0.000242998	0.00953766	0.0232063	0.0481743	0.000242998	0.00385759
98 C	3.503	0.161993	0.356735	0.000321062	0.00167666	0.000856164	0.0743793	0.000428082	0.0706336	0.000285388	0.0812286	0.165061	0.00281821	0.000285388	0.00649258	0.000285388	0.0444135	0.0140554	0.0174443	0.000285388	0.000321062
99 S	-2.973	0.046017	0.0227802	0.0615252	0.0659415	0.0481599	0.0458819	0.0458958	0.0504472	0.0499767	0.0611712	0.0748765	0.0599879	0.05	0.0520824	0.0454999	0.0465853	0.0334715	0.0459797	0.0417824	0.0519379
100 A	5.616	0.240868	0.13532	0.00214373	0.0148134	0.05	0.0814857	0.00982742	0.0210278	0.00134886	0.00802091	0.00934569	0.0188118	0.000264955	0.05	0.000867126	0.148929	0.0438862	0.0946612	0.05	0.0183782
101 A	3.853	0.196924	0.0895019	0.000334771	0.000393848	0.000157539	0.0755203	0.000157539	0.0241232	0.000177231	0.0109096	0.0857997	0.0119336	0.000157539	0.00208739	0.000177231	0.174455	0.179181	0.0978515	0.05	0.000157539
102 I	2.186	0.0148912	0.125102	0.00029862	0.000437977	0.00187135	0.000457885	0.00662937	0.19908	0.000159264	0.196034	0.179949	0.00716689	0.000159264	0.00151301	0.000179172	0.00692799	0.0710916	0.187653	0.000159264	0.000238896
103 T	5.942	0.0753616	0.0837086	0.0404601	0.0859376	0.00387081	0.0858092	0.0228947	0.0570807	0.0367452	0.0461654	0.0640702	0.0336449	0.00109153	0.0589703	0.0343237	0.0936884	0.0917254	0.0702525	0.00712707	0.00707203
104 M	5.096	0.039118	0.04407	0.0306512	0.0741521	0.0635508	0.0218216	0.0328142	0.0509431	0.0401212	0.0626899	0.0711496	0.0343154	0.000249023	0.0650876	0.0486023	0.0414162	0.0728287	0.0686664	0.0754683	0.0622843
105 S	1.282	0.000695115	0.00061788	0.00061788	0.05	0.05	0.0162193	0.00061788	0.000695115	0.00061788	0.00061788	0.05	0.00077235	0.05	0.00061788	0.000695115	0.77235	0.00301216	0.00061788	0.00061788	0.00061788
106 D	0.195	0.000882439	0.00166683	0.980488	0.00254927	0.000784391	0.000980488	0.000784391	0.000784391	0.000882439	0.000784391	0.000784391	0.00147073	0.000784391	0.000784391	0.000784391	0.00166683	0.000784391	0.000784391	0.000784391	0.000784391
107 N	3.019	0.0113566	0.0910436	0.0655628	0.00119292	0.000524884	0.0595505	0.000668035	0.000906618	0.000429451	0.00224269	0.000858902	0.477168	0.000763468	0.0541108	0.000429451	0.108556	0.0153648	0.00128835	0.000381734	0.107601
108 T	3.838	0.138189	0.0908275	0.000474118	0.00594341	0.0323078	0.212168	0.0123101	0.000795841	0.00121916	0.0465652	0.0387761	0.00838173	0.00667152	0.00364055	0.00106677	0.170039	0.169328	0.0365918	0.00274311	0.0219618
109 A	4.321	0.354296	0.00793623	0.05	0.000318866	0.05	0.0521169	0.05	0.05	0.000283437	0.000283437	0.000283437	0.05	0.000283437	0.05	0.000318866	0.181293	0.00223206	0.000354296	0.05	0.05
110 A	3.335	0.207388	0.0462268	0.000207388	0.000248866	0.000995463	0.196832	0.000497732	0.000228127	0.05	0.000165911	0.05	0.00124433	0.00226053	0.000165911	0.000186649	0.157864	0.181755	0.00373299	0.05	0.05
111 N	4.576	0.0248516	0.0257422	0.0930025	0.00742154	0.0187871	0.0164546	0.0371501	0.0222646	0.037447	0.00496183	0.0267176	0.424088	0.000424088	0.0891858	0.0315946	0.0322307	0.0572095	0.0240458	0.00466497	0.0217557
112 L	5.355	0.0516122	0.0485989	0.000290047	0.0395269	0.0513866	0.00157914	0.0102161	0.184921	0.0293753	0.161137	0.121836	0.00731562	0.000145023	0.0682737	0.0117791	0.0154047	0.055125	0.130795	0.00294881	0.00773458
113 L	2.684	0.0844934	0.0264437	0.00029974	0.000732698	0.000366349	0.00266436	0.000532872	0.234797	0.000266436	0.333045	0.125824	0.000799307	0.00029974	0.000932525	0.000366349	0.00353027	0.0188836	0.16519	0.000266436	0.000266436
114 L	5.546	0.0473067	0.0451638	0.000572522	0.0139205	0.0962328	0.0118103	0.0054635	0.116173	0.000621596	0.163578	0.143294	0.0108452	0.00014722	0.023408	0.000278082	0.039733	0.0664944	0.0909492	0.00814617	0.115862
115 T	-3.063	0.0597307	0.0461783	0.0462531	0.059151	0.0398065	0.0506568	0.05629	0.0434061	0.060848	0.0390117	0.0496891	0.0615119	0.0137675	0.0623346	0.0625684	0.0522229	0.0467486	0.0635828	0.0398065	0.0464354
116 T	3.112	0.0772766	0.0458029	0.0564772	0.0846432	0.0213296	0.0537502	0.0456577	0.0689821	0.0308677	0.0584088	0.0495398	0.0503163	0.00352864	0.0677196	0.051888	0.0603846	0.0631241	0.0623035	0.0211276	0.0268719
117 I	6.286	0.0617164	0.049745	0.0029043	0.00950981	0.0566693	0.0117235	0.00933272	0.177091	0.0058086	0.138025	0.0779202	0.0138663	0.000301055	0.049745	0.0027095	0.0385705	0.062956	0.118775	0.00747326	0.105157
118 G	8.488	0.0541193	0.0390841	0.0680347	0.0567629	0.0144661	0.18358	0.0747721	0.0234431	0.0723672	0.0157511	0.0473819	0.05	0.05	0.0670066	0.0436736	0.0517879	0.0372483	0.016614	0.00519531	0.0287119
119 G	4.548	0.032655	0.0201111	0.0788083	0.0763882	0.00143164	0.340866	0.0362682	0.00071582	0.019259	0.00115895	0.0025565	0.106248	0.00177251	0.0382793	0.0178273	0.102601	0.118178	0.00163616	0.000749906	0.00248833
120 P	6.733	0.0781117	0.0642446	0.00500201	0.0348801	0.0103836	0.0611406	0.108794	0.0320888	0.00897682	0.0118798	0.0121477	0.0216605	0.223304	0.0705194	0.0128623	0.0738466	0.0804118	0.0816846	0.00185342	0.00620785
121 K	-1.446	0.0577135	0.0462856	0.0580849	0.0594452	0.0500675	0.056932	0.0347033	0.0511819	0.0482393	0.0498408	0.0457984	0.0572552	0.0427159	0.0489243	0.0556151	0.0594018	0.0527689	0.0456392	0.0302991	0.0490883
122 E	0.470	0.0603424	0.0520803	0.0470547	0.0517028	0.044025	0.0651042	0.0574729	0.0432856	0.0596961	0.0355147	0.0529592	0.0651352	0.0335655	0.0493193	0.05617	0.051739	0.0481147	0.0502138	0.0360317	0.040473
123 L	3.695	0.0554165	0.0368335	0.000139985	0.000874906	0.158463	0.00771667	0.00145234	0.0995993	0.000192479	0.174981	0.191079	0.00124237	0.000209977	0.0179006	0.000192479	0.000804913	0.013806	0.149626	0.0402982	0.0491697
124 T	6.501	0.0412022	0.0562822	0.0558083	0.0576376	0.00128905	0.0699405	0.0403492	0.0428988	0.0476759	0.0341598	0.0389748	0.0824329	0.00441689	0.0634099	0.0860157	0.0843665	0.0947831	0.0871626	0.00593342	0.00526046
125 A	-3.443	0.0460498	0.0505535	0.0548914	0.0547302	0.0418409	0.0523541	0.0485319	0.0490339	0.051341	0.0527731	0.0784183	0.0558354	0.017743	0.0520317	0.0567933	0.0561578	0.0515896	0.0484813	0.0311205	0.0497292
126 F	7.241	0.0535366	0.0367037	0.0230616	0.0364745	0.0955329	0.011292	0.0423593	0.0755379	0.0414804	0.0534793	0.0883966	0.0254786	0.000143299	0.0406683	0.0347931	0.0355764	0.0542436	0.0679334	0.111668	0.0716401
127 L	4.696	0.0719626	0.111764	0.00033928	0.000818953	0.0828546	0.0203568	0.00930097	0.122036	0.000140392	0.116993	0.104674	0.0231062	0.000222287	0.0229541	0.000105294	0.0377771	0.0704416	0.116139	0.0329453	0.0550687
128 H	0.059	0.0612499	0.0419927	0.0370713	0.0496945	0.0407663	0.0555304	0.0528609	0.0387946	0.0664726	0.0549806	0.05	0.0556467	0.00279634	0.0561647	0.0605204	0.0484153	0.0480823	0.0529825	0.0674346	0.0585434
129 N	-3.322	0.0532142	0.0423772	0.066429	0.0602431	0.0442339	0.0529537	0.0665332	0.0325064	0.0517033	0.0423772	0.05	0.0473647	0.00344815	0.0682951	0.05967	0.0558382	0.0556061	0.0393743	0.05	0.0578323
130 M	2.833	0.0722959	0.0814877	0.00441471	0.0302968	0.05	0.0314894	0.0537277	0.0703521	0.0310611	0.0734621	0.0658912	0.0545052	0.000197674	0.0425196	0.0283135	0.0742265	0.0634005	0.0602773	0.0814877	0.0305933
131 G	7.881	0.0625862	0.0447372	0.078474	0.0975793	0.0130841	0.15321	0.0494255	0.00197641	0.061958	0.0222001	0.0362801	0.0732189	0.0143864	0.0981615	0.054083	0.0724529	0.0258312	0.00848782	0.00838057	0.0234871
132 D	1.681	0.00178703	0.00324312	0.661862	0.0482497	0.00119135	0.00119135	0.00125754	0.00178703	0.05	0.00112517	0.00119135	0.162156	0.00125754	0.00443448	0.000728048	0.00463303	0.0014561	0.00132372	0.05	0.00112517
133 H	-1.752	0.0598347	0.0520682	0.0567339	0.0460159	0.0397806	0.0579761	0.0481489	0.0713808	0.062141	0.0447063	0.0230104	0.0552846	0.0415814	0.0518564	0.0501038	0.0447063	0.0487556	0.0434351	0.0449663	0.0575139
134 V	-1.363	0.051508	0.05	0.068752	0.0511977	0.05	0.0363547	0.05	0.0501143	0.0866216	0.0412176	0.05	0.0571492	0.000544278	0.0582937	0.0495598	0.0478201	0.05	0.0508671	0.05	0.05
135 T	2.803	0.067267	0.0105787	0.000671663	0.000302248	0.133627	0.0559159	0.00107466	0.00490314	0.000302248	0.000940328	0.00826145	0.00127616	0.000402998	0.000973911	0.000268665	0.302383	0.335831	0.024247	0.05	0.000772412
136 R	7.742	0.0331838	0.0283344	0.0347541	0.0302396	0.05	0.00967573	0.108546	0.0324333	0.121039	0.027226	0.0491523	0.0477552	9.23698e-05	0.0722447	0.115462	0.0641046	0.0780294	0.041601	0.0287847	0.0273415
137 L	3.348	0.0934104	0.0895139	0.00182872	0.000800066	0.0773883	0.00682654	0.03406	0.112456	0.00102866	0.103905	0.101172	0.041936	0.00934104	0.0377902	0.000197419	0.0918206	0.0766401	0.117963	0.000696162	0.00122608
138 D	6.576	0.0657432	0.0667929	0.205833	0.0994381	0.00928308	0.00907725	0.0738942	0.0130292	0.00463125	0.00638083	0.0419488	0.103493	0.00030875	0.0483502	0.00426075	0.0899903	0.0693041	0.0692835	0.00434308	0.0146142
139 R	6.180	0.0481289	0.0466014	0.0868847	0.0287162	0.00533222	0.0749427	0.114143	0.000860932	0.0516559	0.0172881	0.0324932	0.123155	0.000361036	0.0642227	0.13886	0.0938416	0.0647087	0.00209679	0.000999792	0.00470735
140 W	3.142	0.0459851	0.0545055	0.0296971	0.0523045	0.0742862	0.0382176	0.0358138	0.0570194	0.0502134	0.0521655	0.0608713	0.0510591	0.0467612	0.0337923	0.0494373	0.0464948	0.0469003	0.059093	0.057923	0.0574596
141 E	1.975	0.000590345	0.05	0.0021646	0.655938	0.000524751	0.000524751	0.00288613	0.05	0.00203341	0.05	0.000655938	0.000524751	0.0011151	0.05	0.0011151	0.000524751	0.000590345	0.000590345	0.05	0.0802213
142 P	8.912	0.0482554	0.0721393	0.04	0.0350885	0.0203193	0.0344035	0.0272046	0.0606676	0.0484993	0.0666589	0.0421248	0.0604122	0.11611	0.0368882	0.0405109	0.0451205	0.0976139	0.0771785	0.0152337	0.0155704
143 E	-1.200	0.0449697	0.0432941	0.0587082	0.0491364	0.0579269	0.0472889	0.0426996	0.053829	0.0494312	0.0563447	0.0556912	0.0540108	0.0153207	0.0522173	0.0472398	0.0593322	0.0442817	0.0482667	0.0600398	0.059971
144 L	4.073	0.0652671	0.125812	0.00410242	0.00601597	0.00996696	0.0194383	0.00625	0.151638	0.00141795	0.137665	0.13052	0.0537445	0.0139317	0.0138354	0.000894824	0.0398265	0.0712693	0.146958	0.000578194	0.000867291
145 N	6.544	0.0867066	0.0517181	0.0722432	0.011626	0.00456932	0.163998	0.023602	0.0284293	0.00324275	0.0235836	0.0449747	0.184247	0.00210041	0.0675818	0.00858591	0.0868908	0.0683556	0.0563058	0.00685398	0.00438508
146 E	0.478	0.0585064	0.0457432	0.0534848	0.0523079	0.052967	0.0579362	0.0476054	0.0445402	0.0543531	0.0554359	0.05	0.0473491	0.0106603	0.0534848	0.0473543	0.0594531	0.05553	0.048186	0.0590713	0.0460309
147 A	5.509	0.0708687	0.0752342	0.0314586	0.0230961	0.064037	0.076439	0.0470639	0.0442292	0.0198858	0.0364265	0.0301688	0.0484388	0.0387439	0.026838	0.0399345	0.075709	0.0376313	0.0800887	0.0651709	0.0685371
148 I	-5.818	0.0560101	0.0482845	0.0448636	0.058137	0.0449405	0.0493564	0.0577227	0.0427069	0.0494845	0.0522946	0.0530719	0.0660975	0.0236767	0.0577227	0.048041	0.0476481	0.0493094	0.0523715	0.0504967	0.0477634
149 P	2.310	0.0610859	0.0461068	0.0578804	0.0576211	0.0341512	0.0436076	0.0459192	0.0521647	0.0469785	0.0547025	0.0521757	0.0405235	0.0551715	0.052595	0.0506861	0.0530529	0.0549012	0.054057	0.0364353	0.050184
150 N	-2.422	0.0535631	0.0537716	0.0567278	0.0549702	0.0506211	0.0549513	0.0444859	0.0304864	0.0521608	0.0581586	0.0678422	0.0473759	0.0195141	0.0576138	0.0542927	0.0513554	0.0478164	0.0375454	0.0615128	0.0452345
151 D	6.201	0.0377016	0.0801826	0.267008	0.123785	0.00782335	0.0573801	0.0197586	0.0122824	0.00704902	0.0156734	0.0234967	0.0751362	0.0182901	0.0753498	0.00998612	0.0931592	0.0415198	0.0207466	0.00432554	0.0093453
152 E	-2.402	0.05332	0.0459314	0.0530364	0.0464987	0.0437692	0.0367386	0.0529713	0.0525807	0.0464615	0.051567	0.0557612	0.0490049	0.0561053	0.0533386	0.0462197	0.0462708	0.0547754	0.056096	0.0495815	0.0499721
153 R	7.436	0.0491918	0.0545735	0.0265483	0.0368593	0.0532165	0.0317268	0.0662137	0.0213512	0.108436	0.0421301	0.0786017	0.0509642	0.00490164	0.0947005	0.0923097	0.054195	0.0332961	0.0235944	0.0378931	0.0392962
154 D	1.074	0.00475137	0.031867	0.819202	0.00409601	0.00237569	0.0273614	0.00229377	0.00221185	0.00131072	0.00147456	0.00155648	0.0820021	0.00139264	0.00196609	0.00147456	0.00655362	0.00172032	0.00196609	0.00188416	0.00253953
155 T	2.772	0.0520797	0.129395	0.0025166	0.00241174	0.0024467	0.0129325	0.00220203	0.0180007	0.0025166	0.00314575	0.0137714	0.00856344	0.000454387	0.013352	0.00223698	0.327997	0.349528	0.0528836	0.000629151	0.00293604
156 T	1.292	0.0184558	0.0960325	0.000469214	0.000469214	0.000417079	0.00130337	0.000469214	0.00198113	0.000469214	0.000938429	0.00151191	0.000469214	0.000521349	0.000417079	0.000469214	0.345863	0.521349	0.00755956	0.000417079	0.000417079
157 M	-1.751	0.0551666	0.0584706	0.0414621	0.0625969	0.0458276	0.0452595	0.0556101	0.0486233	0.0578028	0.0333043	0.0498343	0.051723	0.00133556	0.0643161	0.048723	0.0634391	0.0610819	0.0555104	0.044198	0.0557147
158 P	3.207	0.136024	0.183431	0.00031864	0.000389449	0.000283236	0.0200743	0.000531067	0.0241459	0.00031864	0.0132767	0.00297398	0.000743494	0.354045	0.000283236	0.00031864	0.0438662	0.0655337	0.152877	0.000283236	0.000283236
159 A	-2.931	0.0472782	0.0494057	0.0351797	0.0374963	0.0594523	0.0506539	0.0454485	0.0615657	0.0556559	0.0666433	0.08051	0.032343	0.0150439	0.0426497	0.0562705	0.0502047	0.0478739	0.0606154	0.0495617	0.0561476
160 A	6.066	0.0713633	0.0366165	0.0274606	0.0650691	0.0352463	0.0316068	0.0672528	0.0542575	0.0364881	0.0256765	0.0552852	0.051453	0.0295944	0.0722625	0.043867	0.0661395	0.0707353	0.0724623	0.0348967	0.0522665
161 M	3.349	0.0672161	0.0588462	0.00014684	0.000385455	0.118445	0.000936106	0.0020007	0.218039	0.000495586	0.0770177	0.18355	0.000844331	0.00014684	0.0164277	0.000201905	0.00523118	0.00697491	0.114572	0.000312035	0.12821
162 A	3.750	0.232086	0.0882623	0.000208877	0.000208877	0.05	0.264578	0.05	0.00879605	0.000185669	0.0013461	0.05	0.000348129	0.000232086	0.000348129	0.000185669	0.12022	0.0109777	0.0718306	0.05	0.000185669
163 T	-6.776	0.048508	0.0715312	0.0466513	0.0610718	0.0546324	0.0481845	0.0468613	0.0507553	0.0430767	0.0514694	0.0596058	0.0454626	0.021322	0.0467857	0.0488986	0.045996	0.0420055	0.0501882	0.0715312	0.0454626
164 T	5.682	0.0690567	0.0734028	0.118943	0.00628428	0.0382813	0.0592485	0.0243854	0.0573808	0.000340643	0.0563706	0.0636298	0.106234	0.000140956	0.0247378	0.000516838	0.11307	0.117463	0.0601412	0.0070243	0.0033477
165 L	3.351	0.0569606	0.0796007	0.000167228	0.000398775	0.138838	0.00881165	0.00680491	0.128714	0.000192956	0.128637	0.12052	0.00214824	0.000115773	0.0033703	0.000115773	0.0361985	0.0907407	0.128444	0.00827137	0.0609483
166 R	1.627	0.0631959	0.0559754	0.0307815	0.0399708	0.0576024	0.0541514	0.062669	0.0234104	0.0665775	0.0440704	0.0474404	0.0518989	0.00049797	0.0693163	0.0579035	0.0630685	0.0445162	0.0359234	0.0595596	0.0714703
167 K	-0.347	0.0544462	0.0409928	0.0859031	0.0641576	0.0263966	0.0574016	0.0560196	0.0337266	0.0531546	0.0420984	0.05	0.0619623	0.00218465	0.0515387	0.0608354	0.059262	0.0622334	0.0512038	0.0328655	0.053617
168 L	4.306	0.0445638	0.0647466	0.000221789	0.00413478	0.146127	0.000807946	0.0191848	0.130745	0.000364368	0.158421	0.179808	0.00307336	0.000126737	0.0145906	0.000205947	0.00833294	0.0419498	0.098918	0.0253473	0.0583306
169 L	3.754	0.0378096	0.0609835	0.000206477	0.000995947	0.121627	0.00222266	0.00907284	0.155477	0.000437245	0.121457	0.150206	0.00178542	0.05	0.00940077	0.000206477	0.0164574	0.053101	0.102522	0.0543277	0.0517042
170 T	-4.641	0.0622551	0.05	0.0309019	0.0517488	0.041551	0.0573267	0.0527851	0.0509565	0.0672388	0.0442409	0.0537432	0.058165	0.000110545	0.05	0.0572944	0.0596619	0.0460603	0.0633698	0.0392204	0.0633698
171 G	4.295	0.056639	0.0566974	0.06693	0.0631389	0.0409953	0.0648044	0.05	0.0145097	0.0456741	0.0387854	0.03097	0.0551809	0.0569436	0.0656209	0.044378	0.0770524	0.0846669	0.0265698	0.0300887	0.0303544
172 E	3.188	0.021458	0.0376017	0.0725261	0.0669307	0.05	0.0746211	0.0787507	0.00309889	0.0586581	0.00455129	0.05	0.0805913	0.05	0.0712678	0.0629216	0.067774	0.0654649	0.0359016	0.0183323	0.0295499
173 L	-7.844	0.0503639	0.0456542	0.0358204	0.0493683	0.043594	0.0407739	0.0549232	0.0540252	0.0634567	0.0406357	0.043785	0.0691985	0.0415947	0.0602424	0.0538748	0.0507987	0.0538545	0.0450366	0.0452479	0.0577515
174 L	7.194	0.0211497	0.0322904	0.00755037	0.0155794	0.064733	0.0150572	0.0416032	0.108708	0.0607076	0.21759	0.144001	0.029701	0.0109883	0.0415814	0.0367727	0.0308107	0.0282214	0.0512642	0.00829018	0.0334001
175 T	4.716	0.0624534	0.0551831	0.0581341	0.0645404	0.0250726	0.0636006	0.066047	0.0217001	0.0723359	0.052094	0.0518728	0.0704838	0.0260263	0.0637802	0.0425985	0.0742847	0.0691085	0.0300276	0.00476158	0.025895
176 L	-4.917	0.0427384	0.0615929	0.05	0.0546803	0.0396229	0.0637864	0.0442459	0.0673957	0.0401822	0.0436953	0.05	0.0526135	0.0572846	0.0500748	0.0416722	0.0394175	0.040073	0.0609244	0.05	0.05
177 A	-1.149	0.0494986	0.054196	0.0632394	0.057354	0.0290161	0.0566165	0.0664221	0.0439547	0.0504985	0.0361736	0.0429202	0.0662736	0.0515577	0.0592943	0.0538891	0.0594478	0.0489739	0.0437419	0.0205568	0.0463752
178 S	5.792	0.104219	0.0546042	0.00237409	0.000992559	0.0127155	0.104916	0.170599	0.00328618	0.0528739	0.036993	0.05	0.0883512	0.00488232	0.0326472	0.0445445	0.13413	0.0652272	0.00814167	0.00504327	0.0234593
179 R	3.822	0.0683992	0.0549036	0.00201523	0.0658277	0.00270825	0.0395568	0.042338	0.0355993	0.129932	0.0123467	0.0318424	0.0253408	0.000237086	0.120075	0.0911868	0.0950075	0.109798	0.0540008	0.00392103	0.0149638
180 Q	-0.117	0.0552396	0.000815596	0.0509408	0.0708776	0.0293954	0.0594989	0.0668222	0.051779	0.0644604	0.0541295	0.0669695	0.0607619	0.000436117	0.0566386	0.0667486	0.0587852	0.063254	0.0616738	0.0224969	0.0382764
181 Q	2.021	0.0618829	0.0704598	0.0343937	0.0722858	0.0242367	0.00882899	0.0549291	0.052353	0.0494141	0.0718677	0.0740319	0.0683447	0.00095299	0.0614832	0.0487623	0.0578004	0.0685476	0.0553165	0.0207752	0.0433334
182 L	2.959	0.0118451	0.0144857	0.000301786	0.00388549	0.072089	0.000377232	0.000565848	0.284999	0.000301786	0.377232	0.05	0.000679018	0.05	0.00392321	0.000339509	0.0011317	0.00841227	0.10272	0.0141839	0.00252745
183 I	0.249	0.0644939	0.0590962	0.00287538	0.0400446	0.0619203	0.0370554	0.0314356	0.0569382	0.055919	0.0694475	0.0667088	0.0284463	0.000125264	0.0556913	0.0556913	0.0575474	0.060605	0.0644597	0.0610833	0.0704155
184 D	-0.198	0.0688655	0.0433179	0.0527624	0.0615631	0.0409594	0.0600805	0.038163	0.0440196	0.0516069	0.0508788	0.0469163	0.0489899	0.000459033	0.0566035	0.0520395	0.0675411	0.0556749	0.0485203	0.0496019	0.0614365
185 W	4.206	0.0126508	0.0140718	0.0752114	0.0152849	0.121517	0.00166366	0.0122349	0.0122349	0.000658533	0.090323	0.166401	0.0126854	0.000415916	0.0117496	0.00103979	0.00894219	0.0104326	0.00374324	0.346596	0.0821434
186 M	3.106	0.0187024	0.136327	0.05	0.000639034	0.011673	0.00911688	0.05	0.00413242	0.000553829	0.2125	0.426022	0.000553829	0.05	0.00626253	0.000340818	0.00400461	0.00643294	0.00161889	0.0105228	0.000596431
187 E	2.916	0.0514518	0.0591016	0.0398019	0.0604249	0.0514518	0.0442552	0.0514518	0.0737002	0.0541588	0.0313605	0.0514518	0.0503823	7.25099e-05	0.0611862	0.0514518	0.0454758	0.0502735	0.0710959	0.05	0.0514518
188 A	0.614	0.0564653	0.061485	0.0905308	0.0641784	0.0360192	0.0592377	0.0634387	0.0171598	0.0562789	0.0579447	0.0480802	0.0634387	0.00418408	0.0667645	0.0654263	0.0608131	0.0448955	0.0290288	0.0285884	0.0260418
189 D	5.975	0.0303159	0.0290185	0.264767	0.0212079	0.00397151	0.0947603	0.0391326	0.00503058	0.0295745	0.00251529	0.00593079	0.109217	0.0296539	0.110911	0.0278535	0.0926951	0.0740819	0.0160184	0.00370674	0.00963753
190 K	2.019	0.0893201	0.0591109	0.00127054	0.0410396	0.0470037	0.0289387	0.0603259	0.0552314	0.0616766	0.0653464	0.0692937	0.0564649	0.00573593	0.0711933	0.0671473	0.0574271	0.0447526	0.0553178	0.0200511	0.0433525
191 V	8.763	0.0720173	0.037684	0.00173735	0.0176355	0.0302933	0.0352848	0.0447713	0.0556504	0.0739615	0.0556228	0.05	0.0594836	0.019621	0.0524652	0.0500247	0.0589734	0.0993737	0.137885	0.0227786	0.0247366
192 A	5.605	0.255643	0.0197357	0.0029399	0.0299358	0.00899865	0.166679	0.0299103	0.00968888	0.0331058	0.005164	0.0105325	0.0331314	0.0412097	0.0340517	0.0271493	0.168827	0.0844646	0.0165913	0.00424368	0.0179973
193 G	7.689	0.0743273	0.0480183	0.0447329	0.0330737	0.05	0.0842427	0.042214	0.0281034	0.05	0.0429216	0.0696855	0.05	0.01112	0.0903755	0.0383388	0.0563246	0.0649679	0.0314225	0.0484311	0.0417001
194 P	4.227	0.0753739	0.0273413	0.0654281	0.0535126	0.0276729	0.0470185	0.0528105	0.0213413	0.076219	0.0390033	0.0753219	0.058947	0.0650056	0.0670987	0.0463295	0.0545657	0.0562948	0.046843	0.0148278	0.0290445
195 L	3.887	0.0197286	0.0687002	0.0133972	0.00479222	0.0213376	0.0232615	0.00989926	0.0736323	0.00405765	0.349797	0.29306	0.0124878	0.0160207	0.0110536	0.00458234	0.0101791	0.0203932	0.0318665	0.00433748	0.0074157
196 L	4.027	0.00934803	0.0135227	0.0138623	0.00914829	0.132351	0.00427453	0.00782998	0.233821	0.0118448	0.199744	0.128595	0.00924816	0.0199545	0.00988734	0.00828939	0.0098474	0.00751039	0.153583	0.012504	0.00483381
197 R	3.856	0.0432242	0.0173293	0.0122791	0.0129227	0.0176264	0.0280735	0.0285191	0.0130217	0.119226	0.0156459	0.0152498	0.0181215	0.00861514	0.0572362	0.495123	0.0345101	0.0204486	0.0245086	0.00955587	0.00876368
198 S	3.093	0.0591337	0.0500632	0.038063	0.046852	0.03669	0.0423139	0.0551068	0.0500402	0.0628849	0.0428941	0.0524242	0.0543141	0.0392463	0.0592946	0.0600758	0.0574449	0.0616096	0.0528378	0.0339614	0.0447495
199 A	0.436	0.053502	0.0679529	0.03277	0.058162	0.0273449	0.0489436	0.0449417	0.0587345	0.0659305	0.0219893	0.0514796	0.0601095	0.0434543	0.0627311	0.0676372	0.0614577	0.0601416	0.0583653	0.0168531	0.0374995
200 L	3.628	0.0911023	0.132074	0.000576217	0.00157259	0.0206238	0.00510192	0.00390147	0.11259	0.0435044	0.120045	0.110754	0.00516194	0.00223284	0.0194473	0.0236849	0.0423279	0.131089	0.125927	0.00480181	0.00348131
201 P	7.442	0.038426	0.0267993	0.0673744	0.063506	0.00842449	0.0813866	0.059917	0.00810213	0.0807419	0.0146999	0.0117986	0.0523522	0.21491	0.0577464	0.0555544	0.0603039	0.068535	0.0105951	0.00545873	0.0133674
202 A	-4.149	0.0443052	0.0473445	0.0504591	0.0509243	0.0368619	0.0492585	0.0510883	0.0477388	0.0533478	0.0446463	0.0656824	0.0540567	0.0548542	0.0583233	0.04489	0.0487933	0.0514604	0.0492718	0.05	0.0466932
203 G	5.906	0.0568047	0.0566702	0.0731871	0.063546	0.0270323	0.0840555	0.0754903	0.00279905	0.0702956	0.0142306	0.030966	0.0845262	0.0296968	0.0501559	0.0649413	0.0774824	0.0815002	0.00436248	0.0202574	0.0319999
204 W	1.852	0.00993217	0.00445736	0.000581395	0.000726744	0.259884	0.00397287	0.00562016	0.00305233	0.000436047	0.00121124	0.0189438	0.000823643	0.000387597	0.000726744	0.000678295	0.0059593	0.00421512	0.00406977	0.484496	0.189826
205 F	7.538	0.0717911	0.0499969	0.00293882	0.012064	0.12348	0.0198432	0.042193	0.0569241	0.0563438	0.0403655	0.105143	0.030623	0.000209915	0.032043	0.0492684	0.0490338	0.0547632	0.04954	0.0181639	0.135272
206 I	3.136	0.0382246	0.215403	0.000979457	0.00141764	0.0124752	0.00183004	0.00252597	0.257752	0.00183004	0.106271	0.131015	0.00345388	0.000206202	0.00216512	0.00118566	0.00541279	0.00585097	0.194912	0.003325	0.013764
207 A	2.963	0.212847	0.246626	0.000191563	0.000340556	0.00346941	0.205802	0.000532119	0.0763271	0.000319271	0.0301392	0.0800307	0.000383125	0.000191563	0.00121323	0.00106424	0.0678771	0.00193691	0.0551913	0.0090673	0.00644928
208 D	5.798	0.0981156	0.0294768	0.350914	0.0332316	0.0168439	0.0335825	0.0352669	0.0262484	0.0208443	0.0236165	0.0313366	0.054497	0.0218269	0.0760782	0.0141067	0.0454083	0.0296522	0.0246342	0.0110538	0.0232656
209 K	0.712	0.00138889	0.00123457	0.000848765	0.000771605	0.000617284	0.000771605	0.000694444	0.00100309	0.771605	0.000617284	0.000617284	0.00123457	0.000617284	0.000694444	0.2125	0.00108025	0.00131173	0.00108025	0.000617284	0.000694444
210 S	2.104	0.124985	0.0048051	0.000208917	0.000470064	0.000809555	0.208421	0.000783441	0.000365606	0.000548408	0.00154077	0.05	0.000966243	0.0379446	0.00101847	0.000757326	0.261147	0.289899	0.0117255	0.00240255	0.00120128
211 G	2.337	0.244183	0.0957686	0.00027207	0.000680175	0.000782201	0.340087	0.05	0.00027207	0.00027207	0.000748192	0.054584	0.000850218	0.00027207	0.00102026	0.000340087	0.207249	0.000340087	0.000340087	0.00027207	0.00166643
212 A	4.445	0.267447	0.0127305	0.00345007	0.00727457	0.00345007	0.234257	0.00374426	0.0156992	0.00355705	0.0626362	0.05	0.0412136	0.000240703	0.0216632	0.00476056	0.134419	0.082454	0.0450114	0.000829087	0.00516174
213 G	3.033	0.248007	0.0147463	0.0391942	0.00642066	0.00169336	0.352783	0.00395117	0.00377478	0.000811402	0.0013053	0.00335144	0.106823	0.000317505	0.00557398	0.00084668	0.138926	0.0668172	0.00229309	0.00127002	0.00109363
214 E	-2.064	0.0573521	0.0477578	0.0521819	0.0475202	0.0333734	0.0578273	0.0441225	0.0377928	0.0491026	0.0508893	0.0698404	0.056492	0.0636818	0.0555083	0.0514311	0.0596901	0.0428157	0.0368851	0.0387955	0.0469404
215 R	2.086	0.0399281	0.0667529	0.022077	0.0285492	0.0642287	0.0540921	0.0680349	0.026371	0.0584315	0.0454303	0.0678023	0.0707973	0.0366608	0.0552719	0.0567241	0.0522032	0.0423842	0.0376988	0.0470299	0.0595319
216 G	2.284	0.0617741	0.0279365	0.00784732	0.00257392	0.00596397	0.627786	0.0352188	0.000941679	0.0061523	0.00169502	0.00634064	0.102329	0.00131835	0.0130579	0.00621508	0.0766526	0.00816122	0.00125557	0.00207169	0.00470839
217 S	4.189	0.183094	0.0820778	0.028526	0.0981586	0.00574917	0.168856	0.0452155	0.000524189	0.000625645	0.00172475	0.00720337	0.0657096	0.000828556	0.0664536	0.00131893	0.169093	0.0676034	0.00213057	0.000405824	0.00470079
218 R	4.466	0.026549	0.0261797	0.00274928	0.0121461	0.00742716	0.0544112	0.0306114	0.0139105	0.110505	0.0158391	0.0251539	0.0316373	0.000328272	0.0372589	0.410341	0.0992614	0.0658597	0.0213787	0.00365203	0.00480098
219 G	1.892	0.293517	0.120138	0.000575374	0.00088224	0.000306866	0.383583	0.00368239	0.000345224	0.000306866	0.000306866	0.00560031	0.0114308	0.000306866	0.00272344	0.000383583	0.170157	0.0039509	0.00115075	0.000306866	0.000345224
220 I	3.840	0.0123561	0.110339	0.00278126	0.00962043	0.0451613	0.00041035	0.00305483	0.227972	0.000205175	0.200182	0.0750484	0.00230252	0.000205175	0.00750028	0.000182378	0.00239371	0.0169611	0.20285	0.0216802	0.058794
221 I	2.917	0.0817542	0.130633	0.000190767	0.000551104	0.00847853	0.00152614	0.000360337	0.211963	0.000190767	0.134279	0.115372	0.00127178	0.000190767	0.000466319	0.000190767	0.00816058	0.0790199	0.22377	0.000169571	0.00146255
222 A	2.582	0.262764	0.223743	0.000236487	0.000210211	0.00691069	0.179809	0.000210211	0.00373125	0.000210211	0.0122185	0.0244633	0.000472975	0.000210211	0.000446698	0.000236487	0.200568	0.0505295	0.0311901	0.000919673	0.000919673
223 A	3.056	0.0875779	0.0858614	0.00275871	0.0247846	0.0819117	0.026142	0.00931829	0.0948732	0.00324914	0.102571	0.111145	0.0175857	9.63357e-05	0.0193109	0.000989631	0.0556645	0.0816577	0.0916591	0.0208436	0.0819992
224 L	3.306	0.0259283	0.0647509	0.000174719	0.000995899	0.030139	0.00036691	0.000436798	0.157369	0.000157247	0.174719	0.212755	0.05	0.000244607	0.000960955	0.000279551	0.00148511	0.0549317	0.155692	0.0613613	0.00725084
225 G	1.352	0.0272993	0.00714226	0.004206	0.00126974	0.00261883	0.793584	0.0354732	0.05	0.0051583	0.000793584	0.00198396	0.0207919	0.000634868	0.00277755	0.00555509	0.0297594	0.00174589	0.00142845	0.00587253	0.0019046
226 P	8.267	0.0593548	0.0414883	0.0480517	0.0510003	0.0143718	0.0154748	0.0418924	0.0358859	0.115739	0.0286454	0.057116	0.0569741	0.109208	0.0724707	0.0784226	0.0574	0.0512515	0.0373056	0.00771012	0.0202363
227 D	-0.687	0.0546504	0.0491055	0.0495965	0.0573584	0.049656	0.052612	0.058514	0.0356103	0.0539511	0.0479946	0.0493337	0.0600217	0.0304771	0.0692864	0.0535444	0.0561433	0.0442847	0.0415917	0.0397467	0.0465215
228 G	4.085	0.0610828	0.0446987	0.0551802	0.0540825	0.0319214	0.0627262	0.0755286	0.0258557	0.0706109	0.0422461	0.0534114	0.0770027	0.0312627	0.0548541	0.053104	0.0573882	0.0505385	0.0258056	0.0270726	0.045627
229 K	1.035	0.0572139	0.0544792	0.0380653	0.0638269	0.0449426	0.0439825	0.0627373	0.0514531	0.0539398	0.0436804	0.0592906	0.0502665	0.00894321	0.0498296	0.058201	0.0564749	0.050342	0.0612864	0.0378819	0.053163
230 P	7.128	0.0834561	0.0755596	0.0330857	0.0268269	0.0575534	0.0502569	0.064404	0.0645337	0.0382095	0.0605936	0.05	0.0447602	0.0810725	0.0438602	0.0476869	0.0512703	0.0418415	0.0490246	0.032883	0.00312129
231 S	-0.011	0.0627774	0.0605789	0.0533193	0.0552346	0.0291722	0.0533296	0.0571654	0.041565	0.0611195	0.0424197	0.0572323	0.0560893	0.0194155	0.0638792	0.0478721	0.0514864	0.0598427	0.0494218	0.0368643	0.0412149
232 R	4.320	0.0213763	0.0135904	0.000418597	0.0101021	0.00359993	0.0034604	0.0623709	0.0626779	0.264916	0.0561757	0.0639058	0.00287437	0.000223252	0.0133951	0.279065	0.0130323	0.0377295	0.0880728	0.000502316	0.00251158
233 I	2.793	0.036327	0.0832095	0.000352689	0.00123441	0.0572868	0.0025444	0.000277113	0.251921	0.000251921	0.228618	0.104144	0.00047865	0.000201537	0.000554226	0.000226729	0.00103288	0.00546668	0.216602	0.000730571	0.00854012
234 V	3.801	0.0601827	0.109454	0.000320908	0.00271538	0.0277216	0.000617132	0.000617132	0.213725	0.000296223	0.164749	0.0486547	0.00106147	0.000197482	0.000740558	0.000222167	0.0102938	0.0719329	0.246853	0.00227104	0.0373735
235 V	6.694	0.113951	0.05	0.000513539	0.05	0.00194411	0.0234577	0.05	0.145698	0.05	0.05	0.05	0.00243931	0.05	0.05	0.000146725	0.0139939	0.0638806	0.183407	0.05	0.000568561
236 I	2.757	0.0118666	0.100425	0.000203427	0.00022603	0.0914064	0.000497265	0.000293838	0.22603	0.000203427	0.188712	0.101261	0.000452059	0.000180824	0.000361647	0.000203427	0.000926721	0.0108494	0.23828	0.00802405	0.0195968
237 Y	1.870	0.0025042	0.0109919	0.000199449	0.000243772	0.307795	0.000243772	0.000709154	0.116611	0.000243772	0.189809	0.05	0.000465382	0.000177288	0.00192801	0.000177288	0.00277013	0.0121664	0.0787825	0.00257068	0.221611
238 T	4.703	0.0706068	0.05	0.000257463	0.0299481	0.05	0.00431509	0.0283004	0.103655	0.00396494	0.087692	0.142655	0.0035324	0.05	0.0446133	0.00334702	0.0775892	0.102985	0.108897	0.00664256	0.0309986
239 T	4.603	0.0435487	0.06587	0.0357707	0.0593883	0.0121936	0.0160826	0.0938789	0.0583593	0.0547539	0.0300263	0.058416	0.0638687	0.000210654	0.000405104	0.0401863	0.074045	0.0810209	0.040235	0.0396192	0.132121
240 G	8.654	0.0702159	0.05	0.105407	0.0509906	0.0167655	0.150905	0.0544313	0.00888828	0.0373941	0.0416647	0.0526959	0.05	0.0140492	0.055382	0.0544313	0.0758295	0.0321276	0.0132494	0.0155733	0.05
241 S	6.709	0.0988897	0.0618161	0.0156419	0.0153221	0.01561	0.136187	0.05	0.0186168	0.0340508	0.0109558	0.0374255	0.0705487	0.00519799	0.0458222	0.020568	0.159938	0.161953	0.0194325	0.00858867	0.0134348
242 Q	-1.851	0.0567073	0.0359231	0.0470995	0.0549813	0.0524112	0.057413	0.057413	0.0501321	0.0620142	0.0563211	0.0448252	0.0314744	0.0436188	0.0476813	0.0500653	0.0641313	0.0538846	0.0480103	0.0406006	0.0452924
243 A	2.259	0.0604365	0.0677251	0.0363888	0.0586294	0.0282238	0.0636275	0.047775	0.0195875	0.0657911	0.0710552	0.065912	0.0555774	0.00360201	0.0582608	0.0635792	0.066462	0.0578498	0.060231	0.0197325	0.0295534
244 T	2.453	0.059118	0.047702	0.0661731	0.0608716	0.0234474	0.0632581	0.0532532	0.0409546	0.0570508	0.0438812	0.0512325	0.0549778	0.0673809	0.0597277	0.0510234	0.0637633	0.058067	0.0394623	0.0128038	0.0258514
245 M	8.153	0.059196	0.0159811	0.0222581	0.0283334	0.0824437	0.0378176	0.0534963	0.0772572	0.030496	0.0887665	0.0916347	0.0402185	0.0367363	0.0481174	0.0323195	0.0427476	0.0481082	0.0597916	0.0574641	0.0468162
246 D	0.086	0.057721	0.0448447	0.0505349	0.0641541	0.0475079	0.0547192	0.0524502	0.0517275	0.0484226	0.0505501	0.0470733	0.0509038	0.0359505	0.0500902	0.045916	0.0540673	0.0497112	0.05243	0.0374565	0.0537691
247 E	2.249	0.0585438	0.0591715	0.0721109	0.0592189	0.0556717	0.0327954	0.0449235	0.0565955	0.0641696	0.0498978	0.0630089	0.031765	0.00267669	0.0585438	0.0545169	0.057922	0.0685103	0.0580404	0.0252095	0.0267077
248 R	6.367	0.0817309	0.0479638	0.0308293	0.0204099	0.00833002	0.0411848	0.0342051	0.0804262	0.05	0.091092	0.05	0.05	0.0152276	0.0776891	0.0912379	0.0665946	0.0816853	0.0729447	0.00400535	0.00444329
249 N	4.887	0.0522901	0.028217	0.191194	0.0789804	0.00136314	0.0600872	0.0274264	0.0104417	0.0040349	0.00294438	0.00842421	0.272628	0.000790622	0.0410305	0.00646129	0.0555071	0.136778	0.0190567	0.000899673	0.00144493
250 R	0.357	0.0530853	0.05	0.0408919	0.0574635	0.05	0.0564764	0.05	0.0383908	0.0732423	0.0480832	0.05	0.05	0.05	0.0435516	0.0511469	0.0405339	0.0517913	0.0435516	0.05	0.0517913
251 Q	0.026	0.0597578	0.05	0.00638786	0.0583225	0.05	0.0350816	0.0531742	0.0462916	0.0540005	0.0697772	0.05	0.05	0.00712178	0.0543648	0.047879	0.0462916	0.084896	0.05	0.0734794	0.0531742
252 I	1.860	0.00210233	0.0367416	0.000176831	0.000294719	0.193709	0.00037331	0.000864508	0.196479	0.000176831	0.155454	0.180191	0.000294719	0.000157183	0.000510846	0.000157183	0.000451902	0.00742691	0.186793	0.0028293	0.0348161
253 A	3.960	0.0662998	0.0593184	0.014818	0.0391103	0.0633627	0.0485381	0.0735132	0.0259166	0.0623284	0.0333886	0.05	0.0464496	0.00017238	0.0648478	0.0694093	0.0761851	0.0531393	0.0501956	0.05	0.0530067
254 E	4.132	0.0614517	0.0310863	0.0622917	0.0661411	0.0348034	0.0548905	0.0354781	0.0649571	0.0551815	0.0595733	0.0531576	0.0610614	0.000449759	0.054778	0.0669744	0.0538388	0.0726626	0.0590044	0.0187311	0.0334872
255 I	1.985	0.00244258	0.0164319	0.000317219	0.000285497	0.0201434	0.000253775	0.000253775	0.317219	0.000285497	0.232616	0.197786	0.000253775	0.000253775	0.00034894	0.000253775	0.000412384	0.00764497	0.200228	0.00199848	0.000570994
256 G	4.937	0.175105	0.127749	0.00028272	0.00290798	0.0313618	0.201943	0.05	0.0207396	0.00028272	0.0187201	0.0237283	0.00648237	0.05	0.00379653	0.000444275	0.165573	0.0799291	0.0248794	0.00797675	0.00809792
257 A	-2.212	0.0494235	0.0458897	0.0566393	0.0650611	0.0366327	0.0477974	0.0526261	0.0583098	0.060608	0.0446591	0.0732703	0.0530215	0.00014827	0.0607365	0.0543708	0.0559573	0.0452225	0.0555273	0.0445849	0.0395141
258 S	-1.707	0.0641616	0.0494867	0.0260151	0.0611865	0.0874996	0.0233483	0.0551234	0.0571684	0.0602462	0.0492709	0.0472515	0.0494404	0.00200906	0.055817	0.0533301	0.0513827	0.0605083	0.0630106	0.0218736	0.0618699
259 L	3.345	0.078663	0.114914	0.000428535	0.00832965	0.0654855	0.00613341	0.00133917	0.134962	0.00158022	0.133917	0.147871	0.00487459	0.000160701	0.0366665	0.000267834	0.0348453	0.0873944	0.138203	0.000830287	0.00313366
260 I	5.285	0.05675	0.0659063	0.000319778	0.00511645	0.0917018	0.00603315	0.0204338	0.106593	0.018707	0.0850184	0.0941321	0.00398657	0.00134307	0.0372542	0.0281511	0.0348558	0.0662474	0.10347	0.0396205	0.13436
261 K	-0.142	0.0569752	0.0391714	0.0618393	0.0685723	0.05	0.0442409	0.0448252	0.0477364	0.0526427	0.0574121	0.0448252	0.0514898	0.00146873	0.0546378	0.059144	0.0589071	0.0620183	0.0444041	0.0393609	0.0603285
262 H	3.709	0.0415039	0.0597658	0.0267797	0.0540244	0.0845913	0.0391521	0.0673874	0.00503384	0.0399877	0.042353	0.0476092	0.0766464	0.000815387	0.055945	0.0598467	0.0527104	0.0863097	0.0413017	0.05	0.0682364
263 W	3.884	0.05	0.000924612	0.00439191	0.00658786	0.0666106	0.00215743	0.0296261	0.0533963	0.00450748	0.0375238	0.157454	0.0171438	0.00731984	0.0159881	0.00496979	0.00173365	0.00142544	0.00219595	0.385255	0.150789
