# Supplementary material for: phydms: software for phylogenetic analyses informed by deep mutational scanning
Source: PeerJ. 2017 Jul 31;5:e3657. doi: 10.7717/peerj.3657 (PMC5541924; doi:10.7717/peerj.3657)
Supplement: File S4 [file peerj-05-3657-s004.zip › betaLactamase_comparison/betaLactamase_RAxML_tree.newick]

((SEQ3_K.pneumoniae_Bla_CAZ-6_gene_for_extended_spectrum_beta-lactamase_CAZ-6.:0.00262331095862810551,SEQ82_Klebsiella_pneumoniae_tem-130_gene_for_beta-lactamase.:0.00268630003830471484):0.00131995920796699334,((SEQ138_Pseudomonas_aeruginosa_strain_12_beta-lactamase_TEM205_gene_partial_cds.:0.00537546065768593727,SEQ133_Escherichia_coli_blaTEM-184_gene_for_TEM-184_beta-lactamase_strain_PI-12197.:0.00133793147188846591):0.00133453275819855584,(SEQ31_Proteus_mirabilis_plasmid_pPm87_class_A_beta-lactamase_TEM-87_gene_complete_cds.:0.00400663235956049638,(((SEQ79_Escherichia_coli_beta-lactamase_TEM-109_blaTEM-109_gene_complete_cds.:0.00267963527178439846,((TEM1_beta_lactamase_from_Firnberg_et_al:0.00000184015798323024,SEQ99_Enterobacter_cloacae_plasmid_pEC005_beta-lactamase_TEM-157_gene_complete_cds.:0.00401166045106009835):0.00265642135218572715,((SEQ66_Morganella_morganii_class_A_beta-lactamase_TEM-124_blaTEM-124_gene_complete_cds.:0.00268245488969825856,(SEQ30_Klebsiella_pneumoniae_beta-lactamase_TEM-43_blaTEM-43_gene_complete_cds.:0.00133244362746407071,SEQ32_Klebsiella_pneumoniae_plasmid_pMG272_extended-spectrum_beta-lactamase_TEM-88_gene_complete_cd:0.00266876097380568502):0.00000184015798323024):0.00133808195025556550,(((SEQ119_Haemophilus_parainfluenzae_strain_201025861_inhibitor_resistant_beta-lactamase_TEM-182_gene_:0.00404237081456897997,SEQ6_Escherichia_coli_beta-lactamase_TEM-28_gene_complete_cds.:0.00267138091611380428):0.00000184015798323024,(SEQ106_Klebsiella_pneumoniae_plasmid_pML1708_extended-spectrum_beta-lactamase_TEM-162_gene_complete:0.00266925008162688425,(SEQ24_Escherichia_coli_inhibitor-resistant_beta-lactamase_TEM-77_blaTEM-77_gene_complete_cds.:0.00133220107113051671,SEQ38_Escherichia_coli_isolate_CIT-T15_inhibitor_resistant_TEM_beta-lactamase_gene_complete_cds.:0.00133803201099597633):0.00133220589633127194):0.00000184015798323024):0.00000184015798323024,((SEQ37_Klebsiella_pneumoniae_blaSHV-100_gene_for_beta-lactamase_isolate_KpARG185.:0.00000184015798323024,(SEQ5_K.pneumoniae_blaSHV-1a_gene_strain_KPZU-12.:0.00000184015798323024,((SEQ42_Klebsiella_pneumoniae_strain_K-534_extended_spectrum_beta-lactamase_SHV-134_blaSHV-134_gene_c:0.00134627968707361212,SEQ39_Escherichia_coli_strain_Ec6-66_plasmid_pEc6-66_extended_spectrum_beta-lactamase_SHV-129_blaSH:0.00405248166075058633):0.00267994106632629117,((SEQ17_Klebsiella_pneumoniae_plasmid_SHV-48_beta-lactamase_gene_complete_cds.:0.00403094194244952176,((SEQ14_Klebsiella_pneumoniae_strain_KPBRZ-16_SHV_beta_lactamase_gene_complete_cds.:0.00404215552686913119,SEQ59_Klebsiella_pneumoniae_strain_25110A_SHV-152_beta-lactamase_blaSHV-152_gene_partial_cds.:0.00134732750680733107):0.00269003936790802737,SEQ68_Klebsiella_pneumoniae_strain_40150A_SHV-161_beta-lactamase_blaSHV-161_gene_complete_cds.:0.00134132018994484545):0.00000184015798323024):0.00133985819728993957,((SEQ40_Klebsiella_pneumoniae_SHV-133_gene_for_beta-lactamase_SHV-133_complete_cds.:0.00269571925967489016,(((SEQ58_Klebsiella_pneumoniae_strain_1357A_SHV-151_beta-lactamase_blaSHV-151_gene_partial_cds.:0.00268659930338148792,SEQ56_Klebsiella_pneumoniae_strain_1357A_SHV-149_beta-lactamase_blaSHV-149_gene_partial_cds.:0.00268836996126637804):0.00134088443094243395,SEQ12_Klebsiella_pneumoniae_beta-lactamase_SHV-41_blaSHV-41_gene_complete_cds.:0.00403266885923161695):0.00000184015798323024,SEQ54_Klebsiella_pneumoniae_strain_2106A_SHV-147_beta-lactamase_blaSHV-147_gene_partial_cds.:0.00268498456168129486):0.00000184015798323024):0.00133944646509004872,(SEQ73_Klebsiella_pneumoniae_blaSHV-164_gene_for_beta-lactamase_SHV-164_strain_INSRAKp12267.:0.00540008982262661381,((SEQ36_Klebsiella_pneumoniae_blaSHV-99_gene_for_beta-lactamase_isolate_KpARG220.:0.00403186770366731253,(SEQ11_Klebsiella_pneumoniae_beta-lactamase_SHV-40_blaSHV-40_gene_complete_cds.:0.00268661320872276609,SEQ64_Klebsiella_pneumoniae_strain_35315A_SHV-157_beta-lactamase_blaSHV-157_gene_complete_cds.:0.00402475025199637137):0.00135900711723472602):0.00000184015798323024,((SEQ69_Klebsiella_pneumoniae_strain_40150A_SHV-162_beta-lactamase_blaSHV-162_gene_partial_cds.:0.00405550384903714551,SEQ2_Escherichia_coli_cefotaxime-hydrolyzing_beta-lactamase_SHV-7_gene_complete_cds.:0.00269236415671866890):0.00269823122359255955,(SEQ52_Klebsiella_pneumoniae_gene_for_beta-lactamase_SHV-167_partial_cds_strain_249/MALATI_HALDER/BL:0.00407607745774004118,(SEQ24_Klebsiella_pneumoniae_blaSHV-73_gene_for_beta-lactamase_isolate_INSRAkp1234.:0.00268528215703778012,SEQ15_Klebsiella_pneumoniae_SHV-38_beta-lactamase_bla-SHV-38_gene_complete_cds.:0.00000184015798323024):0.00134676905171492384):0.00133976939388905049):0.00000184015798323024):0.00133991495442200388):0.00133859601918161837):0.00000184015798323024):0.00135580607241480504):0.00133716015808510620):0.00675726312917120011):1.17514411845509725296,SEQ57_Klebsiella_pneumoniae_beta-lactamase_TEM-104_gene_complete_cds.:0.00131153225901832742):0.00134878807211582402):0.00131946608935907509):0.00133734503786639880):0.00000184015798323024):0.00267203991157745954,SEQ65_Proteus_mirabilis_class_A_beta-lactamase_TEM-123_blaTEM-123_gene_complete_cds.:0.00405146982461692014):0.00132900755751770897,(((SEQ62_Proteus_mirabilis_plasmid_pANG-1_beta-lactamase_TEM-67_gene_complete_cds.:0.00267946950970595352,((SEQ140_Proteus_mirabilis_strain_IHMA_845676_extended_spectrum_beta-lactamase_TEM-211_gene_complete_:0.00268172313238076868,SEQ14_Klebsiella_pneumoniae_blaTEM-20_gene_partial.:0.00132793323143351135):0.00133105712197912241,SEQ12_E.coli_bla-TEM-49_gene.:0.00401218656323451463):0.00132772719640726535):0.00000184015798323024,((SEQ22_Escherichia_coli_inhibitor-resistant_beta-lactamase_TEM-78_blaTEM-78_gene_complete_cds.:0.00000184015798323024,SEQ80_Escherichia_coli_beta-lactamase_TEM-125_blaTEM-125_gene_complete_cds.:0.00537434990708091694):0.00401012559147948065,SEQ7_E.coli_plasmid_blaIRT-14_gene.:0.00269071477933070053):0.00000184015798323024):0.00000184015798323024,(SEQ127_Acinetobacter_baumannii_strain_197_beta-lactamase_TEM_193_gene_complete_cds.:0.01093089443733828540,SEQ129_Acinetobacter_baumannii_strain_195_beta-lactamase_TEM_195_gene_complete_cds.:0.00268143149512836600):0.00952546886303893940):0.00133482297351562016):0.00000184015798323024):0.00231257334163397247):0.00134293300615837886,SEQ2_K.pneumoniae_Bla_CAZ-2_gene_for_extended_spectrum_beta-lactamase_CAZ-2.:0.00266318719619272224):0.0;
