# Supplementary material for: phydms: software for phylogenetic analyses informed by deep mutational scanning
Source: PeerJ. 2017 Jul 31;5:e3657. doi: 10.7717/peerj.3657 (PMC5541924; doi:10.7717/peerj.3657)
Supplement: File S4 [file peerj-05-3657-s004.zip › betaLactamase_comparison/betaLactamase_Stiffler_prefs.txt]

# POSITION WT SITE_ENTROPY PI_A PI_C PI_D PI_E PI_F PI_G PI_H PI_I PI_K PI_L PI_M PI_N PI_P PI_Q PI_R PI_S PI_T PI_V PI_W PI_Y
1 H 4.08709 0.0756728 0.0303101 0.0510309 0.0413809 0.015191 0.0674158 0.0773894 0.0342437 0.0800593 0.0276953 0.0468723 0.0703272 0.007698 0.0570266 0.0769474 0.0843377 0.0663569 0.0728687 0.00465588 0.01252
2 P 4.16607 0.00149888 0.0273143 0.0552765 0.0816415 0.0374321 0.00809105 0.0658632 0.0496435 0.0802728 0.0367978 0.0551988 0.0615586 0.058695 0.0550132 0.0670638 0.040604 0.047793 0.0652405 0.0460603 0.0589414
3 E 4.26061 0.061084 0.0413372 0.0499641 0.0594891 0.0366975 0.0717972 0.0624286 0.0417655 0.0737954 0.0520926 0.0548426 0.0587096 0.0246499 0.0683745 0.0358616 0.0543866 0.0435144 0.0512882 0.0229489 0.0349726
4 T 2.31701 0.011954 0.00246622 0.00216627 0.00172965 0.000955002 0.00152149 0.00493062 0.173096 0.0160804 0.0649422 0.00489203 0.00139278 0.00576141 0.00722956 0.00167567 0.0176759 0.326321 0.354134 0.000480733 0.000595428
5 L 3.65978 0.0662351 0.00242789 0.000217686 0.00215921 0.0215308 0.00351732 0.0170551 0.109624 0.12377 0.10529 0.094313 0.00498668 0.000715031 0.0636345 0.0906683 0.00629207 0.0517472 0.118334 0.0528783 0.0646044
6 V 4.24297 0.0554541 0.054106 0.0551641 0.057778 0.0433052 0.0545811 0.0481083 0.0482432 0.0546108 0.0485432 0.0620958 0.0563468 0.000207071 0.0522724 0.0577907 0.0507865 0.0533818 0.049736 0.056678 0.040811
7 K 3.45579 0.126898 0.0040334 0.000970225 0.00312195 0.00126903 0.000915771 0.0202277 0.0583321 0.126504 0.0636728 0.0795244 0.00438902 0.000449458 0.101996 0.125393 0.0539198 0.115001 0.11056 0.00142368 0.00139799
8 V 2.25673 0.0307384 0.218508 0.000193721 0.000360097 0.000352258 0.000260943 0.000110846 0.241061 0.000466188 0.222036 0.00843721 0.000376653 0.000285883 0.000334189 0.00020301 0.000607424 0.00311922 0.271602 0.000353827 0.000592256
9 K 4.04758 0.0809662 0.00956452 0.00055209 0.052177 0.0189593 0.037536 0.0726388 0.0684982 0.0713045 0.059889 0.070781 0.0456647 0.000119187 0.094709 0.0835623 0.0473992 0.0510528 0.0603936 0.0417779 0.0324547
10 D 4.22261 0.0620532 0.0453958 0.0628607 0.0576067 0.0358423 0.0432014 0.0569826 0.0462034 0.0564349 0.0473425 0.055171 0.0485597 0.000138518 0.0778284 0.0556967 0.0554052 0.0632533 0.0522521 0.0343818 0.0433899
11 A 3.12203 0.196499 0.0683212 0.000794667 0.000591662 0.0279456 0.00416656 0.000768729 0.0587808 0.000465665 0.0301641 0.199589 0.000957228 0.000414817 0.0110533 0.000260395 0.111743 0.0779983 0.183587 0.0201962 0.00570332
12 E 1.19894 0.0144472 0.00288284 0.00590513 0.749132 0.001359 0.00447934 0.00143504 0.000777722 0.000869567 0.00121965 0.00849936 0.00166037 0.000411104 0.195044 0.00063722 0.00323898 0.0021484 0.00449718 0.000686652 0.000669129
13 D 4.24086 0.0526236 0.0424372 0.0532443 0.053993 0.0455696 0.057831 0.0501948 0.0453386 0.0533652 0.0514517 0.0614301 0.0594117 0.000502749 0.0515168 0.0597453 0.0544067 0.0540851 0.0535522 0.0627376 0.0365628
14 Q 4.24714 0.0545169 0.0435286 0.0440198 0.0540281 0.0520538 0.0518172 0.0538307 0.0547242 0.055191 0.055207 0.0570147 0.0563244 0.000356233 0.0534562 0.0574254 0.0543857 0.0520686 0.0523587 0.0499815 0.0477113
15 L 3.1503 0.00757582 0.0018279 0.00451637 0.00504495 0.0551513 0.012816 0.013841 0.0974059 0.00196593 0.226083 0.251846 0.00518291 0.00708401 0.00741844 0.00209563 0.0336467 0.0966506 0.00660543 0.05759 0.105652
16 G 4.04026 0.0711974 0.00994448 0.0730788 0.0721857 0.0212031 0.0800852 0.0713948 0.0191448 0.0702225 0.0535159 0.055781 0.0616533 0.000391816 0.0793187 0.072679 0.0708358 0.0474748 0.0513106 0.00301274 0.0155697
17 A 2.58133 0.268741 0.0073467 0.00196094 0.00321584 0.00158307 0.292528 0.000638438 0.00490055 0.000475599 0.00283611 0.0309551 0.00547003 0.000729276 0.0837391 0.000861718 0.191232 0.0926321 0.0052869 0.00330276 0.00156469
18 R 3.79627 0.057825 0.00246488 0.00172399 0.00164175 0.0102232 0.00132186 0.127307 0.033962 0.0893984 0.0555708 0.0659504 0.0722727 0.0965542 0.0635935 0.121222 0.0610676 0.063346 0.0426393 0.00116585 0.0307491
19 V 2.71022 0.00292373 0.00709514 0.000299894 0.000967586 0.201237 0.00715302 0.00066714 0.143756 0.000572198 0.165253 0.182117 0.000429567 0.00019687 0.000521906 0.00118273 0.00180264 0.00417857 0.228364 0.0428917 0.00838992
20 G 0.743241 0.0793632 0.00231385 0.00200785 0.00191557 0.000939874 0.883053 0.00104043 0.000933386 0.000610327 0.000239514 0.000911026 0.00131149 0.000932193 0.000944885 0.00148521 0.0173007 0.000503476 0.00216339 0.00130194 0.000729067
21 Y 2.10554 0.000541493 0.000333687 0.000960707 0.000352649 0.297728 0.000343643 0.000889956 0.00729353 0.000224084 0.18514 0.17101 0.000331405 0.000379863 0.000212141 0.000345888 0.000422211 0.000345637 0.00670808 0.000901366 0.325536
22 I 3.13905 0.100671 0.0849999 0.000228076 0.000757633 0.168881 0.000742688 0.000861451 0.120561 0.000145172 0.160594 0.0571019 0.000293592 0.000162519 0.00321091 0.000616315 0.00403342 0.0485243 0.161642 0.000150657 0.0858224
23 E 3.61583 0.0964824 0.00139118 0.00775609 0.109441 0.0101593 0.00188513 0.0178607 0.0256292 0.0656224 0.0841506 0.104665 0.110956 0.000331573 0.113202 0.000837832 0.107803 0.0831861 0.0468752 0.000594006 0.0111708
24 L 2.7192 0.0581233 0.00550571 0.000716342 0.00388701 0.00552232 0.000404663 0.000831418 0.216748 0.00203038 0.202724 0.209249 0.000774139 0.000326752 0.0361382 0.000922585 0.0039794 0.032124 0.2133 0.000327145 0.00636489
25 D 2.10905 0.0364582 0.00837944 0.45624 0.338411 0.00146112 0.00776525 0.0095139 0.00236211 0.00116175 0.00235844 0.00317202 0.0274809 0.000425951 0.0180829 0.0015816 0.0776332 0.00177189 0.00269062 0.00162785 0.00142148
26 L 3.24259 0.0562464 0.0026175 0.000924913 0.000498173 0.104604 0.00209759 0.00245501 0.146841 0.00217552 0.138294 0.141118 0.00173968 0.00160323 0.00259052 0.00239666 0.00380277 0.0386648 0.125484 0.117185 0.108661
27 N 4.26785 0.0508878 0.00455178 0.0524764 0.0525999 0.0452874 0.0525551 0.0561927 0.0487561 0.0547659 0.0517183 0.061732 0.0548061 0.0503067 0.0511584 0.0504792 0.0530957 0.053759 0.0528372 0.052207 0.0498273
28 S 3.35188 0.0302008 0.00229644 0.171586 0.118208 0.00256408 0.0625205 0.0390832 0.00666863 0.0350609 0.00508782 0.00684113 0.150362 0.000349157 0.0552847 0.0128857 0.144289 0.146381 0.00329253 0.00140516 0.00563257
29 G 2.30147 0.0378247 0.00134281 0.046146 0.0216036 0.00797428 0.589518 0.0148192 0.000872537 0.0129534 0.0107984 0.013413 0.162674 0.00703697 0.0168526 0.00746872 0.0166321 0.0115196 0.00367091 0.0067278 0.0101512
30 K 4.15349 0.0625241 0.00328104 0.0657899 0.0612179 0.0467006 0.0518675 0.0558635 0.0533269 0.0637064 0.0593115 0.0618808 0.0639272 0.000569901 0.0592446 0.0616061 0.0550809 0.0546808 0.0587325 0.0144706 0.0462171
31 I 3.57738 0.0646843 0.00878804 0.00309432 0.0523244 0.108128 0.00101244 0.0104868 0.125121 0.00446049 0.100265 0.124281 0.0026657 0.0144862 0.020997 0.0116701 0.00695673 0.120244 0.142044 0.0593679 0.0189224
32 L 3.39336 0.00416441 0.0054082 0.000618681 0.012458 0.097197 0.00385826 0.0334836 0.152373 0.0274097 0.157212 0.135515 0.00945083 0.000434119 0.0129195 0.0534272 0.00259429 0.023425 0.140182 0.00847243 0.119397
33 E 3.53109 0.0975235 0.00333773 0.103407 0.118371 0.000445592 0.105117 0.00953434 0.000952095 0.0940346 0.00707967 0.00603922 0.0938995 0.000270085 0.08754 0.0710087 0.0956611 0.093275 0.00947092 0.0011105 0.00192353
34 S 3.99493 0.0899579 0.00299881 0.0112508 0.0855677 0.0466123 0.0774907 0.0529131 0.00509276 0.0770483 0.0210143 0.0621673 0.0393808 0.000209114 0.0812842 0.0620963 0.083618 0.0723265 0.0669332 0.0276188 0.0344189
35 F 3.6353 0.0854292 0.00897316 0.00022776 0.00116841 0.106759 0.000555913 0.11593 0.00808631 0.00258614 0.0397398 0.0706785 0.112266 0.000121489 0.0446635 0.0466147 0.0804714 0.00510736 0.0514707 0.116538 0.102613
36 R 2.23373 0.0045418 0.00989439 0.000284124 0.000508035 0.000900803 0.00175636 0.165184 0.00118547 0.155558 0.00139597 0.00128122 0.288873 0.00103665 0.0128926 0.345867 0.0050857 0.00071669 0.000584753 0.00154949 0.000904097
37 P 4.08647 0.0664051 0.00162248 0.0684675 0.0692872 0.00595869 0.0631512 0.066398 0.0568337 0.0565211 0.0422581 0.0706578 0.0350304 0.0659709 0.0680027 0.0614805 0.0710184 0.0607414 0.0541498 0.00390797 0.0121369
38 E 4.18993 0.0545251 0.0059355 0.0581845 0.055837 0.060795 0.0569406 0.0582527 0.0380215 0.063172 0.0505228 0.0626498 0.0539142 8.57872e-05 0.0602266 0.0521133 0.0576089 0.0516007 0.0470608 0.0538433 0.0587099
39 E 3.25964 0.0279263 0.00390008 0.190473 0.238104 0.0144167 0.0102678 0.0540328 0.0108849 0.00312805 0.00444324 0.104309 0.0109373 0.000391056 0.116575 0.00280861 0.0312297 0.121849 0.0340742 0.00333129 0.0169189
40 R 3.23455 0.0106404 0.00751319 0.00100593 0.01001 0.0063008 0.00104342 0.0859902 0.0462951 0.195255 0.111931 0.0158679 0.0080015 0.0282453 0.0624654 0.283846 0.0173322 0.0715751 0.0151995 0.00195776 0.0195246
41 F 0.59754 0.000782754 0.000431356 0.00162113 0.00119962 0.928408 0.000972753 0.00227599 0.00143946 0.000862249 0.0067963 0.0171219 0.000799459 0.00170624 0.00211425 0.000593756 0.000297575 0.00223247 0.00500743 0.00262043 0.0227166
42 P 0.807509 0.0346595 0.0014237 0.00116672 0.000841366 0.0024175 0.00173795 0.00588081 0.00531882 0.00267392 0.00448328 0.00432015 0.00464418 0.899839 0.0042702 0.0011279 0.0150605 0.00390399 0.0038829 0.000546999 0.00180023
43 M 2.51039 0.00656387 0.00773424 0.000143427 0.000466424 0.0886346 0.00356613 0.00326994 0.175961 0.000496719 0.229953 0.259801 0.000243802 0.000239691 0.00287774 0.000288525 0.00123772 0.00987436 0.207154 0.00011659 0.00137682
44 M 3.29174 0.134573 0.078804 0.00104263 0.000931346 0.00130961 0.123987 0.00493217 0.00718123 0.000282843 0.0499628 0.13581 0.133446 0.000252963 0.0166949 0.000167719 0.107891 0.117556 0.0847125 0.000273054 0.000189438
45 S 0.485467 0.0004537 0.00454476 0.000783601 0.000520726 0.00176784 0.00270074 0.0010872 0.0211424 0.00136829 0.000842679 0.00155936 0.00770171 0.00083673 0.00207589 0.00122351 0.945091 0.00185647 0.00254122 0.000581036 0.00132089
46 T 0.83915 0.00185598 0.0163188 0.000641544 0.00113726 0.000562853 0.00212641 0.0194724 0.0191871 0.00107519 0.00362376 0.00431613 0.0018628 0.006048 0.00428585 0.000455097 0.0172558 0.894951 0.00270462 0.000874177 0.00124525
47 F 2.91478 0.171092 0.0221055 0.000190648 0.000732605 0.196627 0.0079035 0.0865288 0.00833079 0.000632182 0.00350099 0.203 0.00327954 0.000444152 0.00225117 0.00040164 0.0863939 0.00403872 0.180548 0.0212208 0.000777992
48 K 0.224032 0.000265004 0.000817821 0.00069218 0.00159174 0.00143151 0.000584344 0.00139936 0.00166233 0.979986 0.00112973 0.00124359 0.0013051 0.000795806 0.000878876 0.000989755 0.00022582 0.00158448 0.00113056 0.00121706 0.00106888
49 V 2.5056 0.0556874 0.0101889 0.000618023 0.00893222 0.000900594 0.000860462 0.000653524 0.105852 0.0145712 0.00455596 0.00495587 0.000866344 0.298504 0.00116932 0.000409328 0.0113124 0.15659 0.317718 0.00478103 0.000873238
50 L 3.196 0.134925 0.0318511 0.00020712 0.000360182 0.0579594 0.00549391 0.00425772 0.169957 0.000179149 0.155894 0.122684 0.000978664 0.114813 0.00482492 0.000658986 0.0178816 0.029402 0.143781 0.000742959 0.00314853
51 L 1.98982 0.025492 0.00461677 0.000911607 0.00107348 0.000367383 0.00189703 0.000222723 0.0316966 0.000509284 0.461514 0.180771 0.000810041 0.000658318 0.000358376 0.000389182 0.00142151 0.0141631 0.271576 0.00101173 0.000539789
52 C 2.34868 0.272977 0.363306 0.00178075 0.00253697 0.000685596 0.0466926 0.000191887 0.0544445 0.000397783 0.00491383 0.00834315 0.000258854 0.000438362 0.000556332 0.000448067 0.00877977 0.0315342 0.199196 0.0014161 0.00110283
53 G 2.09746 0.311426 0.0272254 0.00157621 0.000283919 0.00518835 0.316063 0.000179128 0.00486535 0.000180225 0.00651979 0.0055057 0.000231991 0.000239197 0.000184194 0.000188313 0.293741 0.0103099 0.00441313 0.00608642 0.00559217
54 A 3.97179 0.0794071 0.0856808 0.00709898 0.00706671 0.0717587 0.00664742 0.0716019 0.0302259 0.0628747 0.0705665 0.0806496 0.0628108 0.000314582 0.070622 0.0330162 0.0623473 0.046731 0.071444 0.00181262 0.0773233
55 V 2.18126 0.00849811 0.00742134 0.000683517 0.000693782 0.00261495 0.000221902 0.00133357 0.348911 0.00108813 0.157156 0.0974039 0.000711689 0.00026269 0.00141917 0.000574288 0.000676546 0.0313254 0.338345 0.000327023 0.000331466
56 L 1.41061 0.00364459 0.00314354 0.000875795 0.000506835 0.00785003 0.000828964 0.00272178 0.00596087 0.00144875 0.545551 0.403735 0.00151003 0.000682706 0.002764 0.000948106 0.00195168 0.00360273 0.0093698 0.00224791 0.000656084
57 S 4.1812 0.0585786 0.00698705 0.0358736 0.0735122 0.0545343 0.0503516 0.0631781 0.0322103 0.0503188 0.0554034 0.0493525 0.0632855 0.000464265 0.0639315 0.0583717 0.0574091 0.0545746 0.0480203 0.0604481 0.0631944
58 R 3.52176 0.101165 0.00375004 0.0043559 0.00533796 0.0324762 0.00500232 0.078157 0.00695133 0.138591 0.103356 0.102196 0.0901535 0.000168827 0.0949479 0.156016 0.0315393 0.00346737 0.00395787 0.00568413 0.0327269
59 V 3.09579 0.166583 0.152206 0.00322151 0.00309793 0.00529063 0.00399058 0.0716802 0.186293 0.00634634 0.00338346 0.00880487 0.00437522 0.000330078 0.00733387 0.00657276 0.0535752 0.078067 0.217359 0.00761432 0.0138744
60 D 2.04737 0.0087945 0.00148919 0.404395 0.324164 0.000873422 0.00609405 0.00284257 0.00390149 0.00322117 0.000974463 0.011064 0.00541715 0.000521257 0.200421 0.00316614 0.00993582 0.00736123 0.00434604 0.000493059 0.000523903
61 A 4.20652 0.0577812 0.0217222 0.0573394 0.0602504 0.0377203 0.0546029 0.0576907 0.056106 0.0615489 0.0587197 0.0566022 0.0631593 0.00026851 0.0605127 0.0602146 0.0595922 0.0559731 0.0552014 0.0241229 0.0408713
62 G 3.8053 0.0731022 0.00422095 0.0778224 0.0812619 0.0243012 0.0994427 0.0882936 0.00302093 0.0922917 0.0376366 0.0648088 0.0835466 0.000130837 0.0939885 0.0785591 0.0680239 0.00547201 0.00288718 0.00251839 0.0186705
63 Q 4.24902 0.0487912 0.0306456 0.0553916 0.0481439 0.0740099 0.047763 0.0512488 0.047923 0.0513688 0.0487988 0.0506842 0.0549921 0.00338518 0.0522026 0.053412 0.0549387 0.0625696 0.0526917 0.050649 0.0603903
64 E 3.16742 0.0146995 0.00230906 0.145975 0.148401 0.0756371 0.00344489 0.00209293 0.144418 0.000351135 0.158884 0.140089 0.00335715 0.000489732 0.01132 0.000695577 0.00467968 0.0221904 0.113238 0.00423424 0.00349347
65 Q 4.23416 0.0522032 0.0285072 0.0623498 0.0565152 0.0457143 0.0432263 0.0541279 0.044178 0.0649152 0.051656 0.0504617 0.0556953 0.000632366 0.0521901 0.0543659 0.0551429 0.0550374 0.0500292 0.05885 0.064202
66 L 2.54047 0.0111042 0.00326024 0.00328228 0.00490663 0.0419709 0.00646196 0.011756 0.18151 0.0046163 0.351568 0.301319 0.00548185 0.014757 0.00668592 0.00452428 0.00760733 0.00733769 0.0110548 0.00789278 0.0129026
67 G 4.23123 0.0588009 0.00658017 0.0596486 0.0664343 0.0450615 0.0604045 0.056067 0.0444094 0.0472635 0.0451616 0.0551407 0.0628756 0.0138504 0.0716995 0.0434884 0.0575751 0.0561989 0.0426674 0.0545958 0.0520766
68 R 2.79165 0.0152287 0.0160886 0.00711724 0.00518442 0.00206378 0.00417366 0.231159 0.00479781 0.215091 0.00569202 0.00955927 0.0904552 0.000823564 0.0133613 0.283535 0.0126059 0.0741265 0.00342987 0.00293474 0.00257243
69 R 3.98354 0.0223283 0.00309247 0.0023714 0.0265163 0.0435539 0.00164119 0.0670259 0.0786406 0.090815 0.0766368 0.0779435 0.0469403 0.0101048 0.0662015 0.084886 0.0363358 0.079694 0.0759002 0.0332654 0.0761064
70 I 2.29553 0.00316001 0.00109006 0.00104509 0.00159735 0.00515365 0.00120037 0.00429296 0.252021 0.000775686 0.258243 0.159626 0.00539723 0.000431737 0.00630319 0.000870676 0.00141321 0.00303928 0.2867 0.00059684 0.00704342
71 H 4.23548 0.0521306 0.00540344 0.0381041 0.0539673 0.0560492 0.0323256 0.0621256 0.0524987 0.0635296 0.0578012 0.0579468 0.0469635 0.0184933 0.0606985 0.0569144 0.0548838 0.0554868 0.0564977 0.0622088 0.0559709
72 Y 2.53852 0.00114357 0.0198132 0.00106645 0.000949483 0.239066 0.00134675 0.00392769 0.2002 0.000598933 0.0354493 0.00565068 0.000682215 0.00259289 0.000927193 0.00107692 0.00300169 0.000512448 0.0211674 0.222821 0.238006
73 S 4.20851 0.0570461 0.0132212 0.057089 0.061367 0.0452493 0.0627823 0.0590471 0.0478003 0.0572213 0.0542325 0.0552539 0.0589178 0.0020298 0.06448 0.058116 0.057487 0.0622083 0.0535063 0.0262321 0.0467127
74 Q 4.2534 0.0543471 0.00152213 0.056888 0.0570495 0.0486857 0.0549767 0.047432 0.0504975 0.0559657 0.0553786 0.0474385 0.0456802 0.0526351 0.0567046 0.0537961 0.0549219 0.0526529 0.0596311 0.0473993 0.0463973
75 N 4.25488 0.0518139 0.00128433 0.0547081 0.0479484 0.0554339 0.0505654 0.0529012 0.0524739 0.0541895 0.0526694 0.0476456 0.0581175 0.048373 0.0519005 0.0531971 0.0523843 0.0516247 0.0532133 0.0535512 0.0560047
76 D 3.69156 0.089217 0.00142459 0.129366 0.114867 0.00488539 0.00286299 0.0870729 0.0201078 0.0293021 0.0341826 0.0926816 0.0715353 0.00123147 0.110924 0.00874771 0.0869828 0.0504261 0.057287 0.00190507 0.00499139
77 L 2.55223 0.00327526 0.00650618 0.00042702 0.00127831 0.0415315 0.000849489 0.0023575 0.215672 0.00279712 0.245456 0.222091 0.00085728 0.000671487 0.00361567 0.00191493 0.00289299 0.00376304 0.21664 0.0199912 0.00741145
78 V 3.71913 0.030079 0.0378371 0.0856353 0.025259 0.00218001 0.0084903 0.0076736 0.110744 0.0740237 0.116035 0.0797882 0.022629 0.000404397 0.0779713 0.0441269 0.0257816 0.106024 0.139201 0.000881427 0.00523479
79 E 4.20639 0.0646313 0.00125147 0.0611148 0.0613795 0.0501741 0.0316832 0.0527473 0.0492799 0.0531386 0.0536309 0.0536038 0.050982 0.0624994 0.056074 0.0474852 0.0632625 0.0593893 0.0598534 0.0114256 0.0563937
80 Y 2.54168 0.00875431 0.00438862 0.00221423 0.00200875 0.174414 0.00867808 0.0514262 0.00968667 0.000974209 0.00681297 0.00695162 0.0171679 0.0241798 0.00350003 0.0046516 0.00776931 0.00838081 0.00850582 0.347338 0.302198
81 S 1.66389 0.186917 0.00976821 0.00221768 0.00107594 0.00332767 0.0151397 0.00852076 0.00887116 0.00282554 0.000856461 0.00196531 0.0488425 0.00227419 0.000580224 0.00397637 0.677784 0.0128928 0.0045681 0.00262586 0.00497044
82 P 2.13789 0.0180693 0.00784001 0.005935 0.0218576 0.00685832 0.0100949 0.0171985 0.0156021 0.0277787 0.0192362 0.010509 0.00800613 0.692825 0.0165956 0.014779 0.0140009 0.0288708 0.0259039 0.00472289 0.0333158
83 V 3.68177 0.0764649 0.0415427 0.0139589 0.119224 0.0110052 0.00396123 0.0140235 0.130604 0.00822774 0.117232 0.110368 0.00435073 0.000383559 0.0630823 0.00912304 0.0313455 0.0697416 0.127808 0.0231125 0.0244411
84 T 2.56308 0.216123 0.157954 0.00048551 0.000590562 0.000236769 0.00406693 0.000331209 0.00398905 0.000395557 0.0640339 0.00389511 0.000580156 0.000623702 0.000412599 0.000238106 0.201927 0.264175 0.0790781 0.000385908 0.000477588
85 E 4.1779 0.0680827 0.00467635 0.0610857 0.0599456 0.0335101 0.061539 0.0498702 0.0649107 0.0532235 0.046428 0.0728287 0.0582724 0.00528019 0.0560685 0.0543526 0.0680268 0.0564149 0.0630226 0.0226724 0.039789
86 K 4.22754 0.0601964 0.00821293 0.0525809 0.0519012 0.0433727 0.0569187 0.0513366 0.0498916 0.0576933 0.0592148 0.0635913 0.0621074 0.00725388 0.0598031 0.058912 0.0559641 0.0580445 0.0533348 0.0438682 0.0458015
87 H 3.76202 0.064194 0.0138298 0.00145845 0.00885367 0.0869859 0.0578813 0.0969936 0.00153241 0.102142 0.0377147 0.0679198 0.0933739 0.000502534 0.0572595 0.0847938 0.0672066 0.00272608 0.00186433 0.0284155 0.124352
88 L 3.94324 0.0565301 0.050173 0.00279109 0.00940796 0.0740559 0.00390255 0.0640728 0.0946369 0.032347 0.0838788 0.0824752 0.00154766 0.0073741 0.0693646 0.0153195 0.0466564 0.0740061 0.0911876 0.0697887 0.0704842
89 T 4.30988 0.05289 0.0287159 0.04836 0.0514556 0.0546722 0.0566922 0.0496212 0.0586644 0.0554757 0.0495776 0.0490981 0.0547644 0.0461849 0.0427634 0.0506725 0.0503563 0.0481768 0.0482473 0.0489551 0.0546562
90 D 4.26153 0.0542347 0.0315453 0.0630809 0.0622719 0.0371711 0.0548701 0.0586189 0.0500485 0.0571937 0.0410035 0.0489423 0.0558917 0.0119498 0.0615962 0.0519237 0.0597764 0.0666294 0.053308 0.0301451 0.0497987
91 G 1.51331 0.0135351 0.0189428 0.00814683 0.00364676 0.0178676 0.793619 0.0100509 0.00166863 0.0488123 0.00704863 0.00161796 0.00861557 0.00789411 0.00711851 0.00262228 0.0159479 0.0113756 0.00310219 0.00870165 0.00966544
92 M 2.03873 0.0104186 0.00470193 0.00200066 0.000916432 0.00289165 0.000446019 0.00137268 0.106778 0.00509018 0.343902 0.444714 0.00225941 0.000859253 0.0480991 0.00539851 0.00411902 0.00459446 0.00945503 0.000610775 0.00137241
93 T 2.955 0.0131481 0.00668597 0.0453113 0.238974 0.00237898 0.00341947 0.00107765 0.00679479 0.0065167 0.0382146 0.024083 0.0698625 0.00542625 0.081375 0.00246274 0.204693 0.239823 0.00694488 0.00112438 0.00168307
94 V 2.24599 0.0028508 0.00237071 0.000331365 0.000973907 0.00352004 0.000596359 0.0017625 0.26759 0.00045641 0.221673 0.22589 0.00165095 0.00260163 0.00159911 0.00043549 0.000652879 0.0113936 0.251919 0.000274828 0.00145705
95 R 4.22037 0.0592831 0.0545322 0.0558317 0.0580475 0.0510097 0.0535794 0.0583052 0.0183242 0.0469972 0.0490517 0.0489859 0.0568477 0.0010208 0.0672034 0.0517525 0.064368 0.0538718 0.0345777 0.0607853 0.0556248
96 E 2.97833 0.100525 0.00150841 0.218583 0.194249 0.000326891 0.119849 0.0258508 0.00166131 0.00826204 0.000360483 0.00448744 0.0556386 0.000271422 0.170978 0.00409856 0.0858628 0.00242314 0.00284919 0.000469764 0.00174566
97 L 1.51311 0.013824 0.00715395 0.00144899 0.00126964 0.00947734 0.00137643 0.00234463 0.0187746 0.00114954 0.61989 0.300084 0.000739341 0.00106113 0.00131979 0.00141689 0.00245635 0.00259804 0.0102095 0.00262765 0.000778484
98 C 1.1972 0.0415004 0.819843 0.00193323 0.000482828 0.000872072 0.0134439 0.00110629 0.0203646 0.000693872 0.0220657 0.0584967 0.00104136 0.000555181 0.0039592 0.000850961 0.00597798 0.0020147 0.00213253 0.00170759 0.000957416
99 S 4.26463 0.0539044 0.0135023 0.0635146 0.0619151 0.0406214 0.0600207 0.0582238 0.0397311 0.0481917 0.0554374 0.0346103 0.060394 0.0252809 0.061088 0.0577232 0.0565696 0.0506559 0.0554921 0.0487874 0.0543361
100 A 1.82427 0.563115 0.0368498 0.00302483 0.00186516 0.00128063 0.0156101 0.00305053 0.0119571 0.00231844 0.00319812 0.00111366 0.00246439 0.00791203 0.00208159 0.000721246 0.302978 0.0153873 0.0194847 0.00148784 0.00409915
101 A 2.22371 0.343172 0.0518772 0.00119024 0.000803514 0.000643315 0.017428 0.000296019 0.0109895 0.000411471 0.00118609 0.00565119 0.00117044 0.0008401 0.0005943 0.000511972 0.234685 0.295739 0.031933 0.000339654 0.00053731
102 I 2.25523 0.00201668 0.0315418 0.000637494 0.000442433 0.000511505 0.000421252 0.00102899 0.292653 0.000227634 0.212708 0.204186 0.000303604 0.000380377 0.000150579 0.000228145 0.000867339 0.00865454 0.242457 0.000204986 0.000378848
103 T 3.49039 0.103998 0.0925777 0.00752859 0.130742 0.000241492 0.1119 0.00352437 0.0338856 0.00622914 0.0200846 0.0782092 0.00708408 0.000249901 0.0710518 0.0052223 0.130199 0.137127 0.0579606 0.00185185 0.000332208
104 M 3.98624 0.0240532 0.0331332 0.0117254 0.0676646 0.050034 0.00304238 0.0195805 0.0714173 0.0301211 0.0966621 0.0954656 0.0186564 0.00012397 0.0743672 0.0597619 0.0290282 0.0803646 0.0903589 0.0831338 0.0613057
105 S 0.34907 0.00133303 0.00333292 0.00174721 0.000599527 0.00136237 0.00308089 0.000554728 0.000880718 0.00413616 0.000936106 0.00189591 0.00151937 0.000915542 0.00114898 0.00140725 0.966127 0.00429352 0.00163623 0.00207461 0.00101842
106 D 0.361333 0.0019473 0.0033884 0.965011 0.00478917 0.00144827 0.00141436 0.00119675 0.00195463 0.00154064 0.000678969 0.00294791 0.00170409 0.00103782 0.00117078 0.00227673 0.00077145 0.00180851 0.00232865 0.00111748 0.00146692
107 N 0.626518 0.00204073 0.0166118 0.011033 0.00102645 0.00113097 0.00383087 0.000586222 0.000868996 0.00397315 0.00135884 0.00125336 0.924453 0.000880239 0.00156044 0.000967439 0.022965 0.000986349 0.00206939 0.000902938 0.0015014
108 T 2.57815 0.19628 0.118123 0.00224852 0.00199534 0.0046134 0.198912 0.00445485 0.00036891 0.000667217 0.00791075 0.00221137 0.00191493 0.00117365 0.000227173 0.00156463 0.223 0.223859 0.00594565 0.0013332 0.00319627
109 A 0.986186 0.853942 0.0010901 0.00155676 0.0124813 0.00123131 0.0144934 0.00388222 0.00141461 0.00131555 0.000434355 0.00151626 0.00174959 0.00412017 0.00413222 0.000689987 0.0773414 0.0057463 0.00981581 0.00178684 0.00126023
110 A 2.19183 0.292375 0.00437143 0.00935852 0.00231268 0.000491208 0.258497 0.00103864 0.000533286 0.00163582 0.000188333 0.000788221 0.000861229 0.00103601 0.000368717 0.000239951 0.203331 0.219303 0.00243633 0.000523605 0.00030936
111 N 0.425517 0.00177888 0.000408472 0.00910821 0.00184764 0.000869248 0.00115995 0.00408249 0.0039354 0.00101873 0.00151316 0.00228016 0.956594 0.000607756 0.00170388 0.00177112 0.00291828 0.00337434 0.00202243 0.000933271 0.00207254
112 L 2.48488 0.00494696 0.00319881 0.000333534 0.00526065 0.0182593 0.00124026 0.00469745 0.264023 0.00738243 0.252385 0.173286 0.00100354 0.000418452 0.0162251 0.00374967 0.00372412 0.00524806 0.232086 0.00055 0.00198162
113 L 1.76466 0.0110955 0.00167834 0.000891662 0.000551656 0.00130954 0.000709693 0.00303102 0.338822 0.00198739 0.506459 0.0580259 0.000572261 0.000436979 0.00144215 0.000324393 0.000863388 0.00194555 0.0683643 0.00111078 0.000377831
114 L 2.61959 0.00548533 0.00574048 0.000248138 0.00042095 0.037384 0.00165602 0.000584498 0.213039 0.000327046 0.304215 0.217126 0.00140051 0.000592431 0.00326524 0.000398533 0.00544267 0.0289448 0.0646301 0.000595625 0.108504
115 T 4.23817 0.0577441 0.0286437 0.052876 0.0576825 0.0363244 0.0564569 0.0518666 0.0536733 0.0688067 0.0513204 0.0572335 0.0568493 0.00141116 0.0537432 0.0547256 0.0557574 0.0564665 0.048046 0.0510591 0.0493138
116 T 3.96354 0.0737054 0.0532693 0.0489739 0.0879372 0.00338107 0.0592656 0.0366237 0.0715415 0.00608596 0.071488 0.0628539 0.0642194 0.000596022 0.0744122 0.0511647 0.0822083 0.0773754 0.0692333 0.00183172 0.00383345
117 I 2.7859 0.00640642 0.00750917 0.00012862 0.00151746 0.127178 0.00440283 0.000803012 0.193702 0.000835564 0.204857 0.178622 0.00144738 0.000348762 0.00753761 0.000639553 0.00559203 0.00636752 0.200936 0.00366724 0.0475012
118 G 2.3438 0.0110025 0.0109166 0.0399088 0.0244451 0.00497909 0.605991 0.0157219 0.00311523 0.0260989 0.0110679 0.0179719 0.117615 0.00176257 0.0507259 0.0160898 0.0168228 0.007222 0.0107676 0.00205339 0.00572208
119 G 1.30511 0.0193136 0.00502684 0.0140082 0.0107957 0.00319621 0.820881 0.00933444 0.00305295 0.0026073 0.00127399 0.00232732 0.0459089 0.000800653 0.00386878 0.00302346 0.020384 0.0227055 0.002817 0.00710843 0.00156562
120 P 2.09197 0.0439621 0.0153933 0.000724229 0.00448507 0.00326989 0.0104695 0.142019 0.00677388 0.0023276 0.0102581 0.00232006 0.00717489 0.628852 0.0358271 0.00559702 0.0128914 0.0463978 0.018201 0.000769165 0.00228676
121 K 4.30517 0.0488564 0.0389133 0.0509345 0.0550223 0.0487313 0.055189 0.0566197 0.0646667 0.0577028 0.0475889 0.0486492 0.0572766 0.0430548 0.056167 0.0479136 0.050967 0.048948 0.0522739 0.031636 0.038889
122 E 4.29874 0.0560075 0.0528165 0.0528192 0.0596734 0.0589055 0.0584739 0.0507796 0.037932 0.0552732 0.0390325 0.0600991 0.0494856 0.0261221 0.0529805 0.0489626 0.0570072 0.0473992 0.0524089 0.039514 0.0443075
123 L 2.51382 0.00767419 0.00545039 0.000444186 0.000570877 0.199632 0.0017425 0.000389834 0.134184 0.000724291 0.261775 0.191092 0.000824709 0.000202342 0.00429386 0.000241303 0.000470585 0.000778726 0.182718 0.00378327 0.0030085
124 T 3.58028 0.00582317 0.0698436 0.0176897 0.0351789 0.000151556 0.0654276 0.00739687 0.00838009 0.0447251 0.00290263 0.068816 0.107784 0.000779361 0.0862744 0.107547 0.113245 0.141938 0.114364 0.00142863 0.000303686
125 A 4.25239 0.054026 0.0382616 0.0523608 0.0582418 0.0503305 0.0523189 0.0538574 0.0567548 0.0580891 0.0602965 0.0607387 0.0514862 0.00225004 0.0502417 0.0569999 0.0484754 0.049319 0.0552331 0.0501755 0.0405429
126 F 3.40093 0.0378687 0.00335135 0.00277769 0.00697051 0.136334 0.00236223 0.0377847 0.11699 0.0065827 0.075151 0.133574 0.00281269 0.000138025 0.0174221 0.00605169 0.00646411 0.0341943 0.0519621 0.179552 0.141656
127 L 3.11917 0.100064 0.0564898 0.000594085 0.00021517 0.11705 0.00290676 0.000985726 0.127142 0.000370015 0.162269 0.206263 0.00128414 0.000157279 0.00462322 0.000194863 0.00325759 0.0460018 0.1312 0.00396632 0.0349651
128 H 4.24325 0.0555085 0.0369402 0.0483136 0.0570478 0.0500964 0.0551283 0.051381 0.0522212 0.0524127 0.0485323 0.057374 0.0620591 0.00032066 0.0603898 0.0542074 0.052688 0.0534884 0.0519727 0.0474902 0.0524275
129 N 4.24337 0.0525074 0.0405005 0.0535877 0.0561384 0.0446966 0.0492366 0.0542006 0.0477816 0.0562846 0.0543057 0.0651653 0.0573231 0.000488561 0.0549951 0.0602856 0.0553768 0.0528157 0.0520964 0.047705 0.0445089
130 M 3.83986 0.0832612 0.0838894 0.000102463 0.00414606 0.0610171 0.0191312 0.0280885 0.0918062 0.00476002 0.0873427 0.0968458 0.0530809 0.000175061 0.0524762 0.00515819 0.0746604 0.0811096 0.0771521 0.0850585 0.0107383
131 G 2.95078 0.0168829 0.00471609 0.199651 0.187371 0.00234592 0.248464 0.0346524 0.000634623 0.0162847 0.00376302 0.00283401 0.149044 0.00236758 0.0731146 0.00728514 0.0311651 0.00491787 0.0117565 0.0010605 0.00169009
132 D 0.418786 0.00124426 0.000708015 0.955009 0.0136375 0.0016581 0.00127975 0.00169148 0.00208341 0.00105575 0.000472567 0.00135187 0.00952306 0.00192198 0.000622802 0.00117056 0.00092108 0.00205998 0.00107394 0.000527035 0.00198756
133 H 4.31529 0.0473234 0.0435304 0.0517435 0.0482591 0.0567324 0.0453738 0.0554111 0.0388256 0.0525209 0.0486897 0.0573065 0.0555679 0.0441133 0.0510491 0.0492988 0.0501693 0.0524866 0.0461955 0.0502187 0.0551846
134 V 4.23508 0.055552 0.0457353 0.0520036 0.0543715 0.0585851 0.0322509 0.0582533 0.0601074 0.0531787 0.0430353 0.0482654 0.0441733 0.000211972 0.0574994 0.0493603 0.0531892 0.0553496 0.0621805 0.0538799 0.0628172
135 T 1.36124 0.00859367 0.00427643 0.000768644 0.000772112 0.0106424 0.0028078 0.000399931 0.00131695 0.00112075 0.00109766 0.000925294 0.000823988 0.00104339 0.00135711 0.000975111 0.468419 0.488557 0.00425483 0.000708144 0.00114033
136 R 3.05416 0.0037934 0.00679242 0.00047885 0.00371227 0.0155188 0.00225294 0.203263 0.00833385 0.132022 0.00314959 0.00767545 0.0277018 0.0020392 0.163968 0.214918 0.0733572 0.111747 0.00767608 0.00585903 0.00574019
137 L 3.19083 0.0974688 0.126696 0.000281751 0.00065087 0.0418095 0.000974301 0.00346358 0.143427 0.000468826 0.155603 0.10689 0.00252861 0.00178111 0.00195504 0.000119732 0.0945527 0.0830882 0.137794 0.000169274 0.000276797
138 D 1.93668 0.0126338 0.0125095 0.638651 0.0736859 0.00141674 0.000817946 0.00978624 0.00116455 0.0022618 0.000359839 0.00759827 0.153161 0.000308509 0.00926957 0.00200469 0.0355795 0.0166984 0.0168032 0.00112653 0.00416333
139 R 2.5615 0.00378501 0.00532938 0.011959 0.00235607 0.00101065 0.0154407 0.138783 0.000776922 0.0110206 0.00197722 0.00199755 0.191889 0.00152013 0.0436205 0.393392 0.138487 0.0349791 0.000570122 0.000430906 0.000675272
140 W 4.22114 0.0392931 0.0482601 0.0207556 0.0424198 0.0557849 0.0177924 0.04026 0.0788727 0.0466785 0.0511434 0.0758384 0.0548972 0.0228659 0.0398057 0.0472948 0.0409513 0.0572029 0.0618011 0.0888789 0.0692034
141 E 0.348841 0.000605752 0.00112301 0.00858447 0.965196 0.0023061 0.00120399 0.00072123 0.00161225 0.00138977 0.000742401 0.00220305 0.00466832 0.000712369 0.00143946 0.000921549 0.00137736 0.0011961 0.00115534 0.000499644 0.00234211
142 P 3.06616 0.0186043 0.0185774 0.00782849 0.00558263 0.00156036 0.00389072 0.00738089 0.0806195 0.00985766 0.119998 0.0177763 0.0464689 0.270261 0.0107314 0.00783032 0.0162386 0.229024 0.124404 0.000859359 0.00250664
143 E 4.24566 0.0548266 0.0493271 0.0572127 0.0563521 0.0506351 0.0491079 0.064435 0.0425446 0.049303 0.051387 0.0570358 0.0483453 0.000881149 0.0537018 0.047699 0.0524771 0.0511377 0.0438178 0.0536089 0.0661642
144 L 2.6023 0.0208238 0.195705 0.000205873 0.000816014 0.00146629 0.000534904 0.000569966 0.187238 0.000196886 0.202851 0.163089 0.000651274 0.000601083 0.000705439 0.000321842 0.000509313 0.0273408 0.195701 0.00041144 0.000260284
145 N 1.8691 0.0240083 0.0112698 0.00367754 0.00175187 0.000429912 0.33223 0.00144809 0.000530152 0.00227757 0.000533251 0.000411067 0.512762 0.000685846 0.00595249 0.00242524 0.0629735 0.026557 0.00515651 0.00216812 0.00275238
146 E 4.22634 0.0645625 0.0367541 0.0562824 0.0628173 0.037617 0.0604492 0.0503723 0.0354174 0.0586512 0.0517846 0.0663665 0.0530297 0.000460953 0.0576098 0.0574031 0.0606822 0.0588756 0.0460567 0.0470581 0.0377492
147 A 3.87133 0.118144 0.0980512 0.00771499 0.00297166 0.0504974 0.102485 0.0520825 0.0376841 0.00134189 0.0133402 0.0265204 0.0576652 0.0382359 0.00654019 0.0189195 0.115298 0.0244007 0.0720034 0.0724445 0.0836592
148 I 4.28978 0.0529276 0.047541 0.0408032 0.0553009 0.0599414 0.0511029 0.0489981 0.0457817 0.0489424 0.0562682 0.0477743 0.0517234 0.0150357 0.0534113 0.053639 0.049128 0.0541397 0.0506115 0.0521412 0.0647886
149 P 4.2973 0.0592037 0.0405747 0.0468605 0.0693072 0.0415659 0.0345649 0.0537088 0.0443812 0.0484364 0.05477 0.0583089 0.0453715 0.0671108 0.0578987 0.0430567 0.0483416 0.0544369 0.0537153 0.035981 0.0424051
150 N 4.23537 0.058742 0.0549892 0.0528695 0.0556597 0.0537791 0.0564578 0.0570087 0.027481 0.0547934 0.0527637 0.0499274 0.0566091 0.00122904 0.0600722 0.0507195 0.0567795 0.0535823 0.0314194 0.0561181 0.0589993
151 D 1.4024 0.00565176 0.0278661 0.74637 0.151851 0.00121597 0.00988106 0.00218541 0.00226621 0.00162928 0.00229288 0.00153715 0.00525721 0.000684611 0.0067428 0.00153539 0.0222139 0.00531885 0.00207275 0.00123493 0.00219341
152 E 4.31182 0.0547086 0.0473025 0.0498937 0.0614119 0.0444478 0.0324361 0.0532085 0.0532791 0.0496355 0.0517661 0.0538468 0.0467367 0.056214 0.0520855 0.0419974 0.0514027 0.0487255 0.0516964 0.0499536 0.0492515
153 R 3.36991 0.0340323 0.0626897 0.00485296 0.0126042 0.0232323 0.00397444 0.0519769 0.000778237 0.136101 0.0435807 0.0602344 0.0461647 0.000389085 0.191721 0.236703 0.0556459 0.00276327 0.00352045 0.00889122 0.0201448
154 D 0.314464 0.00237367 0.0008208 0.969914 0.00273374 0.00255018 0.000921337 0.000766259 0.00131671 0.00150099 0.000918755 0.00180515 0.00113467 0.00148782 0.00131479 0.00085648 0.00131774 0.000565668 0.00104466 0.00104288 0.00561344
155 T 1.39226 0.00599107 0.0128159 0.000768139 0.00248048 0.000917931 0.00155208 0.00248261 0.00525997 0.000656022 0.000915507 0.00172671 0.00311755 0.000751786 0.00441089 0.000881873 0.404047 0.546919 0.00280719 0.000725236 0.000773211
156 T 1.69687 0.0112484 0.00151095 0.00115057 0.000446349 0.00316846 0.000764792 0.00194007 0.0192339 0.00594637 0.00150859 0.024006 0.00279183 0.0293661 0.00115623 0.00209886 0.33037 0.558358 0.00179136 0.000583598 0.00256023
157 M 4.27231 0.0500769 0.0533838 0.029901 0.0606024 0.0344783 0.0439986 0.0584908 0.0410463 0.0503115 0.0289888 0.0669874 0.0562433 0.0274701 0.0690211 0.0479825 0.0633721 0.0707936 0.0561121 0.0471294 0.04361
158 P 1.25261 0.0341003 0.0583107 0.000619788 0.0033708 0.000642933 0.00307855 0.00130068 0.00579786 0.000977738 0.00233682 0.00321328 0.000858783 0.796511 0.0009182 0.000263189 0.00464147 0.00633752 0.0740914 0.00121946 0.00140989
159 A 4.23389 0.0524825 0.0520123 0.020176 0.0516425 0.0550645 0.057195 0.0584978 0.0491052 0.0621096 0.0554977 0.0561821 0.0495093 0.0011978 0.0535524 0.0550856 0.0518576 0.04977 0.0553567 0.0561683 0.057537
160 A 4.01531 0.0796077 0.0266895 0.00327534 0.0616304 0.0416762 0.00921674 0.0702098 0.0585324 0.0502906 0.00267603 0.071414 0.0716495 0.00414977 0.0837207 0.0468921 0.083844 0.0711179 0.0827256 0.0187505 0.0619313
161 M 2.45184 0.00708238 0.00581942 0.00016848 0.000204609 0.161453 0.000464709 0.000303669 0.270574 0.00023995 0.0214796 0.286595 0.000688515 0.000297895 0.00113256 0.000342058 0.000666247 0.00078704 0.149012 0.000297653 0.0923911
162 A 1.7244 0.442283 0.0154145 0.00259562 0.00077854 0.000648022 0.393784 0.000520763 0.00141374 0.000338222 0.000442727 0.000837809 0.000721417 0.000334534 0.000580581 0.00180342 0.123055 0.00182313 0.011683 0.000615046 0.00032728
163 T 4.27129 0.0508167 0.0533676 0.0608209 0.0525118 0.0493868 0.0517215 0.0544217 0.0530847 0.0524313 0.0506085 0.054338 0.0545071 0.00550581 0.0534633 0.053329 0.0484136 0.0452085 0.0514855 0.0499612 0.0546164
164 T 3.3249 0.05956 0.0283355 0.150891 0.000515916 0.00328585 0.0398365 0.00145187 0.0547981 0.00708118 0.0614594 0.0506728 0.155699 0.000527642 0.00384058 0.00207008 0.154084 0.18141 0.0426158 0.00119157 0.000673534
165 L 2.85434 0.0144541 0.0160872 0.00037088 0.000164087 0.133001 0.00125926 0.000868062 0.207283 0.000531084 0.178957 0.184421 0.00123366 0.000270544 0.000286881 0.00021888 0.00280272 0.090264 0.14848 0.00221554 0.0168308
166 R 4.12233 0.0602672 0.0622246 0.00609445 0.031401 0.0678459 0.0561518 0.0670462 0.00595384 0.0706419 0.0598903 0.0668392 0.0446373 0.000422737 0.062544 0.0626972 0.0572311 0.0448114 0.0431639 0.068791 0.0613451
167 K 4.22193 0.0596007 0.0542235 0.05406 0.0634755 0.027926 0.0515865 0.0552189 0.0557209 0.0424679 0.0540489 0.049271 0.0555835 0.00029293 0.0659348 0.0587814 0.053923 0.0603416 0.0536339 0.0275092 0.0563998
168 L 2.55677 0.00413694 0.00865339 0.000486672 0.000192567 0.196713 0.000365325 0.001011 0.190882 0.000628199 0.226831 0.232672 0.000636139 0.000286305 0.00491896 0.000328177 0.00117971 0.00600763 0.113417 0.00402789 0.0066255
169 L 2.89007 0.00552292 0.0218568 0.000353081 0.000296286 0.174873 0.000325128 0.00318389 0.166764 0.000333894 0.19285 0.188016 0.000284033 0.000294323 0.00248127 0.000225054 0.00172038 0.0338515 0.153945 0.0244378 0.0283863
170 T 4.23667 0.0531918 0.0540049 0.0466892 0.0339366 0.0525066 0.0503616 0.0582691 0.0551242 0.0689606 0.0473872 0.0598831 0.047089 0.000144263 0.0519607 0.0604092 0.0498952 0.0549572 0.0549315 0.0512304 0.0490674
171 G 4.02481 0.0724781 0.0564089 0.0802635 0.0772432 0.0167071 0.0781943 0.0641255 0.00166476 0.0638998 0.016701 0.0608339 0.0622205 0.0496589 0.07278 0.0393629 0.0773836 0.0810025 0.00304415 0.00605547 0.0199719
172 E 4.02733 0.0577842 0.0414446 0.0766054 0.0740251 0.00450107 0.0715441 0.0814477 0.00943847 0.0722451 0.00663813 0.018684 0.0626288 0.0754631 0.0720463 0.0744487 0.0743104 0.0748744 0.0144277 0.012354 0.0250886
173 L 4.3207 0.0480972 0.0532713 0.0488153 0.0487548 0.0531092 0.0492313 0.0537024 0.0496623 0.04767 0.0496843 0.0490685 0.0479627 0.0475021 0.0522184 0.0529507 0.0486963 0.0503175 0.0524001 0.0492696 0.0476158
174 L 2.28296 0.0106042 0.00482955 0.00333687 0.00264048 0.0157101 0.0051017 0.0123215 0.160335 0.0119728 0.521971 0.182071 0.00536533 0.00552006 0.00678643 0.00887695 0.00986234 0.00588699 0.0139172 0.00346927 0.00942147
175 T 3.85498 0.078973 0.0722655 0.0549295 0.0852837 0.00286761 0.0762018 0.0705562 0.001998 0.0773487 0.0250415 0.0391592 0.0735035 0.00214781 0.0737192 0.0669103 0.0976212 0.0900841 0.00739111 0.000946131 0.00305189
176 L 4.31583 0.0519255 0.0516302 0.0438065 0.0496531 0.0585554 0.0496761 0.049595 0.0580737 0.0560973 0.0501511 0.0560704 0.0394462 0.0486562 0.0474243 0.0478484 0.0507623 0.0507567 0.0480839 0.0464056 0.0453822
177 A 4.25608 0.0572976 0.0516972 0.05177 0.0558774 0.0333237 0.0591444 0.0525308 0.0448865 0.0610825 0.0430346 0.040872 0.0613751 0.0533445 0.0566361 0.0601947 0.0553738 0.0567408 0.0550595 0.00478799 0.0449706
178 S 3.08891 0.17932 0.0342603 0.000786608 0.00035679 0.00257273 0.165265 0.0918915 0.000784643 0.00700555 0.00912418 0.1381 0.114341 0.00131672 0.00559293 0.00856009 0.19267 0.0392143 0.00223624 0.000824733 0.00577676
179 R 3.42952 0.107174 0.0548081 0.000441057 0.0256184 0.00112014 0.0300667 0.00665698 0.010612 0.119709 0.00378039 0.0195051 0.0101313 0.000503404 0.150411 0.131831 0.128378 0.13461 0.059344 0.00207626 0.00322189
180 Q 4.18395 0.0559039 0.0328372 0.0559996 0.0585428 0.0179724 0.0561399 0.0619471 0.0558886 0.0657178 0.0524096 0.0655079 0.051027 9.01045e-05 0.0757123 0.06132 0.0570876 0.0630873 0.0549421 0.0218904 0.0359762
181 Q 4.04595 0.0604131 0.0698538 0.0287525 0.0679751 0.0140051 0.00128527 0.0627791 0.0786475 0.0407176 0.0773643 0.0714758 0.0630177 0.00038922 0.0760754 0.0583113 0.0495651 0.066866 0.0691383 0.00505766 0.03831
182 L 1.80507 0.00145808 0.000538607 0.000881007 0.000695351 0.00791542 0.000558376 0.000756831 0.229907 0.00104404 0.404514 0.333541 0.000728521 0.000465401 0.000754178 0.000409503 0.00037363 0.00179413 0.00904868 0.00401115 0.000605115
183 I 4.09067 0.0626073 0.0587851 0.000411937 0.0262643 0.059277 0.024139 0.0249419 0.0769948 0.0525066 0.067073 0.0716262 0.0220223 0.00012527 0.0706447 0.062038 0.0601895 0.062413 0.0686821 0.0681431 0.0611148
184 D 4.23744 0.056652 0.0500497 0.0596693 0.0604521 0.0391788 0.0577494 0.0561589 0.0400786 0.0517313 0.05159 0.056934 0.0582151 0.000108861 0.0505248 0.057922 0.0613394 0.0531782 0.0423291 0.0475406 0.0485976
185 W 1.71757 0.0107337 0.00474372 0.0118277 0.00372534 0.0776083 0.00219605 0.00579476 0.00229071 0.00709239 0.0322909 0.0826343 0.00228217 0.000652191 0.00138258 0.00116571 0.00531645 0.00289533 0.0016661 0.714143 0.0295591
186 M 1.34093 0.0087563 0.0842139 0.000722256 0.00119484 0.00087462 0.00151552 0.0011448 0.00105165 0.000829595 0.176083 0.710833 0.00118741 0.00105631 0.0023491 0.00039935 0.00114158 0.000283766 0.00215911 0.00332608 0.000877836
187 E 4.04026 0.0189034 0.0654229 0.0295882 0.0391154 0.0634579 0.020368 0.0693059 0.104561 0.0920502 0.0276731 0.0713673 0.0614374 0.00271028 0.0447121 0.0517782 0.0156274 0.0179011 0.0283128 0.0565362 0.119171
188 A 4.04164 0.0579042 0.0376185 0.0836206 0.0590499 0.0190765 0.0646037 0.0745295 0.0129339 0.0596243 0.0715899 0.126452 0.0600005 0.00140215 0.0706062 0.0621875 0.0509556 0.0281038 0.0130553 0.0136296 0.0330565
189 D 2.46548 0.0235636 0.00549632 0.605463 0.0189775 0.0103085 0.052338 0.016555 0.0185556 0.0185186 0.00209582 0.0205803 0.0644482 0.0103962 0.0554468 0.00263787 0.0274152 0.0223901 0.00862395 0.00770128 0.00848854
190 K 4.04347 0.0667636 0.0377828 0.00262712 0.012034 0.0428645 0.0183659 0.0535351 0.0616408 0.0933127 0.0803167 0.0786054 0.0610695 0.00219408 0.0881646 0.0737745 0.0575069 0.04247 0.0722885 0.0138602 0.0408232
191 V 3.21483 0.0447959 0.0206228 0.00124169 0.00253462 0.00920404 0.0116067 0.0132943 0.0678844 0.0411324 0.0430737 0.114657 0.0164077 0.00499122 0.0170531 0.0120334 0.0460153 0.185715 0.325298 0.00769108 0.0147476
192 A 2.7442 0.428281 0.0210669 0.00351696 0.0303056 0.00647488 0.175311 0.0205841 0.00810654 0.00676936 0.00219464 0.0288247 0.00977442 0.0138102 0.00466141 0.0109939 0.166006 0.0265905 0.006949 0.025204 0.00457513
193 G 3.60734 0.102087 0.0048335 0.0164854 0.0182408 0.00718382 0.206638 0.0300932 0.0050519 0.0514899 0.0369432 0.0694041 0.139326 0.00765223 0.143244 0.0266319 0.041742 0.046058 0.00577804 0.0281075 0.0130086
194 P 3.98168 0.0898132 0.0121678 0.0718356 0.0535755 0.00617845 0.0336591 0.0605312 0.00514489 0.0990493 0.0300803 0.0742464 0.0744436 0.100676 0.0734513 0.0327724 0.0511172 0.0644397 0.054826 0.0015473 0.0104448
195 L 1.69678 0.00445054 0.00860827 0.0203005 0.00100525 0.00361086 0.00592877 0.00162579 0.0455289 0.00169967 0.609894 0.268916 0.00160721 0.00516787 0.00649717 0.00118397 0.000601536 0.00387334 0.00549209 0.00239596 0.00161292
196 L 2.42553 0.00475493 0.000668436 0.00148458 0.00134683 0.107152 0.000681765 0.00238233 0.205955 0.00448666 0.349712 0.09689 0.000935636 0.0052927 0.00257168 0.00223133 0.0013651 0.00144557 0.207051 0.00149947 0.00209321
197 R 1.27279 0.00545454 0.0150666 0.00181395 0.00341618 0.00268127 0.0106169 0.0280866 0.00523424 0.0134541 0.0229523 0.00227055 0.00395044 0.00667782 0.0121893 0.835865 0.0120565 0.00719047 0.00417997 0.0037538 0.00308912
198 S 4.20316 0.0659439 0.0631262 0.0188687 0.0391599 0.0302149 0.0343362 0.0644487 0.0466261 0.0656752 0.0434761 0.0570626 0.0556499 0.0138139 0.0836683 0.0691099 0.0635613 0.0649726 0.0551782 0.0153578 0.0497497
199 A 4.08345 0.0725826 0.0526923 0.0050258 0.0684874 0.0180823 0.0452687 0.0608269 0.0541588 0.103404 0.00444107 0.0404034 0.0496337 0.0451152 0.0688981 0.0753638 0.0598021 0.0642731 0.0671143 0.00381181 0.0406146
200 L 2.94032 0.0837782 0.130906 0.000573399 0.00048119 0.00229007 0.000827061 0.000465056 0.162201 0.00303424 0.147225 0.149339 0.00170342 0.00115159 0.00198626 0.00324346 0.00336494 0.149645 0.156186 0.000408388 0.00119165
201 P 2.20137 0.0144902 0.00434173 0.00848203 0.00883259 0.00298625 0.0340839 0.0210282 0.00288238 0.150155 0.00717493 0.00757974 0.0101987 0.620147 0.0183867 0.019076 0.0227391 0.0273332 0.00234368 0.0143036 0.00343511
202 A 4.31337 0.0600069 0.0476683 0.056864 0.0495782 0.0413489 0.0497345 0.0504265 0.0518761 0.059274 0.044587 0.0549833 0.0532766 0.0519556 0.0436423 0.0506879 0.0513391 0.0434054 0.0523068 0.0397797 0.0472589
203 G 3.61584 0.0370152 0.0150247 0.11076 0.088862 0.00447987 0.107501 0.0889443 0.00056769 0.108527 0.00139069 0.00440288 0.080861 0.00342305 0.0719476 0.074428 0.0935556 0.0996355 0.000426626 0.00251711 0.00572952
204 W 0.893021 0.00381238 0.0022621 0.00146096 0.0012054 0.127004 0.00106718 0.00167998 0.00292657 0.00121642 0.000523077 0.00156316 0.00285275 0.000229878 0.00157851 0.00220131 0.000603156 0.00117782 0.000662177 0.837837 0.00813553
205 F 3.01318 0.0449748 0.00839368 0.00100767 0.00051224 0.222129 0.00181548 0.0302489 0.0169744 0.0148451 0.00924205 0.15107 0.0021181 0.00027799 0.00713876 0.0160487 0.0136845 0.0211334 0.0280478 0.139821 0.270517
206 I 2.11063 0.00294683 0.227193 0.0005371 0.000669594 0.00347524 0.00072599 0.000434374 0.416025 0.00039932 0.0256606 0.107963 0.000865931 0.000526988 0.000515393 0.00057661 0.000363038 0.000950855 0.20792 0.000946232 0.00130506
207 A 1.93448 0.371121 0.225558 0.000825123 0.00084116 0.00122797 0.351409 0.000700357 0.011244 0.00139877 0.00498497 0.0111123 0.000737775 0.000231331 0.000912772 0.000941733 0.00704391 0.000455053 0.00708255 0.00141841 0.000753696
208 D 1.51005 0.0312144 0.015531 0.798046 0.0103491 0.002426 0.0148569 0.00681337 0.0163759 0.00684382 0.00927184 0.00391953 0.00732406 0.00585723 0.0128505 0.00295486 0.027087 0.016445 0.0060446 0.00165076 0.00413851
209 K 0.650524 0.00168521 0.00277683 0.00389492 0.0042151 0.00514464 0.000762343 0.00155242 0.00526789 0.923968 0.000689754 0.00365638 0.00543446 0.000856911 0.00280146 0.0271901 0.000818548 0.00165049 0.00176548 0.00185211 0.00401693
210 S 1.94814 0.0387106 0.0112241 0.00062347 0.000514376 0.00083084 0.192942 0.00118098 0.001221 0.00146688 0.000872788 0.00123351 0.000586779 0.00528509 0.00171473 0.00032019 0.384663 0.35348 0.00114459 0.00119929 0.000785359
211 G 1.29858 0.246977 0.0200134 0.00134308 0.0034186 0.0029511 0.691818 0.000695233 0.00162951 0.00058223 0.00184315 0.00275249 0.000761516 0.000483069 0.00229688 0.000926416 0.0171558 0.000352543 0.0019626 0.000870141 0.00116745
212 A 2.23942 0.439305 0.00566534 0.00456977 0.0043961 0.000878052 0.283013 0.000535624 0.0122731 0.00167685 0.0122612 0.0136502 0.00675753 0.00509832 0.00650885 0.00345622 0.158596 0.0292248 0.0102097 0.00132675 0.000597933
213 G 1.57552 0.339122 0.00125622 0.00389088 0.0011147 0.000870982 0.567399 0.00683712 0.000860464 0.00142227 0.0015073 0.00137361 0.0353633 0.000939734 0.000683336 0.00138433 0.0219073 0.0115636 0.000560632 0.0010563 0.000887084
214 E 4.30113 0.0518957 0.0527095 0.0610588 0.051374 0.0546569 0.0523293 0.0535828 0.0271165 0.0538457 0.0540178 0.049495 0.0550281 0.0530404 0.0553016 0.0549929 0.0461755 0.0422685 0.0304059 0.0486448 0.0520602
215 R 4.17219 0.0458385 0.0618742 0.00240991 0.0231251 0.0598025 0.0558206 0.0771417 0.0154852 0.0479868 0.0484728 0.0543805 0.0762184 0.0290414 0.0750181 0.0702632 0.0499839 0.0337453 0.0410891 0.0635056 0.0687973
216 G 0.748586 0.00964591 0.00355368 0.00103542 0.00803759 0.0065438 0.914368 0.00273644 0.00424498 0.00172638 0.0015406 0.00220167 0.0155879 0.00127089 0.00122714 0.0061579 0.0091286 0.00185141 0.00356184 0.00413406 0.00144572
217 S 2.53261 0.26341 0.0506474 0.00401857 0.0604396 0.0018521 0.259668 0.00480458 0.00141413 0.00204376 0.000401676 0.000997176 0.035728 0.000512677 0.0069901 0.000710891 0.277629 0.0227333 0.00182347 0.00203702 0.00213878
218 R 1.52966 0.00664686 0.0278859 0.00224843 0.00236669 0.00102979 0.0154364 0.0147243 0.00642685 0.0273699 0.00769199 0.00812831 0.00950233 0.00702713 0.0113039 0.789702 0.0344904 0.0179206 0.00756183 0.00178166 0.000755424
219 G 1.50229 0.308058 0.00865406 0.00128919 0.000477572 0.000749255 0.581442 0.00077446 0.00155833 0.00130326 0.000356271 0.00110557 0.001117 0.00158877 0.00114489 0.00162852 0.0853798 0.00112554 0.000752487 0.000678565 0.000815967
220 I 2.211 0.00284822 0.0352341 0.00136911 0.00136763 0.00958042 0.000579222 0.00134019 0.323362 0.000744284 0.271337 0.0253798 0.000558858 0.000665764 0.00147243 0.000221752 0.000826304 0.00610528 0.298069 0.00525127 0.0136873
221 I 2.51307 0.0332505 0.0728737 0.000866238 0.00047419 0.00148922 0.00112182 0.000670478 0.261953 0.000304124 0.157764 0.152822 0.000180201 0.000232243 0.000264073 0.000628304 0.00153082 0.0248218 0.288323 0.000273163 0.000156676
222 A 2.21126 0.297417 0.221277 0.000356448 0.00125482 0.00166852 0.212051 0.000245507 0.000779786 0.00081089 0.00128086 0.00399929 0.00142314 0.000332285 0.000700308 0.000742643 0.241325 0.00637051 0.00434363 0.00286683 0.000754948
223 A 3.41201 0.1053 0.0968012 0.000329636 0.00185311 0.0981662 0.00335838 0.00061718 0.103617 0.000592554 0.118361 0.105243 0.00164858 0.000247882 0.0043613 0.000306434 0.0604365 0.0979595 0.103439 0.00201991 0.0953413
224 L 2.28763 0.00295533 0.00957479 0.000479187 0.00102778 0.00365393 0.000377672 0.000328836 0.256224 0.00197653 0.2303 0.258562 0.000865238 0.00149078 0.000782746 0.000765056 0.000443447 0.00876476 0.214646 0.00620171 0.000581268
225 G 0.551781 0.00459864 0.00521291 0.00328004 0.00912269 0.00154924 0.941284 0.00321388 0.00646211 0.00108628 0.000684944 0.00129702 0.00171586 0.000783283 0.00140219 0.00462672 0.00414284 0.000861365 0.00173572 0.00290198 0.00403809
226 P 3.48542 0.0599261 0.0119913 0.0251077 0.045061 0.00128292 0.00457164 0.0184837 0.00343458 0.165765 0.00453352 0.0519568 0.0732453 0.186809 0.106608 0.139784 0.0529966 0.0350459 0.00898378 0.000519905 0.00389323
227 D 4.29939 0.0557243 0.0537455 0.0533965 0.0489786 0.0537966 0.0509989 0.0525496 0.0383682 0.046508 0.0491737 0.0530818 0.0602725 0.0216036 0.0588274 0.0566418 0.0565788 0.047523 0.0459257 0.0482122 0.0480932
228 G 4.15247 0.0632552 0.0293104 0.0607765 0.0615933 0.0330971 0.0733156 0.0613829 0.00987728 0.0900065 0.0480064 0.0751709 0.0604249 0.0230293 0.0641584 0.0645492 0.0634768 0.0457649 0.0126419 0.0119387 0.0482239
229 K 4.24628 0.0540814 0.046731 0.0530984 0.0555748 0.0499696 0.052547 0.0607812 0.0486139 0.0561912 0.0549253 0.0566244 0.0501414 0.00107195 0.0517549 0.055319 0.0555447 0.0589351 0.0591897 0.036526 0.0423792
230 P 4.14241 0.0996079 0.0490587 0.0233033 0.021363 0.0578176 0.0375265 0.060153 0.0591399 0.0350469 0.0622808 0.101201 0.0402363 0.0980512 0.0420758 0.0331397 0.0585977 0.0256755 0.0345351 0.00970339 0.0514864
231 S 4.20149 0.0599598 0.059259 0.0546856 0.072733 0.0137728 0.0616485 0.0529263 0.0447635 0.0616208 0.048957 0.0524514 0.058052 0.00740537 0.0627343 0.0609314 0.0643958 0.0634151 0.0543655 0.0293649 0.0165578
232 R 1.58487 0.00390766 0.00217077 0.00126311 0.000752102 0.00140298 0.00135785 0.00735417 0.0178556 0.447467 0.00749089 0.00600789 0.00214336 0.000297448 0.00465199 0.47528 0.000776329 0.00255598 0.0135149 0.00111665 0.00263313
233 I 2.06268 0.00512009 0.0176011 0.00125598 0.000344306 0.010105 0.000983157 0.000392395 0.279251 0.000471877 0.308359 0.0449766 0.000570715 0.000382493 0.000168381 0.000349799 0.000551043 0.000683157 0.326012 0.000676914 0.0017451
234 V 2.13246 0.0205613 0.128375 0.000500625 0.00123267 0.00306513 0.000572938 0.000454594 0.38972 0.000619356 0.0881161 0.00674325 0.00128672 0.000460472 0.000716922 0.000234043 0.00254076 0.0135217 0.338371 0.000477858 0.0024294
235 V 2.33076 0.160198 0.245804 0.00102389 0.00216205 0.000331678 0.0083873 0.000855312 0.298551 0.0011365 0.00440525 0.00434018 0.00397245 0.000186765 0.000613322 0.000241194 0.0051917 0.0197222 0.240786 0.000959858 0.00113147
236 I 2.38458 0.00151221 0.0583347 0.000473936 0.00096339 0.0227473 0.000658332 0.00042715 0.282201 0.000802868 0.230701 0.122428 0.000788843 0.000614288 0.00049225 0.00123043 0.000518387 0.00316288 0.269406 0.00111246 0.00142457
237 Y 2.365 0.000827333 0.00253428 0.000261115 0.00102508 0.213128 0.000753713 0.000600526 0.0489748 0.000349293 0.22299 0.242296 0.000496246 0.000757281 0.000492952 0.000545764 0.000823591 0.00220058 0.0134159 0.000151755 0.247376
238 T 3.4462 0.0854174 0.0964363 0.0131439 0.00409697 0.0956023 0.000619713 0.00458847 0.119063 0.00504446 0.116978 0.122578 0.00138812 0.0018033 0.0233798 0.00106181 0.0790487 0.111673 0.114311 0.000531054 0.00323506
239 T 3.92458 0.070948 0.0374654 0.00349389 0.0492935 0.0148375 0.00205479 0.0951191 0.0509697 0.0560247 0.00665645 0.0553456 0.0611247 0.000337466 0.0811965 0.020637 0.0908946 0.108423 0.0905917 0.0336574 0.0709293
240 G 3.12211 0.0325532 0.0320987 0.16836 0.0911887 0.00311222 0.280819 0.00752865 0.00190624 0.00389988 0.0159298 0.0413331 0.179771 0.0040998 0.0705719 0.00890113 0.0417006 0.00575941 0.0027559 0.0047686 0.00294291
241 S 2.67902 0.173229 0.0530217 0.00495311 0.00448005 0.00261115 0.215734 0.00290385 0.0026517 0.00493294 0.00180267 0.00757321 0.027215 0.00147148 0.00409927 0.00593921 0.248304 0.230797 0.00390137 0.00176127 0.00261753
242 Q 4.31877 0.050061 0.0443641 0.0517809 0.052458 0.0417119 0.0517443 0.0479306 0.0507668 0.0529248 0.0502526 0.0506542 0.0564286 0.0489035 0.0492123 0.0506065 0.0522009 0.0511167 0.047571 0.0455969 0.0537144
243 A 0.0279373 0.998104 9.98104e-05 9.98104e-05 9.98104e-05 9.98104e-05 9.98104e-05 9.98104e-05 9.98104e-05 9.98104e-05 9.98104e-05 9.98104e-05 9.98104e-05 9.98104e-05 9.98104e-05 9.98104e-05 9.98104e-05 9.98104e-05 9.98104e-05 9.98104e-05 9.98104e-05
244 T 4.14636 0.061838 0.0508437 0.061889 0.0578695 0.0101009 0.0635579 0.0621718 0.0347772 0.051564 0.0470863 0.0453043 0.0799949 0.0670271 0.0563715 0.0532429 0.0682493 0.0672663 0.0522119 0.0014411 0.00719249
245 M 3.72048 0.0334401 0.00389093 0.00741551 0.00389607 0.114366 0.0136702 0.0357929 0.12779 0.00487189 0.124823 0.149434 0.0195019 0.0354685 0.0419374 0.00609546 0.024321 0.040693 0.0924697 0.0851914 0.0349313
246 D 4.30962 0.0570345 0.0335578 0.0593643 0.0556378 0.0445736 0.0523162 0.0501383 0.0596791 0.0443239 0.0504072 0.0515637 0.0541951 0.0474563 0.0499551 0.0455464 0.054017 0.0541197 0.0518383 0.0395473 0.0447284
247 E 4.15295 0.0752666 0.0357339 0.0811601 0.0625215 0.0450928 0.0178134 0.0623479 0.053559 0.0527382 0.0615961 0.0308362 0.0538053 0.000677177 0.0849597 0.0393518 0.0570711 0.0631877 0.0634068 0.0153373 0.0435375
248 R 3.69368 0.0694115 0.0799872 0.00337163 0.00127545 0.00127946 0.0129446 0.00585843 0.0796973 0.0898966 0.114189 0.104174 0.0715834 0.00203808 0.0810385 0.114601 0.0385572 0.0697597 0.0570792 0.00161797 0.00163936
249 N 2.26913 0.0112359 0.00329179 0.297901 0.00941679 0.00144828 0.0085813 0.0059289 0.00138696 0.000934181 0.00103547 0.00150105 0.357605 0.000749009 0.00385139 0.0011658 0.164308 0.125661 0.00235571 0.000982319 0.000659674
250 R 4.23903 0.0587798 0.0382308 0.0432804 0.0586094 0.0445058 0.0491415 0.0574963 0.0584063 0.0532377 0.0552001 0.0467908 0.0515796 0.000237229 0.0600778 0.0594641 0.0554131 0.0571969 0.0546158 0.042934 0.0548028
251 Q 4.16226 0.0641725 0.0618475 0.000766128 0.0542241 0.0471178 0.0277588 0.0635222 0.0563674 0.052443 0.0617267 0.0609851 0.0444098 0.00105827 0.0611025 0.0523586 0.0562359 0.0559873 0.0638241 0.0645103 0.049582
252 I 2.42224 0.000902998 0.00350637 0.000283327 0.000445474 0.271645 0.000427827 0.000762946 0.217648 0.000436526 0.163658 0.132985 0.00120973 0.000242595 0.00078678 0.000368789 0.000447472 0.0010375 0.196748 0.000989687 0.0054671
253 A 3.92371 0.0909562 0.0468291 0.00288616 0.0156363 0.0742627 0.0420597 0.0777076 0.00311775 0.103547 0.0247396 0.0779961 0.0230562 0.00025823 0.0807465 0.0863801 0.0800446 0.0214535 0.0613704 0.0127341 0.0742188
254 E 4.07079 0.0663507 0.0211054 0.0705136 0.0804879 0.010835 0.0574691 0.0379045 0.0781984 0.057868 0.0679425 0.0450429 0.0678397 0.00022033 0.0723168 0.0660032 0.0606269 0.064 0.0544895 0.00268227 0.0181032
255 I 1.97626 0.00185214 0.00101844 0.000927183 0.000801881 0.000767846 0.000278115 0.00103985 0.447606 0.0019086 0.121656 0.14824 0.00146825 0.000843074 0.000619981 0.000930245 0.000739811 0.00262602 0.264659 0.00052042 0.0014971
256 G 2.12471 0.298355 0.0367428 0.00151488 0.00231477 0.00444286 0.416284 0.000995926 0.00588105 0.00145159 0.00782538 0.00993639 0.00193016 0.000662469 0.00102707 0.000893042 0.190247 0.00873898 0.00511699 0.00226317 0.00337641
257 A 4.22854 0.0548836 0.0225181 0.055341 0.0577285 0.0512979 0.051243 0.054595 0.050511 0.065296 0.051151 0.0604136 0.056479 0.000175947 0.0551559 0.0590211 0.0534934 0.049996 0.0551634 0.0477027 0.0478337
258 S 4.11607 0.0655767 0.0382168 0.032406 0.0658341 0.0312667 0.00889791 0.0626362 0.0637373 0.0689623 0.0518154 0.0547331 0.0851447 0.000323864 0.0660884 0.057059 0.0628304 0.0628933 0.0650851 0.00637155 0.0501211
259 L 2.94356 0.127043 0.0495633 0.000486247 0.000192898 0.0413476 0.000781794 0.000167615 0.194683 0.000469886 0.161014 0.166085 0.000956306 0.000644593 0.00313076 0.000391221 0.00387988 0.0948903 0.153579 0.000268624 0.000425127
260 I 3.19439 0.048068 0.0384353 0.000279307 0.000421477 0.121709 0.000969502 0.00177638 0.161834 0.0013319 0.104949 0.133668 0.000553428 0.00040671 0.00183614 0.00213062 0.00600083 0.0809482 0.154888 0.0057278 0.134066
261 K 4.16731 0.0637359 0.011531 0.0605605 0.0653843 0.0366234 0.0563516 0.0689006 0.0264663 0.0696443 0.0629056 0.0543541 0.0588742 0.000200351 0.0592434 0.0633508 0.0664831 0.0565611 0.0388842 0.0259586 0.0539865
262 H 4.00526 0.03386 0.0534253 0.00342564 0.0430851 0.0663297 0.0326871 0.0925697 0.000175731 0.0509935 0.0280283 0.0572558 0.0983473 0.000175102 0.0670025 0.0648065 0.064734 0.0716208 0.0183452 0.0786209 0.0745118
263 W 1.52215 0.00048443 0.000731814 0.001361 0.00248991 0.158527 0.00120123 0.0117203 0.00348032 0.00253798 0.0040448 0.0144179 0.00195882 0.00129648 0.00329249 0.00176314 0.00131206 0.00165001 0.00129271 0.694297 0.0921401
