# Supplementary material for: phydms: software for phylogenetic analyses informed by deep mutational scanning
Source: PeerJ. 2017 Jul 31;5:e3657. doi: 10.7717/peerj.3657 (PMC5541924; doi:10.7717/peerj.3657)
Supplement: File S4 [file peerj-05-3657-s004.zip › betaLactamase_comparison/results/averaged_ExpCM_betaLactamase_Firnberg_prefs_modelparams.txt]

beta = 0.754656
kappa = 2.35392
omega = 0.277765
phiA = 0.25439
phiC = 0.26888
phiG = 0.284757
