# Supplementary material for: phydms: software for phylogenetic analyses informed by deep mutational scanning
Source: PeerJ. 2017 Jul 31;5:e3657. doi: 10.7717/peerj.3657 (PMC5541924; doi:10.7717/peerj.3657)
Supplement: File S4 [file peerj-05-3657-s004.zip › betaLactamase_comparison/results/averaged_ExpCM_betaLactamase_Firnberg_prefs_tree.newick]

((((((((((SEQ69_Klebsiella_pneumoniae_strain_40150A_SHV-162_beta-lactamase_blaSHV-162_gene_partial_cds.:0.01166,SEQ2_Escherichia_coli_cefotaxime-hydrolyzing_beta-lactamase_SHV-7_gene_complete_cds.:0.00778):0.00777,((SEQ15_Klebsiella_pneumoniae_SHV-38_beta-lactamase_bla-SHV-38_gene_complete_cds.:0.00000,SEQ24_Klebsiella_pneumoniae_blaSHV-73_gene_for_beta-lactamase_isolate_INSRAkp1234.:0.00773):0.00387,SEQ52_Klebsiella_pneumoniae_gene_for_beta-lactamase_SHV-167_partial_cds_strain_249/MALATI_HALDER/BL:0.01170):0.00388):0.00000,((SEQ64_Klebsiella_pneumoniae_strain_35315A_SHV-157_beta-lactamase_blaSHV-157_gene_complete_cds.:0.01166,SEQ11_Klebsiella_pneumoniae_beta-lactamase_SHV-40_blaSHV-40_gene_complete_cds.:0.00776):0.00389,SEQ36_Klebsiella_pneumoniae_blaSHV-99_gene_for_beta-lactamase_isolate_KpARG220.:0.01161):0.00000):0.00388,SEQ73_Klebsiella_pneumoniae_blaSHV-164_gene_for_beta-lactamase_SHV-164_strain_INSRAKp12267.:0.01560):0.00388,((SEQ54_Klebsiella_pneumoniae_strain_2106A_SHV-147_beta-lactamase_blaSHV-147_gene_partial_cds.:0.00775,(SEQ12_Klebsiella_pneumoniae_beta-lactamase_SHV-41_blaSHV-41_gene_complete_cds.:0.01163,(SEQ56_Klebsiella_pneumoniae_strain_1357A_SHV-149_beta-lactamase_blaSHV-149_gene_partial_cds.:0.00776,SEQ58_Klebsiella_pneumoniae_strain_1357A_SHV-151_beta-lactamase_blaSHV-151_gene_partial_cds.:0.00775):0.00389):0.00000):0.00000,SEQ40_Klebsiella_pneumoniae_SHV-133_gene_for_beta-lactamase_SHV-133_complete_cds.:0.00776):0.00388):0.00000,((SEQ68_Klebsiella_pneumoniae_strain_40150A_SHV-161_beta-lactamase_blaSHV-161_gene_complete_cds.:0.00388,(SEQ59_Klebsiella_pneumoniae_strain_25110A_SHV-152_beta-lactamase_blaSHV-152_gene_partial_cds.:0.00388,SEQ14_Klebsiella_pneumoniae_strain_KPBRZ-16_SHV_beta_lactamase_gene_complete_cds.:0.01165):0.00775):0.00000,SEQ17_Klebsiella_pneumoniae_plasmid_SHV-48_beta-lactamase_gene_complete_cds.:0.01163):0.00388):0.00389,(SEQ39_Escherichia_coli_strain_Ec6-66_plasmid_pEc6-66_extended_spectrum_beta-lactamase_SHV-129_blaSH:0.01169,SEQ42_Klebsiella_pneumoniae_strain_K-534_extended_spectrum_beta-lactamase_SHV-134_blaSHV-134_gene_c:0.00389):0.00778):0.00387,SEQ5_K.pneumoniae_blaSHV-1a_gene_strain_KPZU-12.:0.00000):0.01946,SEQ37_Klebsiella_pneumoniae_blaSHV-100_gene_for_beta-lactamase_isolate_KpARG185.:0.00000):0.87266,((((((((((SEQ2_K.pneumoniae_Bla_CAZ-2_gene_for_extended_spectrum_beta-lactamase_CAZ-2.:0.00539,(SEQ82_Klebsiella_pneumoniae_tem-130_gene_for_beta-lactamase.:0.00764,SEQ3_K.pneumoniae_Bla_CAZ-6_gene_for_extended_spectrum_beta-lactamase_CAZ-6.:0.00762):0.00604):0.00382,(SEQ133_Escherichia_coli_blaTEM-184_gene_for_TEM-184_beta-lactamase_strain_PI-12197.:0.00381,SEQ138_Pseudomonas_aeruginosa_strain_12_beta-lactamase_TEM205_gene_partial_cds.:0.01527):0.00603):0.00538,SEQ31_Proteus_mirabilis_plasmid_pPm87_class_A_beta-lactamase_TEM-87_gene_complete_cds.:0.01142):0.00000,((SEQ129_Acinetobacter_baumannii_strain_195_beta-lactamase_TEM_195_gene_complete_cds.:0.00756,SEQ127_Acinetobacter_baumannii_strain_197_beta-lactamase_TEM_193_gene_complete_cds.:0.03081):0.02696,((SEQ7_E.coli_plasmid_blaIRT-14_gene.:0.00761,(SEQ80_Escherichia_coli_beta-lactamase_TEM-125_blaTEM-125_gene_complete_cds.:0.01518,SEQ22_Escherichia_coli_inhibitor-resistant_beta-lactamase_TEM-78_blaTEM-78_gene_complete_cds.:0.00000):0.01139):0.00000,((SEQ12_E.coli_bla-TEM-49_gene.:0.01144,(SEQ14_Klebsiella_pneumoniae_blaTEM-20_gene_partial.:0.00000,SEQ140_Proteus_mirabilis_strain_IHMA_845676_extended_spectrum_beta-lactamase_TEM-211_gene_complete_:0.01140):0.00381):0.00381,SEQ62_Proteus_mirabilis_plasmid_pANG-1_beta-lactamase_TEM-67_gene_complete_cds.:0.00761):0.00000):0.00000):0.00381):0.00380,SEQ65_Proteus_mirabilis_class_A_beta-lactamase_TEM-123_blaTEM-123_gene_complete_cds.:0.01152):0.00761,SEQ79_Escherichia_coli_beta-lactamase_TEM-109_blaTEM-109_gene_complete_cds.:0.00760):0.00000,(SEQ99_Enterobacter_cloacae_plasmid_pEC005_beta-lactamase_TEM-157_gene_complete_cds.:0.01142,TEM1_beta_lactamase_from_Firnberg_et_al:0.00000):0.00760):0.00381,((SEQ32_Klebsiella_pneumoniae_plasmid_pMG272_extended-spectrum_beta-lactamase_TEM-88_gene_complete_cd:0.00759,SEQ30_Klebsiella_pneumoniae_beta-lactamase_TEM-43_blaTEM-43_gene_complete_cds.:0.00380):0.00000,SEQ66_Morganella_morganii_class_A_beta-lactamase_TEM-124_blaTEM-124_gene_complete_cds.:0.00762):0.00381):0.00380,(((SEQ38_Escherichia_coli_isolate_CIT-T15_inhibitor_resistant_TEM_beta-lactamase_gene_complete_cds.:0.00381,SEQ24_Escherichia_coli_inhibitor-resistant_beta-lactamase_TEM-77_blaTEM-77_gene_complete_cds.:0.00381):0.00381,SEQ106_Klebsiella_pneumoniae_plasmid_pML1708_extended-spectrum_beta-lactamase_TEM-162_gene_complete:0.00761):0.00000,(SEQ6_Escherichia_coli_beta-lactamase_TEM-28_gene_complete_cds.:0.00760,SEQ119_Haemophilus_parainfluenzae_strain_201025861_inhibitor_resistant_beta-lactamase_TEM-182_gene_:0.01140):0.00000):0.00000):0.00000,SEQ57_Klebsiella_pneumoniae_beta-lactamase_TEM-104_gene_complete_cds.:0.00760):0.85169):0.00000;
