# Supplementary material for: phydms: software for phylogenetic analyses informed by deep mutational scanning
Source: PeerJ. 2017 Jul 31;5:e3657. doi: 10.7717/peerj.3657 (PMC5541924; doi:10.7717/peerj.3657)
Supplement: File S4 [file peerj-05-3657-s004.zip › betaLactamase_comparison/results/ExpCM_betaLactamase_Firnberg_prefs_modelparams.txt]

beta = 2.41749
kappa = 2.60039
omega = 0.634548
phiA = 0.252826
phiC = 0.288325
phiG = 0.287009
