# Supplementary material for: phydms: software for phylogenetic analyses informed by deep mutational scanning
Source: PeerJ. 2017 Jul 31;5:e3657. doi: 10.7717/peerj.3657 (PMC5541924; doi:10.7717/peerj.3657)
Supplement: File S4 [file peerj-05-3657-s004.zip › betaLactamase_comparison/results/ExpCM_betaLactamase_Stiffler_prefs_modelparams.txt]

beta = 1.30824
kappa = 2.67207
omega = 0.722403
phiA = 0.255546
phiC = 0.291448
phiG = 0.283822
