# Supplementary material for: phydms: software for phylogenetic analyses informed by deep mutational scanning
Source: PeerJ. 2017 Jul 31;5:e3657. doi: 10.7717/peerj.3657 (PMC5541924; doi:10.7717/peerj.3657)
Supplement: File S4 [file peerj-05-3657-s004.zip › betaLactamase_comparison/results/ExpCM_betaLactamase_Stiffler_prefs_tree.newick]

((((((((((SEQ69_Klebsiella_pneumoniae_strain_40150A_SHV-162_beta-lactamase_blaSHV-162_gene_partial_cds.:0.01239,SEQ2_Escherichia_coli_cefotaxime-hydrolyzing_beta-lactamase_SHV-7_gene_complete_cds.:0.00825):0.00830,((SEQ15_Klebsiella_pneumoniae_SHV-38_beta-lactamase_bla-SHV-38_gene_complete_cds.:0.00000,SEQ24_Klebsiella_pneumoniae_blaSHV-73_gene_for_beta-lactamase_isolate_INSRAkp1234.:0.00825):0.00415,SEQ52_Klebsiella_pneumoniae_gene_for_beta-lactamase_SHV-167_partial_cds_strain_249/MALATI_HALDER/BL:0.01253):0.00414):0.00000,((SEQ64_Klebsiella_pneumoniae_strain_35315A_SHV-157_beta-lactamase_blaSHV-157_gene_complete_cds.:0.01249,SEQ11_Klebsiella_pneumoniae_beta-lactamase_SHV-40_blaSHV-40_gene_complete_cds.:0.00833):0.00416,SEQ36_Klebsiella_pneumoniae_blaSHV-99_gene_for_beta-lactamase_isolate_KpARG220.:0.01245):0.00000):0.00414,SEQ73_Klebsiella_pneumoniae_blaSHV-164_gene_for_beta-lactamase_SHV-164_strain_INSRAKp12267.:0.01672):0.00415,((SEQ54_Klebsiella_pneumoniae_strain_2106A_SHV-147_beta-lactamase_blaSHV-147_gene_partial_cds.:0.00826,(SEQ12_Klebsiella_pneumoniae_beta-lactamase_SHV-41_blaSHV-41_gene_complete_cds.:0.01247,(SEQ56_Klebsiella_pneumoniae_strain_1357A_SHV-149_beta-lactamase_blaSHV-149_gene_partial_cds.:0.00827,SEQ58_Klebsiella_pneumoniae_strain_1357A_SHV-151_beta-lactamase_blaSHV-151_gene_partial_cds.:0.00827):0.00418):0.00000):0.00000,SEQ40_Klebsiella_pneumoniae_SHV-133_gene_for_beta-lactamase_SHV-133_complete_cds.:0.00831):0.00415):0.00000,((SEQ68_Klebsiella_pneumoniae_strain_40150A_SHV-161_beta-lactamase_blaSHV-161_gene_complete_cds.:0.00414,(SEQ59_Klebsiella_pneumoniae_strain_25110A_SHV-152_beta-lactamase_blaSHV-152_gene_partial_cds.:0.00410,SEQ14_Klebsiella_pneumoniae_strain_KPBRZ-16_SHV_beta_lactamase_gene_complete_cds.:0.01240):0.00831):0.00000,SEQ17_Klebsiella_pneumoniae_plasmid_SHV-48_beta-lactamase_gene_complete_cds.:0.01247):0.00415):0.00417,(SEQ39_Escherichia_coli_strain_Ec6-66_plasmid_pEc6-66_extended_spectrum_beta-lactamase_SHV-129_blaSH:0.01246,SEQ42_Klebsiella_pneumoniae_strain_K-534_extended_spectrum_beta-lactamase_SHV-134_blaSHV-134_gene_c:0.00413):0.00831):0.00415,SEQ5_K.pneumoniae_blaSHV-1a_gene_strain_KPZU-12.:0.00000):0.02085,SEQ37_Klebsiella_pneumoniae_blaSHV-100_gene_for_beta-lactamase_isolate_KpARG185.:0.00000):1.13708,((((((((((SEQ2_K.pneumoniae_Bla_CAZ-2_gene_for_extended_spectrum_beta-lactamase_CAZ-2.:0.00560,(SEQ82_Klebsiella_pneumoniae_tem-130_gene_for_beta-lactamase.:0.00793,SEQ3_K.pneumoniae_Bla_CAZ-6_gene_for_extended_spectrum_beta-lactamase_CAZ-6.:0.00792):0.00633):0.00403,(SEQ133_Escherichia_coli_blaTEM-184_gene_for_TEM-184_beta-lactamase_strain_PI-12197.:0.00398,SEQ138_Pseudomonas_aeruginosa_strain_12_beta-lactamase_TEM205_gene_partial_cds.:0.01605):0.00635):0.00561,SEQ31_Proteus_mirabilis_plasmid_pPm87_class_A_beta-lactamase_TEM-87_gene_complete_cds.:0.00791):0.00000,((SEQ129_Acinetobacter_baumannii_strain_195_beta-lactamase_TEM_195_gene_complete_cds.:0.00797,SEQ127_Acinetobacter_baumannii_strain_197_beta-lactamase_TEM_193_gene_complete_cds.:0.03133):0.02428,((SEQ7_E.coli_plasmid_blaIRT-14_gene.:0.00800,(SEQ80_Escherichia_coli_beta-lactamase_TEM-125_blaTEM-125_gene_complete_cds.:0.01594,SEQ22_Escherichia_coli_inhibitor-resistant_beta-lactamase_TEM-78_blaTEM-78_gene_complete_cds.:0.00000):0.01198):0.00000,((SEQ12_E.coli_bla-TEM-49_gene.:0.01195,(SEQ14_Klebsiella_pneumoniae_blaTEM-20_gene_partial.:0.00000,SEQ140_Proteus_mirabilis_strain_IHMA_845676_extended_spectrum_beta-lactamase_TEM-211_gene_complete_:0.01191):0.00397):0.00399,SEQ62_Proteus_mirabilis_plasmid_pANG-1_beta-lactamase_TEM-67_gene_complete_cds.:0.00798):0.00000):0.00400):0.00393):0.00794,SEQ65_Proteus_mirabilis_class_A_beta-lactamase_TEM-123_blaTEM-123_gene_complete_cds.:0.01209):0.00808,SEQ79_Escherichia_coli_beta-lactamase_TEM-109_blaTEM-109_gene_complete_cds.:0.00799):0.00000,(SEQ99_Enterobacter_cloacae_plasmid_pEC005_beta-lactamase_TEM-157_gene_complete_cds.:0.01202,TEM1_beta_lactamase_from_Firnberg_et_al:0.00000):0.00799):0.00400,((SEQ32_Klebsiella_pneumoniae_plasmid_pMG272_extended-spectrum_beta-lactamase_TEM-88_gene_complete_cd:0.00796,SEQ30_Klebsiella_pneumoniae_beta-lactamase_TEM-43_blaTEM-43_gene_complete_cds.:0.00398):0.00000,SEQ66_Morganella_morganii_class_A_beta-lactamase_TEM-124_blaTEM-124_gene_complete_cds.:0.00800):0.00399):0.00398,(((SEQ38_Escherichia_coli_isolate_CIT-T15_inhibitor_resistant_TEM_beta-lactamase_gene_complete_cds.:0.00396,SEQ24_Escherichia_coli_inhibitor-resistant_beta-lactamase_TEM-77_blaTEM-77_gene_complete_cds.:0.00396):0.00398,SEQ106_Klebsiella_pneumoniae_plasmid_pML1708_extended-spectrum_beta-lactamase_TEM-162_gene_complete:0.00795):0.00000,(SEQ6_Escherichia_coli_beta-lactamase_TEM-28_gene_complete_cds.:0.00799,SEQ119_Haemophilus_parainfluenzae_strain_201025861_inhibitor_resistant_beta-lactamase_TEM-182_gene_:0.01192):0.00000):0.00000):0.00000,SEQ57_Klebsiella_pneumoniae_beta-lactamase_TEM-104_gene_complete_cds.:0.00799):1.11073):0.00000;
