# Supplementary material for: phydms: software for phylogenetic analyses informed by deep mutational scanning
Source: PeerJ. 2017 Jul 31;5:e3657. doi: 10.7717/peerj.3657 (PMC5541924; doi:10.7717/peerj.3657)
Supplement: File S4 [file peerj-05-3657-s004.zip › betaLactamase_comparison/results/modelcomparison.md]

| Model                                       | deltaAIC | LogLikelihood | nParams | ParamValues                                   |
|---------------------------------------------|----------|---------------|---------|-----------------------------------------------|
| ExpCM_betaLactamase_Stiffler_prefs          | 0.00     | -2581.29      | 6       | beta=1.31, kappa=2.67, omega=0.72             |
| ExpCM_betaLactamase_Firnberg_prefs          | 96.18    | -2629.38      | 6       | beta=2.42, kappa=2.60, omega=0.63             |
| YNGKP_M5                                    | 739.16   | -2944.87      | 12      | alpha_omega=0.30, beta_omega=0.49, kappa=3.02 |
| averaged_ExpCM_betaLactamase_Stiffler_prefs | 816.44   | -2989.51      | 6       | beta=0.81, kappa=2.35, omega=0.28             |
| averaged_ExpCM_betaLactamase_Firnberg_prefs | 820.86   | -2991.72      | 6       | beta=0.75, kappa=2.35, omega=0.28             |
| YNGKP_M0                                    | 841.00   | -2996.79      | 11      | kappa=2.39, omega=0.28                        |
