# Supplementary material for: phydms: software for phylogenetic analyses informed by deep mutational scanning
Source: PeerJ. 2017 Jul 31;5:e3657. doi: 10.7717/peerj.3657 (PMC5541924; doi:10.7717/peerj.3657)
Supplement: File S4 [file peerj-05-3657-s004.zip › betaLactamase_comparison/results/YNGKP_M0_tree.newick]

((((((((((SEQ69_Klebsiella_pneumoniae_strain_40150A_SHV-162_beta-lactamase_blaSHV-162_gene_partial_cds.:0.01106,SEQ2_Escherichia_coli_cefotaxime-hydrolyzing_beta-lactamase_SHV-7_gene_complete_cds.:0.00739):0.00738,((SEQ15_Klebsiella_pneumoniae_SHV-38_beta-lactamase_bla-SHV-38_gene_complete_cds.:0.00000,SEQ24_Klebsiella_pneumoniae_blaSHV-73_gene_for_beta-lactamase_isolate_INSRAkp1234.:0.00735):0.00368,SEQ52_Klebsiella_pneumoniae_gene_for_beta-lactamase_SHV-167_partial_cds_strain_249/MALATI_HALDER/BL:0.01111):0.00368):0.00000,((SEQ64_Klebsiella_pneumoniae_strain_35315A_SHV-157_beta-lactamase_blaSHV-157_gene_complete_cds.:0.01108,SEQ11_Klebsiella_pneumoniae_beta-lactamase_SHV-40_blaSHV-40_gene_complete_cds.:0.00738):0.00370,SEQ36_Klebsiella_pneumoniae_blaSHV-99_gene_for_beta-lactamase_isolate_KpARG220.:0.01104):0.00000):0.00369,SEQ73_Klebsiella_pneumoniae_blaSHV-164_gene_for_beta-lactamase_SHV-164_strain_INSRAKp12267.:0.01479):0.00366,((SEQ54_Klebsiella_pneumoniae_strain_2106A_SHV-147_beta-lactamase_blaSHV-147_gene_partial_cds.:0.00736,(SEQ12_Klebsiella_pneumoniae_beta-lactamase_SHV-41_blaSHV-41_gene_complete_cds.:0.01106,(SEQ56_Klebsiella_pneumoniae_strain_1357A_SHV-149_beta-lactamase_blaSHV-149_gene_partial_cds.:0.00736,SEQ58_Klebsiella_pneumoniae_strain_1357A_SHV-151_beta-lactamase_blaSHV-151_gene_partial_cds.:0.00736):0.00368):0.00000):0.00000,SEQ40_Klebsiella_pneumoniae_SHV-133_gene_for_beta-lactamase_SHV-133_complete_cds.:0.00737):0.00368):0.00000,((SEQ68_Klebsiella_pneumoniae_strain_40150A_SHV-161_beta-lactamase_blaSHV-161_gene_complete_cds.:0.00368,(SEQ59_Klebsiella_pneumoniae_strain_25110A_SHV-152_beta-lactamase_blaSHV-152_gene_partial_cds.:0.00369,SEQ14_Klebsiella_pneumoniae_strain_KPBRZ-16_SHV_beta_lactamase_gene_complete_cds.:0.01107):0.00736):0.00000,SEQ17_Klebsiella_pneumoniae_plasmid_SHV-48_beta-lactamase_gene_complete_cds.:0.01105):0.00368):0.00369,(SEQ39_Escherichia_coli_strain_Ec6-66_plasmid_pEc6-66_extended_spectrum_beta-lactamase_SHV-129_blaSH:0.01110,SEQ42_Klebsiella_pneumoniae_strain_K-534_extended_spectrum_beta-lactamase_SHV-134_blaSHV-134_gene_c:0.00369):0.00739):0.00367,SEQ5_K.pneumoniae_blaSHV-1a_gene_strain_KPZU-12.:0.00000):0.01847,SEQ37_Klebsiella_pneumoniae_blaSHV-100_gene_for_beta-lactamase_isolate_KpARG185.:0.00000):0.87362,((((((((((SEQ2_K.pneumoniae_Bla_CAZ-2_gene_for_extended_spectrum_beta-lactamase_CAZ-2.:0.00478,(SEQ82_Klebsiella_pneumoniae_tem-130_gene_for_beta-lactamase.:0.00763,SEQ3_K.pneumoniae_Bla_CAZ-6_gene_for_extended_spectrum_beta-lactamase_CAZ-6.:0.00760):0.00661):0.00380,(SEQ133_Escherichia_coli_blaTEM-184_gene_for_TEM-184_beta-lactamase_strain_PI-12197.:0.00380,SEQ138_Pseudomonas_aeruginosa_strain_12_beta-lactamase_TEM205_gene_partial_cds.:0.01523):0.00660):0.00477,SEQ31_Proteus_mirabilis_plasmid_pPm87_class_A_beta-lactamase_TEM-87_gene_complete_cds.:0.01139):0.00000,((SEQ129_Acinetobacter_baumannii_strain_195_beta-lactamase_TEM_195_gene_complete_cds.:0.00752,SEQ127_Acinetobacter_baumannii_strain_197_beta-lactamase_TEM_193_gene_complete_cds.:0.03070):0.02686,((SEQ7_E.coli_plasmid_blaIRT-14_gene.:0.00758,(SEQ80_Escherichia_coli_beta-lactamase_TEM-125_blaTEM-125_gene_complete_cds.:0.01510,SEQ22_Escherichia_coli_inhibitor-resistant_beta-lactamase_TEM-78_blaTEM-78_gene_complete_cds.:0.00000):0.01134):0.00000,((SEQ12_E.coli_bla-TEM-49_gene.:0.01140,(SEQ14_Klebsiella_pneumoniae_blaTEM-20_gene_partial.:0.00000,SEQ140_Proteus_mirabilis_strain_IHMA_845676_extended_spectrum_beta-lactamase_TEM-211_gene_complete_:0.01137):0.00379):0.00379,SEQ62_Proteus_mirabilis_plasmid_pANG-1_beta-lactamase_TEM-67_gene_complete_cds.:0.00758):0.00000):0.00000):0.00379):0.00379,SEQ65_Proteus_mirabilis_class_A_beta-lactamase_TEM-123_blaTEM-123_gene_complete_cds.:0.01150):0.00759,SEQ79_Escherichia_coli_beta-lactamase_TEM-109_blaTEM-109_gene_complete_cds.:0.00758):0.00000,(SEQ99_Enterobacter_cloacae_plasmid_pEC005_beta-lactamase_TEM-157_gene_complete_cds.:0.01138,TEM1_beta_lactamase_from_Firnberg_et_al:0.00000):0.00758):0.00380,((SEQ32_Klebsiella_pneumoniae_plasmid_pMG272_extended-spectrum_beta-lactamase_TEM-88_gene_complete_cd:0.00758,SEQ30_Klebsiella_pneumoniae_beta-lactamase_TEM-43_blaTEM-43_gene_complete_cds.:0.00378):0.00000,SEQ66_Morganella_morganii_class_A_beta-lactamase_TEM-124_blaTEM-124_gene_complete_cds.:0.00761):0.00379):0.00379,(((SEQ38_Escherichia_coli_isolate_CIT-T15_inhibitor_resistant_TEM_beta-lactamase_gene_complete_cds.:0.00379,SEQ24_Escherichia_coli_inhibitor-resistant_beta-lactamase_TEM-77_blaTEM-77_gene_complete_cds.:0.00379):0.00379,SEQ106_Klebsiella_pneumoniae_plasmid_pML1708_extended-spectrum_beta-lactamase_TEM-162_gene_complete:0.00757):0.00000,(SEQ6_Escherichia_coli_beta-lactamase_TEM-28_gene_complete_cds.:0.00758,SEQ119_Haemophilus_parainfluenzae_strain_201025861_inhibitor_resistant_beta-lactamase_TEM-182_gene_:0.01136):0.00000):0.00000):0.00000,SEQ57_Klebsiella_pneumoniae_beta-lactamase_TEM-104_gene_complete_cds.:0.00757):0.85270):0.00000;
