# Supplementary material for: phydms: software for phylogenetic analyses informed by deep mutational scanning
Source: PeerJ. 2017 Jul 31;5:e3657. doi: 10.7717/peerj.3657 (PMC5541924; doi:10.7717/peerj.3657)
Supplement: File S4 [file peerj-05-3657-s004.zip › betaLactamase_comparison/results/YNGKP_M5_modelparams.txt]

alpha_omega = 0.300315
beta_omega = 0.489781
kappa = 3.02469
phi0A = 0.255391
phi0C = 0.257621
phi0G = 0.360967
phi1A = 0.274267
phi1C = 0.242454
phi1G = 0.212275
phi2A = 0.200391
phi2C = 0.28751
phi2G = 0.298419
