# Supplementary material for: phydms: software for phylogenetic analyses informed by deep mutational scanning
Source: PeerJ. 2017 Jul 31;5:e3657. doi: 10.7717/peerj.3657 (PMC5541924; doi:10.7717/peerj.3657)
Supplement: File S5 [file peerj-05-3657-s005.zip]

Archive with 27 entries (25 files):
- HA_comparison/
- HA_comparison/HA_alignment.fasta
- HA_comparison/HA_Doud_prefs.csv
- HA_comparison/HA_Thyagarajan_prefs.csv
- HA_comparison/results/
- HA_comparison/results/averaged_ExpCM_HA_Doud_prefs_loglikelihood.txt
- HA_comparison/results/averaged_ExpCM_HA_Doud_prefs_modelparams.txt
- HA_comparison/results/averaged_ExpCM_HA_Doud_prefs_tree.newick
- HA_comparison/results/averaged_ExpCM_HA_Thyagarajan_prefs_loglikelihood.txt
- HA_comparison/results/averaged_ExpCM_HA_Thyagarajan_prefs_modelparams.txt
- HA_comparison/results/averaged_ExpCM_HA_Thyagarajan_prefs_tree.newick
- HA_comparison/results/ExpCM_HA_Doud_prefs_loglikelihood.txt
- HA_comparison/results/ExpCM_HA_Doud_prefs_modelparams.txt
- HA_comparison/results/ExpCM_HA_Doud_prefs_tree.newick
- HA_comparison/results/ExpCM_HA_Thyagarajan_prefs_loglikelihood.txt
- HA_comparison/results/ExpCM_HA_Thyagarajan_prefs_modelparams.txt
- HA_comparison/results/ExpCM_HA_Thyagarajan_prefs_tree.newick
- HA_comparison/results/modelcomparison.md
- HA_comparison/results/ramxl_output.txt
- HA_comparison/results/RAxML_tree.newick
- HA_comparison/results/YNGKP_M0_loglikelihood.txt
- HA_comparison/results/YNGKP_M0_modelparams.txt
- HA_comparison/results/YNGKP_M0_tree.newick
- HA_comparison/results/YNGKP_M5_loglikelihood.txt
- HA_comparison/results/YNGKP_M5_modelparams.txt
- HA_comparison/results/YNGKP_M5_tree.newick
- HA_comparison/run_phydms_comprehensive.sh
