# Supplementary material for: phydms: software for phylogenetic analyses informed by deep mutational scanning
Source: PeerJ. 2017 Jul 31;5:e3657. doi: 10.7717/peerj.3657 (PMC5541924; doi:10.7717/peerj.3657)
Supplement: File S5 [file peerj-05-3657-s005.zip › HA_comparison/HA_Thyagarajan_prefs.csv]

site	A	C	D	E	F	G	H	I	K	L	M	N	P	Q	R	S	T	V	W	Y
1	0.048067	0.0505624	0.00443766	0.0199962	0.118307	0.0196662	0.0179257	0.0906342	0.0595799	0.113944	0.03624	0.0508743	0.0241901	0.0516976	0.0314739	0.0456306	0.140067	0.0410483	0.00904379	0.0266145
2	0.0729982	0.0316517	0.0329339	0.00857191	0.075349	0.00527381	0.0135452	0.0208997	0.00585169	0.210089	0.0959229	0.0821492	0.00909625	0.0318267	0.0071081	0.058398	0.0207678	0.0733575	0.0575661	0.0866437
3	0.0982976	0.0834899	0.00575352	0.0262016	0.0472324	0.0366458	0.04442	0.0544961	0.0666324	0.0553127	0.0218151	0.0197603	0.0663891	0.0569624	0.0819542	0.0428292	0.0571499	0.055105	0.0491479	0.0304048
4	0.150892	0.00799577	0.0288093	0.0283839	0.203798	0.00558687	0.0510318	0.0935528	0.0795227	0.164787	0.0184792	0.0220915	0.0118106	0.0131391	0.00772179	0.0196479	0.00984303	0.0143185	0.019263	0.0493259
5	0.0220503	0.0198374	0.00405401	0.00402533	0.110741	0.00663207	0.10783	0.117198	0.0105957	0.105504	0.0639621	0.00466876	0.00976033	0.104713	0.0038891	0.0745633	0.0193925	0.00918535	0.183403	0.0179953
6	0.0330529	0.0623027	0.00511379	0.0235619	0.06182	0.0126732	0.00618048	0.110545	0.0542811	0.138656	0.098081	0.02873	0.00198701	0.0213528	0.092508	0.00512918	0.0433377	0.105671	0.0492559	0.0457601
7	0.0428842	0.0319661	0.00707465	0.00837118	0.19928	0.0254933	0.0101455	0.058718	0.0108393	0.261847	0.0276541	0.00851121	0.0156293	0.0363334	0.0301036	0.0831156	0.045065	0.0237147	0.0445601	0.0286943
8	0.00589219	0.074939	0.00664315	0.00339424	0.0702158	0.171687	0.00271216	0.0519638	0.00912066	0.126554	0.158553	0.0240796	0.0139334	0.0144974	0.0224228	0.0118194	0.0044676	0.0382885	0.100468	0.0883484
9	0.081974	0.0927255	0.00660929	0.00279886	0.220445	0.00606553	0.0111396	0.0811456	0.143902	0.0255915	0.0196662	0.0148543	0.00655719	0.0184644	0.0218765	0.114994	0.0280059	0.021467	0.0127753	0.0689429
10	0.0852016	0.0467902	0.0134254	0.00787362	0.105721	0.0131201	0.0125373	0.0930758	0.0136623	0.122791	0.0252532	0.0414909	0.0224696	0.0108813	0.015957	0.0701853	0.0743742	0.135277	0.0614266	0.0284874
11	0.0249936	0.126287	0.017592	0.00465713	0.0642046	0.170266	0.0091809	0.031752	0.00946721	0.0957677	0.0478033	0.00447016	0.0108127	0.0163377	0.0369218	0.161244	0.00564736	0.0978296	0.0526424	0.012123
12	0.0820484	0.0261361	0.0212628	0.168482	0.0393693	0.0338609	0.0317304	0.0815283	0.0141503	0.0109093	0.0138885	0.0136764	0.0166189	0.0640113	0.0392555	0.106641	0.0073164	0.186637	0.0138453	0.0286315
13	0.180051	0.0828731	0.00955511	0.0957183	0.0465581	0.0120737	0.0385196	0.0209573	0.0252553	0.0735509	0.0481554	0.0902968	0.0244813	0.0844231	0.0113244	0.045077	0.0307736	0.0140219	0.032005	0.0343286
14	0.046099	0.123901	0.0158362	0.026888	0.00613742	0.006595	0.00854416	0.229763	0.00868273	0.00600698	0.100541	0.0139818	0.105154	0.00583584	0.0040519	0.0370536	0.124602	0.0890615	0.0278094	0.0134551
15	0.0985896	0.0242252	0.138868	0.058223	0.0107672	0.00782999	0.0648519	0.01748	0.123833	0.047061	0.114952	0.00589067	0.00251776	0.0245997	0.0550775	0.0546712	0.0275498	0.0527588	0.0438498	0.0264043
16	0.412958	0.0211397	0.066917	0.0118372	0.0166627	0.0808652	0.044056	0.0364209	0.0385046	0.0117298	0.0268254	0.0328004	0.010188	0.0325237	0.00888301	0.0642405	0.0128327	0.0263559	0.0369841	0.00727518
17	0.0263545	0.0173455	0.387309	0.0590334	0.00897043	0.14449	0.0155982	0.0072	0.02903	0.00641179	0.0217035	0.0488813	0.0114534	0.0242828	0.0401068	0.00917249	0.00788075	0.0691286	0.0296537	0.0359942
18	0.000635612	0.00143935	0.00412917	0.0400084	0.00748221	0.00408256	0.0310688	0.0701366	0.0611712	0.204957	0.0216511	0.0856007	0.00102874	0.195718	0.0490749	0.0618521	0.0646885	0.0526973	0.00214988	0.0404276
19	0.0129113	0.00323668	0.0310745	0.0363593	0.0119849	0.00968064	0.00624351	0.358946	0.210599	0.0784234	0.0548106	0.0256993	0.00639722	0.0607179	0.00639145	0.0267389	0.00273991	0.0279086	0.0044079	0.024729
20	0.0126125	0.420216	0.205473	0.00545819	0.0126574	0.00314612	0.00992616	0.00365331	0.0386957	0.0270636	0.0231031	0.0121059	0.0298931	0.0164986	0.0109863	0.0232761	0.0109561	0.0437687	0.0824824	0.00802734
21	0.0245348	0.0112554	0.109403	0.010038	0.013704	0.00446427	0.0186295	0.305454	0.015909	0.143336	0.0135951	0.0437885	0.00158874	0.00642606	0.00820008	0.0130853	0.01617	0.120373	0.00651961	0.113525
22	0.0212099	0.0172373	0.0164248	0.0119434	0.00700344	0.447763	0.0180547	0.00915881	0.00774255	0.0139146	0.0128734	0.0141168	0.0508177	0.0105332	0.0164069	0.270846	0.00591083	0.0152312	0.0189305	0.0138809
23	0.0089458	0.0315183	0.0122067	0.0243363	0.0735281	0.00237034	0.0156635	0.029536	0.0333692	0.0118007	0.0423735	0.00504502	0.00362485	0.0863346	0.00803757	0.00881206	0.129841	0.0626975	0.0644174	0.345541
24	0.0924799	0.0148545	0.00382905	0.00402239	0.00516797	0.0109592	0.223935	0.0617396	0.115662	0.147508	0.0361787	0.00306513	0.00998683	0.0436239	0.00295197	0.0432388	0.0676239	0.0553808	0.0102367	0.0475555
25	0.258586	0.101834	0.00235412	0.00397252	0.00677652	0.00347465	0.00641603	0.00623149	0.00618467	0.00563862	0.016804	0.0519113	0.00750235	0.017636	0.00329607	0.0505326	0.0196878	0.210705	0.00680355	0.213652
26	0.0427053	0.0107657	0.0173008	0.00766335	0.0815598	0.0194363	0.0277807	0.0425877	0.0608971	0.0114519	0.00923874	0.504852	0.00935923	0.00988311	0.066024	0.0206485	0.0199752	0.00481919	0.0187932	0.0142581
27	0.215375	0.00785709	0.115867	0.0099676	0.0129999	0.0238131	0.00880918	0.00388703	0.0251944	0.0127175	0.010497	0.42343	0.00689088	0.0120906	0.00527201	0.0187516	0.0136933	0.00715216	0.0494582	0.0162771
28	0.113519	0.0466942	0.00410956	0.0836291	0.00933719	0.0293022	0.0382114	0.00898288	0.0491365	0.0067545	0.00992717	0.0348649	0.00231714	0.029653	0.00956183	0.354736	0.125952	0.0201823	0.00895844	0.0141706
29	0.00476165	0.0027942	0.00720495	0.0226547	0.0071156	0.0162765	0.075638	0.0108579	0.0179115	0.0093273	0.0268031	0.150334	0.0267378	0.0166559	0.0102522	0.0507733	0.322994	0.00262796	0.214582	0.00369742
30	0.0184387	0.0102063	0.308331	0.0716854	0.0160212	0.0190271	0.0710075	0.0116089	0.0449585	0.00687973	0.00395381	0.0338906	0.00534254	0.172193	0.00762386	0.00472319	0.0654281	0.0841322	0.0225744	0.0219732
31	0.0275376	0.018969	0.00360714	0.276924	0.00457245	0.0337771	0.0196985	0.00610094	0.0164338	0.0698692	0.0282929	0.0188157	0.0139912	0.0164679	0.0428712	0.0543757	0.304822	0.0221023	0.0146437	0.00612823
32	0.0136751	0.013086	0.141286	0.00624196	0.00701421	0.0152103	0.00405984	0.145504	0.0976424	0.12479	0.0118003	0.00333327	0.0021998	0.0165888	0.0122003	0.0426816	0.00531952	0.326232	0.00228723	0.0088486
33	0.00860938	0.00720103	0.455288	0.0605172	0.0418698	0.0418626	0.0138975	0.0104345	0.00854182	0.0196843	0.0383029	0.0581917	0.0446902	0.0122026	0.0211475	0.00805095	0.0288411	0.0547151	0.0194091	0.0465427
34	0.0221836	0.00704829	0.0102669	0.0102575	0.0169271	0.0136906	0.0224032	0.019604	0.0152737	0.0119066	0.0237472	0.0415315	0.00690847	0.0436242	0.00953426	0.149639	0.536535	0.0129038	0.00752093	0.0184945
35	0.0368978	0.0571376	0.00321016	0.00837093	0.0543749	0.0198847	0.00366374	0.308978	0.0187081	0.0211727	0.205395	0.0155761	0.0311315	0.0286066	0.0119335	0.0159439	0.0908999	0.00702319	0.0103564	0.0507347
36	0.0262632	0.0645738	0.0924109	0.0171052	0.0357461	0.00557129	0.00322392	0.0254616	0.00507109	0.0957457	0.01071	0.0110575	0.00978452	0.0253245	0.0812372	0.239203	0.197921	0.00339499	0.0151841	0.0350097
37	0.0781623	0.0069859	0.0279322	0.427543	0.00833283	0.0329344	0.0359653	0.0229201	0.014933	0.00427898	0.00902655	0.0490087	0.00422781	0.0421155	0.0575911	0.0736693	0.0164173	0.0154847	0.0570952	0.0153757
38	0.0143488	0.02454	0.00787527	0.0268063	0.00763997	0.122552	0.0348564	0.00688836	0.278926	0.0105167	0.0295259	0.0246201	0.0147764	0.0104226	0.298519	0.00693141	0.0435953	0.00821227	0.0118937	0.0165537
39	0.0332578	0.0167902	0.0238905	0.0395064	0.00977531	0.0497774	0.0260599	0.00940882	0.102864	0.00860151	0.0250401	0.442564	0.0206825	0.0230529	0.053229	0.055482	0.00767646	0.0226926	0.0181565	0.0114928
40	0.0163761	0.0500164	0.0140033	0.0194152	0.019402	0.0181368	0.0186159	0.150474	0.0221459	0.019178	0.0433206	0.0563721	0.00525459	0.0514661	0.00924369	0.00602359	0.0262496	0.384968	0.0557545	0.0135834
41	0.103414	0.158061	0.0196904	0.000876906	0.0893129	0.0418899	0.0144581	0.0062666	0.0530045	0.00460009	0.0128234	0.00874455	0.145964	0.0140842	0.0618441	0.000115827	0.0369797	0.16511	0.0429683	0.0197911
42	0.0887939	0.0344046	0.0313772	0.0418352	0.0189477	0.026971	0.0895299	0.0898924	0.0422908	0.000360162	0.0556942	0.0434007	0.0222496	0.0351406	0.0149109	0.0152316	0.025578	0.250629	0.0367124	0.0360504
43	0.0151079	0.00753134	0.0548569	0.0186784	0.0475782	0.0119559	0.0170044	0.00875084	0.0600981	0.0391746	0.0209385	0.0363544	0.000458893	0.0179536	0.0127479	0.0178143	0.501289	0.0650722	0.0264547	0.0201802
44	0.0632689	0.0123821	0.037212	0.0247142	0.0990783	0.0211356	0.328388	0.00552942	0.00542993	0.0252558	0.0771123	0.0244581	0.00365725	0.0526383	0.00810618	0.150727	0.00648946	0.00486045	0.0263341	0.0232232
45	0.0354673	0.0170944	0.0168689	0.0120627	0.0709524	0.00823345	0.0949058	0.0144406	0.0431091	0.0660014	0.0101586	0.0454429	0.0119958	0.0135966	0.00497068	0.343386	0.0174481	0.0139129	0.155218	0.00473447
46	0.0147981	0.0128744	0.00496342	0.0137913	0.106962	0.0197148	0.0195145	0.115117	0.0562842	0.0618909	0.0526317	0.00545913	0.00496051	0.0548529	0.0346891	0.00526974	0.0264679	0.233211	0.0226813	0.133866
47	0.00306778	0.00823419	0.0684536	0.0883841	0.0238796	0.00433539	0.00769847	0.00668884	0.0405629	0.00821519	0.0224333	0.38301	0.033206	0.0197714	0.0285794	0.0813041	0.103507	0.0109826	0.0414015	0.0162848
48	0.00649305	0.0290841	0.0116533	0.0303905	0.0262391	0.0104911	0.0220891	0.0631415	0.0107875	0.54225	0.012839	0.0126372	0.0605251	0.0480459	0.0195373	0.0182031	0.0155975	0.0140676	0.0203543	0.025574
49	0.0284854	0.0237281	0.142142	0.0129902	0.0130371	0.0228119	0.0110212	0.00716251	0.0225124	0.528562	0.0127059	0.00547899	0.0237721	0.0216925	0.0123633	0.0413833	0.00943968	0.0200579	0.0181655	0.0224878
50	0.184117	0.0231398	0.052572	0.186664	0.0430436	0.00497577	0.0107095	0.0217175	0.00933047	0.0536545	0.00565951	0.00729841	0.00191121	0.0120577	0.0221829	0.00980032	0.0500096	0.25413	0.00897411	0.0380522
51	0.10992	0.0151897	0.20278	0.0294905	0.00698229	0.047477	0.0559835	0.0234406	0.0200324	0.0397059	0.0218673	0.108116	0.00891841	0.00980767	0.00521202	0.0918198	0.111666	0.0562021	0.0231093	0.0122804
52	0.120389	0.00211809	0.00437928	0.180519	0.0557988	0.0918195	0.0710556	0.00642052	0.0557216	0.0329285	0.0268796	0.0435746	0.00134738	0.0756199	0.0371242	0.0723841	0.021405	0.0686378	0.0139175	0.0179595
53	0.0440562	0.0132747	0.0119831	0.0136317	0.00430738	0.0103177	0.286838	0.040312	0.0197686	0.00625399	0.0697862	0.00405786	0.0515007	0.0543281	0.047049	0.0217656	0.144864	0.0201697	0.0116714	0.124064
54	0.00568543	0.00854236	0.0450136	0.0289296	0.200399	0.0296976	0.0116408	0.0144367	0.0388458	0.00667277	0.0285798	0.326124	0.00936115	0.0351293	0.0107322	0.107491	0.0565687	0.0145869	0.015909	0.00565375
55	0.0249972	0.00790538	0.0404174	0.0401789	0.0164435	0.327184	0.0249136	0.0953655	0.0101382	0.0045503	0.225719	0.0334848	0.00798113	0.0135863	0.0379688	0.0206096	0.0386351	0.0108515	0.0107753	0.00829377
56	0.0882155	0.0151781	0.0142299	0.0033574	0.274687	0.028643	0.0389307	0.00723819	0.176925	0.0468669	0.0488936	0.0276285	0.00449522	0.0239641	0.0807286	0.00415718	0.0056196	0.0534163	0.0484667	0.0083583
57	0.00652733	0.0262071	0.00599944	0.0332142	0.0320471	0.00722221	0.0226453	0.0858716	0.0169556	0.430897	0.0373395	0.0499612	0.0266886	0.0244178	0.0470499	0.0145731	0.0114585	0.00988317	0.0625678	0.0484731
58	0.0112428	0.448436	0.013303	0.0549183	0.0134062	0.016833	0.0103924	0.0341428	0.010792	0.0188832	0.0501059	0.0327834	0.00639176	0.127392	0.00621312	0.00703096	0.00950243	0.0248053	0.0265608	0.0768647
59	0.0472068	0.00788217	0.0261538	0.0212294	0.0436245	0.0064367	0.0983026	0.00585031	0.120697	0.0472721	0.0228063	0.121899	0.00145499	0.0328701	0.167852	0.0856819	0.0353785	0.00342	0.018812	0.0851701
60	0.00657254	0.00996341	0.00782124	0.0292531	0.0148731	0.0106648	0.00498404	0.274977	0.011492	0.301606	0.0506251	0.0226314	0.0135551	0.00592872	0.0095709	0.00540733	0.0052886	0.147614	0.00657411	0.0605974
61	0.0328675	0.00166847	0.0584737	0.0637612	0.0135186	0.0560329	0.260102	0.00266983	0.12122	0.00852289	0.0105575	0.160997	0.00215128	0.0671453	0.0524861	0.0105806	0.00219622	0.00222635	0.0138659	0.0589566
62	0.0102255	0.0134357	0.0640178	0.0225874	0.014392	0.347052	0.207012	0.00613544	0.0338503	0.00650043	0.0176423	0.0814546	0.00589296	0.0314335	0.0265636	0.0536255	0.022108	0.00768498	0.0144711	0.0139156
63	0.0185131	0.0215049	0.024703	0.026167	0.0236053	0.0212677	0.0339823	0.15452	0.0760184	0.049759	0.0472748	0.0829246	0.0017209	0.0944603	0.142861	0.010389	0.0351502	0.123225	0.00621724	0.00573648
64	0.107982	0.00558863	0.0258978	0.144483	0.0307436	0.0522588	0.084415	0.0106456	0.0978477	0.0287397	0.0850168	0.0767481	0.0389864	0.057366	0.0493114	0.0305407	0.0336956	0.0126088	0.00878785	0.0183369
65	0.158046	0.0246841	0.020522	0.0136987	0.0138931	0.0466235	0.0382499	0.0195709	0.0187311	0.00678209	0.0360608	0.014727	0.496444	0.00602244	0.00911069	0.0116234	0.00707375	0.0133623	0.0244925	0.0202816
66	0.00532201	0.0233299	0.0112289	0.0124082	0.0218573	0.00475364	0.0568034	0.0691557	0.0183869	0.446355	0.0417282	0.0295098	0.0169504	0.0164287	0.0140743	0.0195685	0.0379266	0.0710552	0.0455404	0.0376171
67	0.032022	0.00503626	0.092441	0.0565773	0.0409404	0.0243929	0.00808699	0.0768729	0.0192472	0.0723996	0.157356	0.0132065	0.0270052	0.0761094	0.073754	0.0358332	0.0436112	0.0664386	0.0385	0.0401697
68	0.00619644	0.00645037	0.0361556	0.0150316	0.0117311	0.0644659	0.0126265	0.0776215	0.00740955	0.514361	0.0318757	0.0170737	0.00722152	0.00644109	0.0874976	0.0341228	0.00804112	0.0187483	0.0274737	0.00945501
69	0.017857	0.00965084	0.0580141	0.0473537	0.0509546	0.176196	0.0865835	0.00436458	0.0524265	0.067589	0.0405902	0.0413308	0.0264815	0.104222	0.130345	0.0332419	0.0257592	0.00771588	0.00340001	0.0159236
70	0.0221337	0.00995381	0.00478318	0.0109116	0.00290394	0.12386	0.00486925	0.0596754	0.0794901	0.0277506	0.0279942	0.0318852	0.143076	0.0545493	0.0338729	0.0466291	0.287956	0.00374726	0.0193516	0.00460707
71	0.0232517	0.507697	0.00816981	0.0113937	0.0292326	0.00942833	0.0120101	0.0224231	0.0250821	0.0113222	0.178059	0.00937743	0.00977414	0.0220942	0.0166915	0.00851329	0.010486	0.0454834	0.0176059	0.0219044
72	0.0284156	0.0350145	0.0900831	0.0478402	0.00465192	0.0592563	0.0369989	0.00359772	0.0274104	0.00360047	0.0613427	0.203573	0.0068655	0.0385472	0.0191252	0.201362	0.11209	0.00582482	0.00691523	0.00748498
73	0.00684336	0.0137366	0.00227835	0.00219713	0.103173	0.0078063	0.0112725	0.261551	0.00336854	0.153361	0.0706577	0.00544079	0.09813	0.0147772	0.00468956	0.00217569	0.0153515	0.207601	0.0105994	0.00498948
74	0.0209855	0.0694619	0.00256293	0.0104728	0.011332	0.0212325	0.0170055	0.186568	0.0327467	0.088695	0.0299578	0.0337983	0.0370909	0.0180179	0.0255371	0.033649	0.163352	0.177257	0.00262119	0.0176565
75	0.109722	0.0165308	0.0211928	0.0300394	0.00867505	0.579186	0.00814211	0.00663775	0.0329184	0.0192666	0.035966	0.0147178	0.0078503	0.0112649	0.00586551	0.0217461	0.00794795	0.0266304	0.0255696	0.0101307
76	0.00817612	0.0334543	0.0137586	0.0174053	0.0168177	0.0196783	0.0209579	0.0344259	0.0101896	0.0200511	0.0198325	0.0154498	0.00511127	0.00980075	0.00908937	0.0172624	0.0136547	0.0352191	0.651903	0.0277622
77	0.0203526	0.00475476	0.00849814	0.0135652	0.0244144	0.0148867	0.0100767	0.00591731	0.00877366	0.447774	0.0930326	0.01127	0.0111176	0.0070739	0.0052746	0.206009	0.00811982	0.0830995	0.0101274	0.00586189
78	0.0333004	0.0108446	0.010769	0.012647	0.0106479	0.00510851	0.00691572	0.107737	0.00514314	0.432581	0.0230594	0.0443082	0.116489	0.00801029	0.0444877	0.00795753	0.0351733	0.0372224	0.0213965	0.0262018
79	0.0456773	0.0110635	0.00484626	0.0132717	0.0117171	0.712842	0.00828146	0.00614156	0.0112116	0.00752382	0.0175385	0.016461	0.0166524	0.0276554	0.00501239	0.0139571	0.0116421	0.0192828	0.0242859	0.0149361
80	0.0255551	0.0134557	0.0149602	0.012849	0.00399405	0.0113734	0.180673	0.0216961	0.0379491	0.0191041	0.00747894	0.468837	0.00129712	0.0183658	0.00972049	0.0776272	0.0385131	0.0160253	0.0140891	0.00643636
81	0.0149374	0.00915542	0.0277417	0.0393057	0.00973096	0.0128828	0.202568	0.010138	0.0202863	0.0183042	0.0227283	0.0144125	0.50652	0.00764871	0.0194196	0.0122759	0.0230815	0.00978289	0.00775352	0.0113267
82	0.152	0.015803	0.0457841	0.169585	0.0274798	0.095913	0.0152365	0.0199789	0.0101183	0.0555324	0.0673946	0.0950116	0.00128269	0.032685	0.00907631	0.0431574	0.0276299	0.0295844	0.0093869	0.07736
83	0.00844896	0.652623	0.0149719	0.0121885	0.0235051	0.00622618	0.00535273	0.00613984	0.0151499	0.00281182	0.0208984	0.0283897	0.0150402	0.0152565	0.0502969	0.019657	0.00851477	0.040235	0.0459468	0.00834661
84	0.0197416	0.0214259	0.406501	0.229113	0.0127126	0.0192919	0.018811	0.00641893	0.00431576	0.0300316	0.0151361	0.0106723	0.013308	0.0594822	0.00560536	0.0150638	0.0717349	0.00777169	0.00662801	0.0262336
85	0.0645219	0.0195014	0.156185	0.0877627	0.0376882	0.0314483	0.0577489	0.0811582	0.019608	0.0573653	0.0171704	0.0317516	0.0289038	0.0622914	0.0350778	0.062109	0.0247696	0.0522879	0.00991448	0.0627362
86	0.0252829	0.022371	0.0535268	0.00834082	0.004101	0.00958193	0.031474	0.121078	0.00647682	0.473302	0.0479727	0.00733853	0.0204309	0.0284416	0.0231192	0.0191225	0.0412226	0.0307377	0.0113432	0.0147362
87	0.0264586	0.00421769	0.00723003	0.0994849	0.0185755	0.0255753	0.0182967	0.0986081	0.0581149	0.146067	0.18614	0.00831044	0.00552741	0.038594	0.00487505	0.0302984	0.0248779	0.0200715	0.168358	0.0103184
88	0.0396486	0.000545044	0.0429445	0.0412064	0.136568	0.0551843	0.0398051	0.0967775	0.0376089	0.146477	0.0279076	0.0532145	0.0665649	0.00847501	0.0272697	0.0392786	0.032663	0.0225348	0.000741006	0.0845857
89	0.0803292	0.0176031	0.0533043	0.0501065	0.0667978	0.0418492	0.04698	0.0917331	0.0743618	0.0604778	0.061339	0.0287554	0.0253194	0.0225952	0.01213	0.0504693	0.137769	0.0309962	0.0132825	0.0338012
90	0.0289032	0.0110262	0.0157155	0.0933987	0.040293	0.02	0.104166	0.0586255	0.0177606	0.0544132	0.035597	0.119885	0.00727384	0.0518421	0.120629	0.0272057	0.0300469	0.0845221	0.00898095	0.0697153
91	0.0131349	0.00539467	0.0412103	0.0456257	0.0587503	0.0488336	0.079378	0.0661111	0.0429571	0.0391603	0.173387	0.0151223	0.0432035	0.0613988	0.0202582	0.0801104	0.0591929	0.0202707	0.0111751	0.0753252
92	0.00358506	0.157894	0.101639	0.00955457	0.20226	0.0168142	0.0109784	0.00488522	0.0275863	0.0413577	0.0155111	0.0187071	0.0118027	0.0065968	0.00365769	0.00937346	0.00648171	0.00738612	0.337213	0.00671617
93	0.0464508	0.0301783	0.0319969	0.0226646	0.0195572	0.122795	0.0129708	0.0104709	0.00595045	0.00446628	0.0107709	0.00766418	0.0107246	0.0329325	0.00612682	0.534955	0.00735483	0.0096245	0.0541381	0.0182076
94	0.00950595	0.00823952	0.0197191	0.00640174	0.0169829	0.0204816	0.020777	0.00428607	0.0249574	0.0163831	0.0112977	0.00719503	0.0135511	0.0331209	0.0245201	0.0213599	0.0230465	0.00815711	0.0141618	0.695856
95	0.00561122	0.0339026	0.00456541	0.00964008	0.0255173	0.00763973	0.0148302	0.460469	0.00769152	0.0902625	0.022557	0.00798422	0.0088825	0.0142195	0.00930825	0.029412	0.0204793	0.189341	0.0308319	0.0068552
96	0.0319274	0.021292	0.0154916	0.0100466	0.008347	0.0100293	0.0262714	0.320048	0.00847188	0.0259643	0.0176888	0.0133181	0.00837758	0.0190553	0.00263056	0.00625083	0.0178069	0.408926	0.01548	0.0125774
97	0.00950914	0.00930668	0.020431	0.432309	0.0529178	0.0301571	0.00950955	0.135492	0.00907826	0.0236643	0.019342	0.00880534	0.00406469	0.0998325	0.00837465	0.0229562	0.0270012	0.050996	0.0120342	0.0142179
98	0.11457	0.00690682	0.098061	0.102915	0.00932909	0.0326666	0.0398611	0.00680835	0.0168507	0.0442986	0.00661606	0.00545144	0.0221814	0.270249	0.0560635	0.0464493	0.0790389	0.02617	0.00564416	0.00986912
99	0.117331	0.00255529	0.0201971	0.06498	0.0435549	0.103998	0.0838873	0.0696	0.0371362	0.05196	0.0115546	0.0337559	0.113921	0.0417305	0.0494126	0.0123126	0.0189461	0.0514334	0.0226249	0.0491085
100	0.0322499	0.0184315	0.23907	0.00998873	0.159232	0.10768	0.0139691	0.00844673	0.0241889	0.0794743	0.0170248	0.113831	0.00869537	0.0160684	0.0479928	0.0416157	0.0242183	0.00657444	0.0126765	0.0185719
101	0.0770281	0.0311571	0.00423113	0.015961	0.00860209	0.161433	0.00823411	0.00810027	0.00321169	0.00313561	0.0145309	0.0137678	0.0755133	0.220174	0.0108196	0.143279	0.0981829	0.0839773	0.0173599	0.00130035
102	0.0327145	0.00373236	0.00652195	0.155615	0.0161708	0.0408759	0.0570262	0.155072	0.0181924	0.052755	0.0593462	0.0892936	0.0872495	0.0328788	0.0189797	0.0465643	0.0212431	0.0670764	0.00843129	0.030261
103	0.035317	0.0257034	0.00391834	0.203005	0.113245	0.0109463	0.178126	0.00871279	0.0381996	0.0428757	0.018428	0.0769485	0.00167879	0.0717797	0.0123758	0.0366195	0.0159989	0.0278388	0.0319676	0.046316
104	0.0582353	0.0240642	0.0344316	0.0291173	0.00699549	0.478747	0.0245744	0.0056347	0.0830668	0.00672017	0.0276096	0.0153765	0.020323	0.0091098	0.0166435	0.0639382	0.0120566	0.0104539	0.0378769	0.0350249
105	0.170611	0.0392798	0.00598158	0.104469	0.0207877	0.0123837	0.0120453	0.0139096	0.00271701	0.13925	0.00882122	0.0223862	0.215379	0.0109095	0.00233105	0.0480714	0.015875	0.149238	0.0037954	0.0017575
106	0.0229507	0.646323	0.00728872	0.00686899	0.0143385	0.00596693	0.0134181	0.0160333	0.0223443	0.00673932	0.0875738	0.00777631	0.0067515	0.00799738	0.011973	0.016951	0.0127889	0.00451882	0.045907	0.0354903
107	0.0298114	0.00813735	0.00828438	0.013365	0.0497864	0.0195822	0.0148566	0.0371964	0.0120561	0.0166217	0.0348513	0.0327161	0.00965468	0.00722074	0.0129467	0.0134948	0.0205012	0.0286127	0.0171759	0.613128
108	0.0200233	0.00900227	0.00613875	0.0150906	0.00574721	0.00437741	0.0209238	0.00448401	0.014084	0.0466795	0.0119496	0.00747039	0.611013	0.00627949	0.0152558	0.0147634	0.0111656	0.104228	0.0613576	0.00996579
109	0.0167322	0.0387573	0.0142468	0.0442229	0.025743	0.606426	0.00798473	0.00896079	0.0153404	0.00360362	0.0487538	0.0121195	0.0178156	0.0142165	0.0113459	0.0170336	0.0144718	0.0240485	0.032877	0.0252998
110	0.137054	0.00953767	0.140238	0.108089	0.00955625	0.0752347	0.0167486	0.0529296	0.0326587	0.0600617	0.0409343	0.0125102	0.109782	0.00833171	0.0280992	0.0304329	0.0706332	0.0136051	0.00620229	0.0373609
111	0.00341801	0.00946856	0.00636549	0.00421852	0.0666542	0.00393238	0.0242741	0.138443	0.00471402	0.369954	0.118545	0.00943658	0.00297775	0.00593987	0.00316916	0.00941601	0.0649809	0.0396513	0.110486	0.0039551
112	0.152208	0.011138	0.0380364	0.0101576	0.0670929	0.0061246	0.0888226	0.0717101	0.0506771	0.0538737	0.049776	0.0300902	0.00125818	0.0884976	0.0245102	0.129482	0.100149	0.00596661	0.00378618	0.0166424
113	0.154832	0.0103192	0.227405	0.0675995	0.0292882	0.0231226	0.089651	0.00213214	0.00751885	0.049264	0.0292535	0.0931743	0.00796053	0.0575644	0.00716312	0.0818475	0.00769188	0.00314176	0.0302462	0.0208239
114	0.0590809	0.00482685	0.00850279	0.0117022	0.0236877	0.0278348	0.0190051	0.164497	0.0079082	0.0929413	0.0260907	0.0267574	0.0308375	0.0636605	0.0125023	0.143119	0.0587464	0.0168642	0.00921334	0.192222
115	0.0904013	0.0148365	0.00741391	0.368695	0.0242727	0.0548723	0.0123643	0.00480516	0.0096131	0.00892143	0.0271718	0.00592322	0.111484	0.14139	0.00563197	0.0328855	0.00695396	0.0129317	0.0219623	0.0374704
116	0.0213152	0.00695527	0.0364919	0.559641	0.0118546	0.0251681	0.00783533	0.0219803	0.0544794	0.00468949	0.0369036	0.0217636	0.0202116	0.0186474	0.00690366	0.00816749	0.075284	0.00585066	0.048156	0.00770084
117	0.0153781	0.011509	0.0252047	0.00736197	0.0389221	0.00880807	0.00653079	0.0834573	0.0142911	0.598885	0.0518045	0.0086994	0.0134196	0.0308777	0.00973249	0.00487787	0.0131447	0.0195484	0.0184714	0.0190756
118	0.01386	0.0143579	0.00571652	0.0141999	0.0481022	0.00701305	0.0897601	0.0567867	0.0631449	0.0170648	0.00548154	0.0151192	0.00892105	0.0132576	0.33591	0.0137292	0.0579759	0.036944	0.051213	0.131442
119	0.0218473	0.01713	0.025857	0.521883	0.0207106	0.00856851	0.0150997	0.00930392	0.0964794	0.00979101	0.0403984	0.0367826	0.00368184	0.0188593	0.0321786	0.0410336	0.0109162	0.00942462	0.0304866	0.0295677
120	0.019561	0.0149205	0.0194596	0.0135461	0.0181022	0.00534079	0.11741	0.00940756	0.0131223	0.027137	0.0135358	0.0322822	0.00390958	0.408708	0.0941749	0.0426314	0.051328	0.0162949	0.0386039	0.0405248
121	0.0127079	0.00655951	0.0107271	0.00909453	0.0207373	0.00287858	0.0160011	0.303239	0.0135393	0.451137	0.0314657	0.00616836	0.0047921	0.0169872	0.00524408	0.00978552	0.0122269	0.0417923	0.0171548	0.00776144
122	0.07415	0.0500128	0.00693774	0.0627694	0.0687512	0.23308	0.0218246	0.00864054	0.0270213	0.0155634	0.0199164	0.0476165	0.00530751	0.056925	0.0169324	0.135852	0.106084	0.0253788	0.00669937	0.0105372
123	0.117016	0.012609	0.0553326	0.117151	0.0278614	0.104105	0.0262493	0.0644354	0.0069947	0.0227636	0.0633402	0.0126957	0.00542893	0.0328849	0.0580334	0.158157	0.0174706	0.0260996	0.00575219	0.0656203
124	0.113631	0.040044	0.00254967	0.00386011	0.0227163	0.0101976	0.0065495	0.318548	0.004056	0.0517193	0.0497167	0.0105818	0.00185313	0.00630719	0.000770992	0.0554293	0.10947	0.16616	0.0173759	0.00846363
125	0.0316856	0.00573576	0.0766683	0.0361612	0.0427357	0.0143639	0.0216656	0.128837	0.0283389	0.136065	0.0156968	0.0293917	0.0030666	0.0441581	0.0748629	0.0815492	0.117279	0.0380011	0.0104541	0.0632833
126	0.0475264	0.00614744	0.106796	0.077271	0.0672924	0.0662288	0.00411383	0.0103449	0.104054	0.0117191	0.0153969	0.0188572	0.00401445	0.163474	0.0576123	0.119258	0.0238077	0.051483	0.00573223	0.0388712
127	0.165542	0.00988031	0.0043009	0.00475802	0.0873743	0.0158932	0.0294231	0.0558672	0.0176351	0.17608	0.0687698	0.00167863	0.00187563	0.0224743	0.00278653	0.0392646	0.0539504	0.0677701	0.13857	0.0361064
128	0.0159323	0.00665163	0.0809436	0.351612	0.0104629	0.0066888	0.0707381	0.0178257	0.0118951	0.0193777	0.10619	0.0399653	0.0155582	0.0120237	0.0138	0.0647879	0.0678982	0.0288047	0.0091617	0.0496826
129	0.0129707	0.020413	0.0140708	0.0222267	0.0137755	0.0125911	0.0246643	0.0223386	0.117601	0.0143098	0.0342899	0.0133707	0.0457194	0.0171231	0.538247	0.0079887	0.0229446	0.0148556	0.0168481	0.0136514
130	0.0171886	0.014784	0.0264248	0.0259941	0.446243	0.0338242	0.0155955	0.0921911	0.0172975	0.0134921	0.0214817	0.0147455	0.00648096	0.0140305	0.00778073	0.00540748	0.0191791	0.0489004	0.0396887	0.11927
131	0.0137552	0.0278586	0.0594206	0.353491	0.0108497	0.00587802	0.0112065	0.0262747	0.0158092	0.0220609	0.0224158	0.0552583	0.164198	0.0503598	0.0140874	0.0307069	0.0139346	0.0693277	0.0232986	0.00980791
132	0.0363626	0.0243689	0.0165319	0.0100607	0.0677197	0.0116141	0.0125184	0.312534	0.0165694	0.195035	0.119307	0.0363602	0.00774855	0.00833734	0.01071	0.00628136	0.0112183	0.0404655	0.0292559	0.027
133	0.0249022	0.0179529	0.0134881	0.0143392	0.484129	0.00408921	0.0121235	0.0133792	0.0306788	0.0117555	0.170548	0.00920109	0.00369077	0.00952133	0.00804588	0.00781435	0.00972955	0.00990807	0.0351339	0.109569
134	0.0144474	0.0072471	0.287717	0.079526	0.00698601	0.00912054	0.00917357	0.00788441	0.137342	0.00686042	0.00456916	0.0586576	0.136935	0.0539751	0.0402916	0.0556935	0.0301526	0.0182952	0.0057771	0.0293485
135	0.0498724	0.0232858	0.0573016	0.0296213	0.165011	0.047323	0.0127701	0.0108028	0.110658	0.0655284	0.0110496	0.00837922	0.039075	0.0523509	0.0347202	0.0510965	0.0665804	0.0622583	0.0216658	0.0806502
136	0.153833	0.002254	0.0793967	0.199396	0.016913	0.049607	0.0313869	0.0145842	0.00309677	0.0409567	0.0530009	0.135583	0.0143767	0.017997	0.00445222	0.0594617	0.0553623	0.043894	0.00280283	0.0216451
137	0.022913	0.000272175	0.00752959	0.0778445	0.01634	0.148369	0.017172	0.0659037	0.0130911	0.0760912	0.0650894	0.275497	0.0112939	0.0208114	0.0263639	0.0490621	0.0166086	0.0360191	0.0360477	0.0176807
138	0.244561	0.0127156	0.00635682	0.00640464	0.0368727	0.0469276	0.0403496	0.0232564	0.0224949	0.0100775	0.043818	0.0244247	0.000453311	0.0856088	0.00885002	0.0910641	0.117758	0.056919	0.112012	0.00907536
139	0.0117785	0.0162152	0.00501046	0.00996193	0.216721	0.0167888	0.0263191	0.00802801	0.00355964	0.0189077	0.0384341	0.00358536	0.00283536	0.0092574	0.00302408	0.00319403	0.0117489	0.0190606	0.518933	0.0566362
140	0.0253717	0.0592975	0.015953	0.0751929	0.00552787	0.045327	0.0092943	0.03402	0.0117966	0.0371588	0.0461954	0.0321746	0.223875	0.169155	0.0595897	0.0627733	0.0266215	0.031166	0.0107971	0.0187127
141	0.00896352	0.0266337	0.0144633	0.0301215	0.00727231	0.0284613	0.0231422	0.0205021	0.0150963	0.0102724	0.00871008	0.604791	0.0347695	0.0518163	0.0161376	0.0257809	0.0105025	0.0174443	0.0266694	0.0184495
142	0.0185545	0.00531622	0.00592972	0.00863835	0.0462725	0.00306395	0.222136	0.0198392	0.00467596	0.0186374	0.012735	0.0504487	0.00214513	0.0391098	0.0128491	0.0826633	0.12974	0.0338558	0.0232129	0.260176
143	0.0210994	0.00825001	0.0539154	0.0184032	0.00886626	0.187385	0.01543	0.00638719	0.200366	0.0169931	0.0171103	0.00616229	0.00594087	0.016866	0.0055127	0.036768	0.35251	0.00344365	0.00788879	0.0107012
144	0.0759989	0.0381314	0.157462	0.258542	0.110558	0.0204876	0.0203804	0.0237779	0.007026	0.00963864	0.0288706	0.0479452	0.00620167	0.0228662	0.00956639	0.0435111	0.0199831	0.0236623	0.060008	0.0153822
145	0.0822986	0.0155753	0.059131	0.0507091	0.0697305	0.0693391	0.0454404	0.0125508	0.0160654	0.00894146	0.0240578	0.0813561	0.0235222	0.190735	0.0211124	0.020704	0.0223507	0.0270692	0.0147425	0.144569
146	0.0505883	0.0133184	0.0178073	0.0359655	0.0233319	0.371045	0.0544063	0.0636163	0.0655438	0.0164412	0.0125776	0.046356	0.0290904	0.0522282	0.0328155	0.0253517	0.0257697	0.028433	0.017083	0.0182309
147	0.0437766	0.00409272	0.0278877	0.0163425	0.0137533	0.00884197	0.0399719	0.164196	0.0926686	0.00443515	0.0396837	0.036103	0.00988373	0.0208802	0.0969305	0.0850864	0.135767	0.141711	0.0027649	0.0152228
148	0.00219306	0.0185843	0.00492664	0.00597291	0.00228832	0.00340552	0.00744082	0.00947562	0.0176809	0.00256754	0.0133105	0.0128645	0.00586616	0.0101495	0.00670178	0.677465	0.17635	0.0032489	0.0098507	0.00965695
149	0.177931	0.0117681	0.0113714	0.015274	0.122527	0.00652249	0.0204357	0.0147165	0.011938	0.0566721	0.0177304	0.0163288	0.00204345	0.182228	0.00721554	0.13889	0.0100273	0.0196797	0.114773	0.0419272
150	0.201997	0.0273883	0.00642989	0.0106215	0.0157627	0.0191612	0.0409602	0.0116042	0.0135271	0.17235	0.0109709	0.027617	0.00589034	0.00981759	0.0114875	0.316536	0.0603544	0.0175806	0.00716013	0.0127833
151	0.00988777	0.517327	0.0249563	0.00899842	0.0233079	0.0285468	0.0118014	0.00786842	0.0414091	0.0315923	0.0134377	0.0117244	0.0150753	0.0259704	0.0172542	0.0608557	0.0179824	0.011548	0.0377812	0.0826749
152	0.0331275	0.00245358	0.0220652	0.0766651	0.00800046	0.091806	0.00360428	0.0725213	0.0347853	0.0679164	0.0132157	0.111813	0.101222	0.112356	0.0606608	0.0407691	0.0992689	0.0408297	0.00437368	0.00254541
153	0.188623	0.0391151	0.0337417	0.034889	0.00818173	0.00826054	0.0600048	0.0641412	0.0320949	0.0152395	0.00686778	0.00368889	0.0121367	0.0618345	0.0656552	0.061456	0.186201	0.0473985	0.0226741	0.0477957
154	0.0416055	0.00522468	0.00914109	0.0776448	0.0144766	0.020948	0.0869702	0.0381787	0.0165443	0.116765	0.0341286	0.0444976	0.0015376	0.0789407	0.063084	0.0387322	0.0575791	0.0781094	0.022291	0.153601
155	0.0960232	0.0198121	0.187699	0.105886	0.0179536	0.11371	0.0151416	0.00757602	0.0780896	0.00659792	0.0554876	0.0458741	0.00530386	0.0717877	0.0270384	0.0782788	0.0333103	0.00555442	0.0256205	0.00325581
156	0.0398802	0.00974445	0.0200467	0.124289	0.00919576	0.0650534	0.033573	0.0686603	0.064799	0.0278416	0.0940631	0.00680062	0.00748079	0.0181671	0.0296266	0.0665399	0.215497	0.0356723	0.0119381	0.0511308
157	0.0456506	0.0045226	0.00507068	0.00840806	0.00863749	0.00266505	0.0383087	0.0218991	0.102215	0.167733	0.0436216	0.0161482	0.100144	0.0276773	0.0173326	0.0824171	0.183194	0.0154441	0.0145473	0.0943644
158	0.0910158	0.00999051	0.0754484	0.159637	0.00834713	0.182521	0.0906164	0.00406458	0.0565721	0.00819122	0.0125729	0.017856	0.00357365	0.107977	0.00691083	0.112575	0.0377497	0.00596394	0.00435559	0.00406119
159	0.033759	0.020404	0.00936878	0.00884892	0.639031	0.00692817	0.035782	0.0117152	0.0106831	0.0102504	0.0392085	0.0124592	0.0168419	0.00781113	0.0103902	0.0185723	0.0193832	0.0154364	0.0299989	0.0431279
160	0.00542348	0.00753958	0.0134675	0.0441512	0.308402	0.00520133	0.0140437	0.0149153	0.0059388	0.00973679	0.00973497	0.0159869	0.0101473	0.0259355	0.00419699	0.0129079	0.0316704	0.00881624	0.0393879	0.412396
161	0.0168061	0.0274319	0.0112321	0.0268993	0.00967705	0.0165443	0.108668	0.00758218	0.184027	0.00320892	0.00955449	0.0100158	0.00890201	0.0330874	0.342497	0.105189	0.0309152	0.0091042	0.0143518	0.0243058
162	0.00536177	0.0232786	0.015157	0.0123344	0.00856113	0.00711868	0.0582812	0.00567805	0.0135828	0.00362833	0.0109246	0.687732	0.00905814	0.0195525	0.00312962	0.0299086	0.0474937	0.00670159	0.019556	0.0129616
163	0.0035053	0.0297232	0.00783102	0.00876163	0.0504096	0.0118384	0.00307521	0.220914	0.0090996	0.397892	0.121796	0.00884214	0.00918355	0.0070708	0.00512081	0.0224665	0.00439227	0.0548139	0.0172051	0.00605936
164	0.0691698	0.0141065	0.011891	0.0174987	0.144472	0.0366137	0.0253631	0.0328616	0.0196948	0.205768	0.0123587	0.0337337	0.00193375	0.0102834	0.0126877	0.0187633	0.00571021	0.26448	0.0123155	0.0502941
165	0.008295	0.0285443	0.0143154	0.0131726	0.0240435	0.0183707	0.00942627	0.00975288	0.00832408	0.0127644	0.0432637	0.0100217	0.0143664	0.0106016	0.0662485	0.0243838	0.0183315	0.0082706	0.647422	0.0100808
166	0.0121902	0.0209378	0.00554014	0.00508219	0.00302272	0.00254213	0.00530477	0.234281	0.00323316	0.304305	0.00275585	0.0118164	0.0127095	0.00567559	0.00489078	0.00263924	0.0306055	0.311827	0.0101107	0.0105303
167	0.00796475	0.0269176	0.021192	0.0173868	0.0172049	0.0592776	0.0226795	0.0263169	0.0115122	0.121418	0.0327386	0.0103269	0.00222199	0.0861275	0.0163275	0.0656106	0.318203	0.0168932	0.0116492	0.108031
168	0.0654768	0.0331029	0.00228611	0.0934464	0.0148676	0.099366	0.0371657	0.0261155	0.0853199	0.0360078	0.0308765	0.0163889	0.00360344	0.0950774	0.107423	0.0660845	0.089406	0.0891329	0.00624189	0.0026106
169	0.0641629	0.0160648	0.0542522	0.062013	0.0442839	0.0318804	0.0481214	0.0410863	0.11899	0.028018	0.0706849	0.0346465	0.0041311	0.0322026	0.118957	0.0388579	0.0424924	0.0218713	0.0180221	0.109262
170	0.0561196	0.00708127	0.0554212	0.0229279	0.0524485	0.0876462	0.0120324	0.0106401	0.0117411	0.0913644	0.0487669	0.169181	0.00324011	0.129795	0.00453887	0.123024	0.0540491	0.0154786	0.00684915	0.0376554
171	0.0455048	0.0084564	0.148981	0.308876	0.00594057	0.0166589	0.0229501	0.0775278	0.00481206	0.0158549	0.0265612	0.0454466	0.0648241	0.0353271	0.00464315	0.057618	0.0534922	0.0456438	0.00672052	0.00416053
172	0.0318402	0.00186958	0.106204	0.131338	0.0704228	0.0226587	0.0121349	0.0324978	0.00260837	0.0235709	0.0174578	0.0750626	0.00836132	0.0158198	0.0151619	0.0622571	0.0996072	0.129034	0.0770472	0.0650464
173	0.00611543	0.0235494	0.0265209	0.02198	0.0757896	0.00639026	0.0187965	0.0189999	0.0082263	0.00938179	0.0391471	0.0217073	0.00318488	0.00941798	0.00481288	0.00705647	0.0153963	0.00601678	0.198795	0.478715
174	0.0554675	0.00727081	0.0670961	0.0758513	0.0261312	0.079243	0.0388332	0.0387963	0.0952974	0.0338428	0.104977	0.0397083	0.0378358	0.00547846	0.0593644	0.107708	0.0151729	0.0227829	0.0371361	0.0520069
175	0.0399825	0.00957974	0.021391	0.0187226	0.0585167	0.0257369	0.115556	0.0650245	0.0772518	0.0974078	0.0666718	0.0107255	0.0511324	0.0521339	0.0202011	0.057258	0.088149	0.0505981	0.0215536	0.0524073
176	0.185339	0.0130234	0.00277205	0.00616406	0.0490242	0.00602742	0.00972657	0.11787	0.002095	0.133545	0.00276673	0.00512552	0.00130538	0.00619361	0.00578696	0.037003	0.0793273	0.299378	0.00835463	0.0291724
177	0.14768	0.0145298	0.0295075	0.0369037	0.0421745	0.0284464	0.053029	0.03151	0.0292149	0.107698	0.0144919	0.0163482	0.00310583	0.00601564	0.0166064	0.104846	0.119838	0.0818706	0.043885	0.0722987
178	0.0823183	0.0108795	0.0155551	0.00768142	0.0991637	0.0594594	0.00769281	0.0276345	0.00980363	0.0177363	0.0371274	0.0811312	0.0170134	0.0844862	0.0153241	0.224757	0.087646	0.104656	0.00391735	0.00601638
179	0.0688186	0.0135579	0.0231003	0.0977364	0.059247	0.044311	0.0149515	0.0360207	0.0322723	0.0251145	0.0471592	0.0859109	0.00611864	0.0596482	0.0160318	0.119103	0.0758812	0.0828765	0.0716913	0.0204495
180	0.00831935	0.00595588	0.0214233	0.00843379	0.15175	0.00431379	0.0208281	0.00807925	0.0131934	0.00541795	0.0289161	0.00856671	0.0381461	0.00808633	0.00294563	0.00429996	0.00691203	0.0073173	0.252751	0.394344
181	0.0582021	0.0566553	0.0344833	0.018124	0.0351153	0.0116025	0.0285232	0.0741507	0.0220917	0.0400523	0.0644951	0.0546413	0.00703762	0.0391058	0.0346812	0.0215309	0.127334	0.10029	0.130719	0.0411655
182	0.00491361	0.110592	0.0179979	0.0234518	0.0286787	0.0114933	0.014024	0.00769945	0.0417846	0.00371288	0.0142815	0.63001	0.0111467	0.00915123	0.00708262	0.00469003	0.0157525	0.00837767	0.0219316	0.013228
183	0.0180229	0.00328181	0.0957592	0.0232041	0.014393	0.0283179	0.0134958	0.0242791	0.0971442	0.0720227	0.0332045	0.0562444	0.00195625	0.0798468	0.0200611	0.171676	0.0836232	0.104116	0.00658604	0.0527651
184	0.055934	0.0103541	0.0031139	0.035369	0.120898	0.0208795	0.0204711	0.0573591	0.16326	0.0987154	0.0416805	0.0304913	0.00901265	0.120612	0.0752538	0.0113001	0.00665537	0.106736	0.00336361	0.0085399
185	0.0628894	0.0047143	0.0938777	0.0963598	0.00395572	0.162506	0.0271511	0.00338463	0.091279	0.0696045	0.0264359	0.0173717	0.0114664	0.0139689	0.119726	0.0822056	0.0975207	0.00594792	0.00493156	0.00470303
186	0.0291933	0.030363	0.00652327	0.0284	0.00810443	0.0169082	0.0155299	0.100968	0.133971	0.0671212	0.0282598	0.147581	0.000742866	0.0811889	0.134843	0.049375	0.0604261	0.0514758	0.00292066	0.0061042
187	0.0261551	0.0120918	0.154448	0.141817	0.079746	0.0118553	0.0216127	0.0130938	0.0172027	0.0508461	0.0347644	0.0192012	0.164252	0.0295356	0.0197503	0.0529752	0.0548024	0.0492184	0.0341073	0.0125242
188	0.0269176	0.017085	0.00927295	0.00770751	0.0143447	0.0175603	0.00802465	0.171735	0.00477688	0.0850567	0.0411997	0.00587292	0.00472379	0.00832634	0.00893161	0.0114194	0.0230828	0.51785	0.00992	0.00619192
189	0.0570084	0.0113846	0.0133064	0.0286559	0.032337	0.00488689	0.014248	0.0250008	0.00742408	0.638641	0.0220052	0.0146462	0.00986281	0.033289	0.00447438	0.0082991	0.010436	0.0392134	0.0175261	0.00735497
190	0.0227339	0.0391625	0.0042129	0.00453796	0.0107015	0.00277333	0.0120513	0.280383	0.00246456	0.206115	0.0200646	0.00288103	0.00312297	0.00908122	0.0121044	0.00272892	0.00561598	0.331514	0.0118921	0.0158587
191	0.0234554	0.00754065	0.00316389	0.00514082	0.0547607	0.00686549	0.00861141	0.211341	0.00319225	0.334102	0.112245	0.00407709	0.0102233	0.00487054	0.00953456	0.00616756	0.0157586	0.139991	0.0158174	0.0231421
192	0.00505464	0.00444785	0.00580234	0.0136243	0.214699	0.00426195	0.0122603	0.00347717	0.0376148	0.00521664	0.0223698	0.00432904	0.00642082	0.00989893	0.00583239	0.0141922	0.00467643	0.0358822	0.498428	0.0915111
193	0.317026	0.0134826	0.0193688	0.00838465	0.00999763	0.511442	0.00392153	0.00358256	0.00677172	0.00477212	0.00740639	0.0088405	0.0131609	0.0216236	0.00215604	0.0155176	0.0034655	0.0121377	0.0110085	0.00593425
194	0.0374892	0.0152589	0.012113	0.00549381	0.056646	0.016371	0.00315045	0.213128	0.00278289	0.110858	0.0124434	0.00505902	0.00859674	0.00616231	0.00170322	0.00492284	0.0112381	0.434855	0.0346208	0.00710757
195	0.0129937	0.00964772	0.0237836	0.00888303	0.0175302	0.00783101	0.693444	0.00852615	0.00708626	0.00742666	0.00873074	0.0250902	0.00781824	0.0402787	0.0548158	0.00756545	0.0115093	0.00496007	0.0289347	0.0131442
196	0.0789541	0.0109412	0.168926	0.0204004	0.0771673	0.0151713	0.115814	0.0494268	0.00449057	0.0140476	0.070454	0.0793789	0.00119505	0.11439	0.00803612	0.0502745	0.013705	0.0286626	0.0106528	0.0679118
197	0.0279965	0.0367861	0.0209004	0.028947	0.0184763	0.0174301	0.0682994	0.0204256	0.012985	0.00725374	0.0324923	0.0217573	0.471435	0.00336151	0.0159876	0.0202646	0.0144293	0.0865257	0.0386746	0.0355718
198	0.0174875	0.0179234	0.0198853	0.0859394	0.301695	0.0141234	0.0327814	0.0117306	0.0237807	0.00973719	0.0315384	0.0131029	0.0511129	0.0299473	0.0140045	0.246157	0.0119244	0.0208776	0.0427489	0.00350241
199	0.0223228	0.026713	0.0156216	0.019505	0.0230561	0.166906	0.0328046	0.0206506	0.0918368	0.0184064	0.0320324	0.0574101	0.0192049	0.0173176	0.015121	0.28091	0.068513	0.0224778	0.0317948	0.0173954
200	0.13863	0.00885358	0.0776088	0.0250803	0.0165414	0.0389365	0.133237	0.0426268	0.0180591	0.152726	0.0283243	0.0133812	0.0157187	0.0836804	0.0306883	0.0615659	0.0375434	0.0222215	0.00484002	0.0497372
201	0.0355374	0.00432303	0.151939	0.379702	0.0238039	0.0191889	0.0390868	0.0890863	0.0149798	0.0207204	0.022228	0.0345687	0.00734674	0.0212988	0.00670798	0.0432288	0.0182777	0.0522285	0.00452103	0.0112268
202	0.0487965	0.0263438	0.0224783	0.506902	0.00657271	0.0087214	0.0281817	0.0290653	0.0298435	0.0243086	0.0298795	0.00991685	0.00201724	0.0173043	0.0656783	0.0137257	0.0603222	0.012094	0.0451931	0.0126552
203	0.0805117	0.00549603	0.00708563	0.0637669	0.00924118	0.00337531	0.0567422	0.00411884	0.00908974	0.00802507	0.027937	0.0117026	0.00609899	0.649489	0.00418603	0.0105502	0.0136123	0.0117101	0.0104929	0.00676836
204	0.136462	0.00611255	0.121281	0.119886	0.00922372	0.00506676	0.00426291	0.254942	0.00710609	0.0354213	0.0294328	0.0323041	0.00330352	0.0724561	0.00564836	0.0212754	0.0385099	0.0603756	0.00487345	0.0320577
205	0.0498476	0.0405401	0.0504378	0.173632	0.0106138	0.0693076	0.0409502	0.0374957	0.0102713	0.0496051	0.0625217	0.0495601	0.000747209	0.0154111	0.00435991	0.118989	0.0840509	0.0859513	0.00374066	0.0419665
206	0.00875447	0.0800137	0.00843773	0.0234534	0.015702	0.00523278	0.0231354	0.0399421	0.0321854	0.548159	0.0905396	0.00655652	0.0045507	0.0105629	0.0039842	0.0138481	0.0126938	0.0221565	0.0401658	0.00992607
207	0.00506549	0.016337	0.0233068	0.0139813	0.0162667	0.00978476	0.056171	0.00859395	0.0135207	0.00653166	0.0196748	0.0138482	0.0108375	0.00747663	0.0071927	0.0169863	0.00638084	0.00714505	0.016236	0.724663
208	0.173868	0.00979452	0.0493941	0.0248588	0.0392676	0.127747	0.0344484	0.0333992	0.0132951	0.0430714	0.0584246	0.0779248	0.0557046	0.00238183	0.0355736	0.075462	0.0776137	0.0275498	0.00307879	0.0371419
209	0.0552666	0.00220246	0.0123324	0.00775757	0.0283845	0.0189051	0.0773827	0.130995	0.0547811	0.0157351	0.0767404	0.0536323	0.0174274	0.0300462	0.077233	0.0719062	0.127056	0.100507	0.00882605	0.0328832
210	0.145928	0.00624742	0.0823962	0.0294887	0.0221295	0.107918	0.0609119	0.0280785	0.0429545	0.058598	0.0185341	0.0433262	0.223486	0.0113616	0.00873129	0.0209733	0.0398179	0.0115327	0.00968137	0.0279044
211	0.0921437	0.00260723	0.0290919	0.195491	0.042615	0.0441885	0.0450991	0.0391689	0.0612284	0.0382316	0.0134546	0.0916877	0.0560016	0.110641	0.0214624	0.00730383	0.00928584	0.0741507	0.0173636	0.0087826
212	0.126786	0.0382531	0.00446003	0.00317385	0.0116324	0.0294583	0.0988587	0.017938	0.0613812	0.0073791	0.0101578	0.0904788	0.0236007	0.00402618	0.054324	0.146205	0.0936504	0.167127	0.00380449	0.00730466
213	0.0294877	0.0454972	0.00868903	0.196442	0.0736721	0.00490408	0.0901988	0.0227174	0.0381719	0.00489793	0.100563	0.0113498	0.0107838	0.0411572	0.0254938	0.0281417	0.0146605	0.0181114	0.0165629	0.218498
214	0.0259476	0.0200428	0.0177216	0.0147654	0.0538853	0.00618545	0.0115446	0.071666	0.0114014	0.054565	0.0420653	0.010639	0.00482721	0.0253952	0.00696945	0.00410728	0.0337111	0.553137	0.017096	0.0143273
215	0.0927521	0.00916897	0.0303991	0.0041415	0.0854102	0.0151149	0.0058241	0.0858321	0.0115329	0.0292546	0.0943604	0.0176417	0.0014168	0.190278	0.033911	0.142756	0.0501865	0.0519432	0.0380172	0.0100587
216	0.0101047	0.0311292	0.0227766	0.0244534	0.0146489	0.0124574	0.0378212	0.0787258	0.00954272	0.0223426	0.0493999	0.0120045	0.00587226	0.0161112	0.0125718	0.00658209	0.0242258	0.569491	0.0204317	0.0193074
217	0.0911571	0.0510661	0.00847518	0.00287478	0.0490786	0.009638	0.0853183	0.0423366	0.00881325	0.0569099	0.0277756	0.00197967	0.00445098	0.0134328	0.00938687	0.0378741	0.0409973	0.0438699	0.378358	0.0362072
218	0.148995	0.0977852	0.0462039	0.00934928	0.0162582	0.0706072	0.0447475	0.0122175	0.016228	0.0110699	0.0273549	0.0103759	0.00658849	0.0544969	0.00991461	0.27235	0.032285	0.0495462	0.0388809	0.0247454
219	0.0279492	0.0141127	0.018414	0.00196396	0.102775	0.0309707	0.0471512	0.00834072	0.0513813	0.0456653	0.151646	0.0899013	0.0224611	0.0414787	0.221625	0.0457405	0.0284248	0.0179782	0.00296366	0.0290571
220	0.085485	0.0172134	0.192162	0.0217677	0.00355839	0.069632	0.0142666	0.00336588	0.0464634	0.141011	0.0241076	0.0765144	0.0042177	0.00881321	0.0495478	0.0507258	0.0655542	0.0129505	0.0749521	0.0376917
221	0.0134388	0.0062472	0.0133767	0.0121041	0.2421	0.00451949	0.0922023	0.0890742	0.00641192	0.0332263	0.109439	0.00842283	0.00124646	0.0073531	0.0268007	0.0353645	0.0334718	0.0434071	0.0619917	0.159802
222	0.0418534	0.0268443	0.0520573	0.0446457	0.229831	0.0302622	0.0597269	0.0757427	0.00992107	0.0617792	0.0137326	0.067706	0.00044874	0.0168618	0.00714034	0.00935378	0.00518124	0.0823992	0.011823	0.15269
223	0.106032	0.0266554	0.00951626	0.0450862	0.0181547	0.108362	0.156863	0.0234477	0.0744124	0.0251706	0.00875424	0.0786981	0.00430747	0.0426565	0.142347	0.0277094	0.025736	0.0254656	0.0259541	0.0246706
224	0.0275105	0.0346355	0.0137378	0.013636	0.102284	0.026253	0.0311772	0.0412617	0.129334	0.0973931	0.0191152	0.00851958	0.00421791	0.0484994	0.277777	0.00708858	0.00804513	0.0327441	0.0211905	0.0555791
225	0.00812592	0.0717514	0.0232494	0.0114157	0.133982	0.00283662	0.0952687	0.107147	0.00592144	0.0417305	0.101958	0.00971581	0.00140834	0.0463023	0.00708788	0.0252085	0.0320703	0.145812	0.0556547	0.073353
226	0.0574171	0.030176	0.0114102	0.0593701	0.0617518	0.00626246	0.0253242	0.23722	0.0401717	0.0469708	0.0304033	0.0187684	0.00170281	0.0222411	0.027126	0.0342066	0.0731458	0.0670239	0.082595	0.0667129
227	0.126948	0.0176547	0.00141095	0.0032562	0.00858009	0.0397798	0.0174508	0.145711	0.0189071	0.0299874	0.0123302	0.088997	0.19001	0.00103005	0.00789772	0.115462	0.0388162	0.0987998	0.00853702	0.0284352
228	0.0507975	0.0348098	0.0191566	0.0953443	0.0972994	0.0445071	0.0586368	0.0128275	0.006925	0.0288489	0.00500055	0.0155191	0.00888884	0.0579202	0.026947	0.0586612	0.0908374	0.0419146	0.184339	0.0608195
229	0.027412	0.0458459	0.008014	0.00744687	0.0463766	0.00409845	0.0516229	0.141845	0.0223805	0.11468	0.050721	0.0368456	0.0135218	0.0434376	0.0152523	0.0239517	0.0360498	0.244979	0.00414336	0.0613758
230	0.0662571	0.0143076	0.00368407	0.000823416	0.069258	0.0142291	0.0661422	0.0312223	0.0118122	0.0865066	0.0208881	0.0207339	0.00186161	0.0721841	0.0116629	0.0450131	0.118759	0.160094	0.0973196	0.0872408
231	0.0359946	0.0201021	0.0161044	0.0242609	0.136692	0.0206764	0.0267903	0.0910669	0.0311906	0.105624	0.0803885	0.0220699	0.0505579	0.0249578	0.0185514	0.0296027	0.024927	0.0669922	0.0687868	0.104663
232	0.0262795	0.0064862	0.0380724	0.0247302	0.0246526	0.0142904	0.0700647	0.0207627	0.1006	0.00529033	0.0166823	0.0230764	0.00787922	0.0169284	0.529895	0.00650414	0.00491985	0.00895355	0.0398087	0.0141241
233	0.0298589	0.00744166	0.00279279	0.0288899	0.0485899	0.019495	0.0201003	0.0740704	0.069076	0.132594	0.0299334	0.0813147	0.126476	0.0272276	0.072081	0.0561652	0.0153619	0.131164	0.0144646	0.0129029
234	0.0707616	0.0269641	0.0155396	0.0132272	0.0448272	0.00485206	0.00807838	0.0804959	0.0738244	0.223032	0.00558529	0.027014	0.0486735	0.0224083	0.0886443	0.0595026	0.0298679	0.139442	0.0057413	0.0115183
235	0.101637	0.0132102	0.041606	0.0225303	0.0880189	0.00412686	0.0188253	0.16889	0.0660088	0.0801721	0.0670303	0.0283898	0.00581721	0.0433483	0.0345216	0.0604853	0.0250956	0.113211	0.00485716	0.0122187
236	0.0137844	0.00186497	0.0136589	0.00555678	0.0790484	0.0157763	0.148066	0.00476941	0.0146688	0.219885	0.091518	0.149511	0.00196525	0.0291559	0.0636216	0.0469953	0.00941625	0.00344428	0.0519909	0.0353032
237	0.0248435	0.00533218	0.300806	0.107585	0.0202298	0.0535299	0.0307043	0.012913	0.0293823	0.0124641	0.0508264	0.0317919	0.00228917	0.0287764	0.0109182	0.0351323	0.215349	0.00725314	0.0146391	0.00523453
238	0.0327302	0.00920327	0.00323092	0.00681546	0.0105363	0.00483523	0.25382	0.0232973	0.0327857	0.0259287	0.27587	0.0416409	0.00354309	0.148314	0.0396759	0.013553	0.0321905	0.0319071	0.00619936	0.0039222
239	0.0324075	0.0117286	0.00179428	0.0570605	0.0178976	0.034365	0.0300818	0.198991	0.00404446	0.0875395	0.115869	0.0333709	0.0701409	0.131639	0.0332099	0.0340915	0.0680043	0.0184747	0.00395298	0.015336
240	0.0112034	0.0147569	0.0213207	0.0497579	0.0129191	0.573861	0.0590637	0.0102401	0.0185094	0.00739206	0.0374959	0.0560155	0.0135953	0.017983	0.0125786	0.026023	0.0236943	0.00932131	0.00447738	0.0197912
241	0.00912025	0.00949176	0.0242987	0.0171442	0.00713595	0.0062626	0.0211808	0.0273422	0.0275659	0.0405674	0.0235008	0.00889657	0.00374613	0.0245735	0.538472	0.00860906	0.0274865	0.0290534	0.131356	0.014196
242	0.00272365	0.0129419	0.0128794	0.0445699	0.0856799	0.00517714	0.00747201	0.0593645	0.0106073	0.0274379	0.564979	0.0313415	0.00474704	0.0271787	0.00961896	0.0401896	0.0228868	0.00821201	0.00771434	0.0142787
243	0.0586873	0.0108031	0.0150791	0.0214032	0.136229	0.0191976	0.130027	0.0327018	0.0337762	0.0360985	0.0536853	0.101312	0.00961963	0.138035	0.0542215	0.0316441	0.0108027	0.0119531	0.00758397	0.0871405
244	0.0302875	0.00665249	0.0118638	0.0089398	0.0732461	0.0106283	0.0983326	0.0154218	0.0183894	0.0118317	0.0418044	0.00871843	0.0197032	0.00920654	0.0327528	0.0127799	0.0179022	0.00879219	0.0175103	0.545236
245	0.0348299	0.0191839	0.00322506	0.0194163	0.0179686	0.0320686	0.362606	0.0273256	0.0033168	0.1104	0.0201778	0.00273689	0.00545565	0.0130281	0.00373408	0.00220514	0.00928311	0.00597809	0.0222558	0.284804
246	0.00675188	0.0161952	0.0176193	0.00579332	0.0249251	0.0135911	0.00738379	0.00482359	0.0102818	0.00633038	0.0129758	0.0142461	0.00652141	0.0059153	0.00423914	0.00662885	0.00918739	0.00464137	0.78914	0.0328095
247	0.0560406	0.0542865	0.0249021	0.0180105	0.0286905	0.00241304	0.164985	0.124842	0.0175997	0.0403874	0.0944226	0.011217	0.000851719	0.0124043	0.0188933	0.0340546	0.104384	0.0694728	0.0468503	0.0752914
248	0.00727231	0.0228735	0.0027036	0.00479544	0.0207383	0.0121395	0.00378329	0.241048	0.0181881	0.25444	0.152028	0.00786316	0.00225188	0.0127973	0.0250027	0.0102973	0.0473822	0.142984	0.00761497	0.00379706
249	0.00871759	0.007271	0.0080619	0.00603963	0.00386564	0.00170381	0.00403304	0.106824	0.00727436	0.327301	0.0302133	0.004131	0.00442432	0.00942855	0.00186518	0.00371682	0.016242	0.435973	0.00892267	0.00399112
250	0.0926592	0.00734925	0.0300843	0.0839655	0.0467612	0.0696473	0.0469687	0.0264891	0.0420869	0.0763886	0.00741791	0.0281689	0.0503588	0.0774207	0.0803284	0.0714173	0.0454102	0.0392385	0.0366632	0.041176
251	0.123499	0.00359644	0.0379936	0.102521	0.0202771	0.0443973	0.0644729	0.0649604	0.00946351	0.00513548	0.0108389	0.015128	0.299123	0.102495	0.0287649	0.0434977	0.00675184	0.00661466	0.0066084	0.00386096
252	0.0271446	0.00944599	0.00620825	0.177689	0.0241523	0.175167	0.0605424	0.00341758	0.0252382	0.0457352	0.147899	0.00978222	0.00333514	0.0144772	0.0361736	0.0473502	0.0659768	0.00200976	0.0759413	0.0423136
253	0.201226	0.0145693	0.10774	0.205097	0.000662574	0.0815174	0.0281505	0.004005	0.0565906	0.00211177	0.0102918	0.00862353	0.00145324	0.157098	0.00320454	0.0955011	0.00807868	0.00192158	0.00679924	0.00535782
254	0.0483441	0.0402068	0.0125654	0.120179	0.0159529	0.0396364	0.127391	0.0196831	0.0308398	0.0141455	0.0140101	0.034178	0.00341454	0.0593653	0.0325998	0.079436	0.0996317	0.164256	0.0189772	0.0251879
255	0.00559498	0.00364433	0.00676698	0.00270503	0.016701	0.00478878	0.00201785	0.32239	0.0043358	0.220341	0.129642	0.00987917	0.00323022	0.0141258	0.00531203	0.00512288	0.00155283	0.211987	0.00332284	0.0265401
256	0.0430777	0.0352941	0.0127931	0.031523	0.0976086	0.0192965	0.026487	0.0777437	0.0972088	0.0293655	0.116076	0.021019	0.00107199	0.0468768	0.00512498	0.0289696	0.0255651	0.0314654	0.221393	0.03204
257	0.00387602	0.0059283	0.00329708	0.00651051	0.399348	0.00432638	0.0104915	0.162727	0.00886641	0.167211	0.00736118	0.00378944	0.00339156	0.00890438	0.00223732	0.00320451	0.0115216	0.0625239	0.0650819	0.0594021
258	0.00843377	0.0339275	0.0728977	0.381995	0.0172966	0.0297783	0.0888438	0.038396	0.0266144	0.00388666	0.0234931	0.0179486	0.0026795	0.0165647	0.05468	0.136685	0.0108583	0.0191028	0.00872006	0.00719757
259	0.429107	0.0325257	0.0211516	0.00764313	0.0168234	0.0286489	0.0565048	0.0163567	0.0207563	0.0565853	0.0295691	0.0288845	0.00629467	0.0143955	0.00406611	0.141399	0.0281457	0.0132213	0.0324354	0.0154863
260	0.0344777	0.0041793	0.00291369	0.0468782	0.101015	0.0297464	0.0181029	0.0118776	0.030677	0.0317194	0.0184915	0.113889	0.00333687	0.0619724	0.010223	0.173287	0.203954	0.0754263	0.010931	0.0169009
261	0.0366891	0.0350024	0.0229088	0.0609096	0.00432115	0.678658	0.0153363	0.00525325	0.0102661	0.00477515	0.0146507	0.0053131	0.0202457	0.0049399	0.0028237	0.00610794	0.00233455	0.00671442	0.0574272	0.00532317
262	0.0489698	0.011007	0.0164756	0.0529423	0.0409265	0.00832912	0.00832995	0.0112414	0.0117593	0.00371574	0.0094786	0.701017	0.00922943	0.00421567	0.00454477	0.0229865	0.00441251	0.00497229	0.0180277	0.007419
263	0.00923642	0.0130487	0.00423296	0.00909025	0.0206641	0.00556674	0.00483011	0.0777214	0.00653924	0.412226	0.0461823	0.00933313	0.00526252	0.00689941	0.00244826	0.00517777	0.00189	0.0434043	0.247611	0.0686348
264	0.0525415	0.00858067	0.0372352	0.00329353	0.00535341	0.00158136	0.0135752	0.334772	0.00353298	0.261082	0.0728267	0.00453231	0.00470793	0.00788827	0.00125506	0.00435371	0.00851248	0.158217	0.0051756	0.010983
265	0.46461	0.0539537	0.0222896	0.00768746	0.00758291	0.0132694	0.0327557	0.0238691	0.0131922	0.0196895	0.0264633	0.00755188	0.0128326	0.0322223	0.00504556	0.0536985	0.0387614	0.109154	0.0421881	0.0131829
266	0.00918969	0.0116639	0.0128346	0.00823004	0.0365842	0.00390048	0.0149116	0.012909	0.0157156	0.0412523	0.046455	0.0743414	0.613308	0.0180131	0.0415875	0.00818613	0.00649599	0.00672429	0.0132922	0.0044054
267	0.0354863	0.03721	0.00385158	0.05773	0.0159017	0.037048	0.144599	0.0247576	0.0173348	0.064233	0.134968	0.112249	0.00302883	0.0140167	0.0317189	0.0213054	0.0252906	0.0541099	0.121156	0.0440047
268	0.00902793	0.0197226	0.00649955	0.00549166	0.0816967	0.00214978	0.242138	0.0241994	0.0187894	0.0134175	0.0253781	0.0404497	0.00342231	0.0227677	0.0146	0.0083237	0.0223631	0.0111095	0.100072	0.328381
269	0.459314	0.00884073	0.00631097	0.00734474	0.0022803	0.282081	0.00723803	0.00287323	0.00441586	0.00562901	0.0259832	0.0123208	0.00638231	0.0107257	0.00222507	0.109915	0.0068765	0.00675592	0.0283147	0.004173
270	0.0116984	0.0109572	0.00943318	0.0454187	0.395445	0.00506952	0.157084	0.00722554	0.0597197	0.0332351	0.0397624	0.0108689	0.00198036	0.00835485	0.00335951	0.00965286	0.0116015	0.00813821	0.145336	0.0256591
271	0.103199	0.00469785	0.00711292	0.0282472	0.00827282	0.0201269	0.0132388	0.0687015	0.0658936	0.07394	0.109161	0.00120244	0.00107355	0.0252321	0.0328334	0.140897	0.136269	0.132556	0.00246741	0.0248768
272	0.043089	0.0673523	0.00735097	0.00629444	0.0546687	0.00310553	0.00210713	0.0945785	0.00320802	0.219324	0.0501304	0.00370224	0.00256205	0.00568815	0.00503035	0.00400704	0.0320545	0.383685	0.00722957	0.00483187
273	0.0553038	0.00423864	0.0265963	0.0274581	0.0302373	0.0121462	0.0556842	0.0461681	0.0351723	0.0290802	0.0494685	0.043529	0.000749623	0.0335211	0.0326875	0.0893543	0.0713547	0.175217	0.139844	0.042189
274	0.0079142	0.0170451	0.0116963	0.0172817	0.0361361	0.0108021	0.0758031	0.00869832	0.110245	0.0125272	0.047564	0.0413124	0.0305216	0.0404135	0.407582	0.0293825	0.0221563	0.0126738	0.00907314	0.0511713
275	0.0824607	0.0392948	0.0846608	0.0571262	0.0195568	0.119874	0.0263366	0.0106795	0.0426628	0.0219643	0.0113689	0.15545	0.0029339	0.0552577	0.055113	0.12294	0.0523718	0.0188996	0.00588485	0.015163
276	0.0616269	0.00371125	0.0857335	0.0173841	0.0588336	0.0336067	0.0365079	0.0310818	0.0555172	0.0620861	0.0091972	0.0385178	0.0745798	0.0632093	0.0837922	0.050266	0.0896728	0.0672432	0.0341043	0.0433284
277	0.0792551	0.0128808	0.158805	0.0575997	0.02025	0.0602981	0.0697971	0.0396525	0.0250922	0.0612605	0.00691685	0.0726317	0.0693294	0.0172755	0.0482043	0.0540157	0.0178161	0.015926	0.0117797	0.101213
278	0.194996	0.00591829	0.0100461	0.00805226	0.0124053	0.148766	0.076982	0.00784474	0.00496919	0.0578908	0.00844707	0.184027	0.00202573	0.0316484	0.0223556	0.120981	0.0382045	0.0454606	0.0175187	0.00145979
279	0.12245	0.0131457	0.0157341	0.0126239	0.00919198	0.409757	0.0186321	0.0171746	0.0108442	0.0229466	0.0177657	0.0585033	0.0290891	0.0196976	0.0176477	0.0529064	0.0876203	0.0147096	0.0178222	0.031738
280	0.0126555	0.00555147	0.0282492	0.00350229	0.0661321	0.0111063	0.0059839	0.448055	0.0120064	0.128217	0.0242119	0.0110568	0.00678839	0.00684992	0.00820977	0.0101207	0.0122619	0.170775	0.0126507	0.0156151
281	0.00979	0.0186785	0.0277521	0.0479793	0.0966985	0.00425894	0.00689011	0.381431	0.0127499	0.143785	0.145633	0.0161047	0.00393703	0.0127433	0.009548	0.0136574	0.0119664	0.0111372	0.00458624	0.020673
282	0.0459893	0.025149	0.0110035	0.0173156	0.0264461	0.00641855	0.0366061	0.0568752	0.0265132	0.121299	0.0329277	0.0545361	0.0032911	0.0866247	0.0548706	0.0822221	0.108924	0.190526	0.00594717	0.00651496
283	0.0681276	0.00148747	0.00464233	0.00426661	0.0174191	0.0211947	0.0164285	0.0178799	0.0153247	0.00799167	0.0152921	0.0497565	0.0063193	0.0111432	0.00698237	0.466034	0.203164	0.037055	0.0184459	0.0110447
284	0.0608269	0.00520305	0.0361577	0.0390803	0.0341838	0.0553151	0.0591357	0.0631446	0.0294611	0.0261338	0.0116886	0.12032	0.0317443	0.048522	0.0386426	0.0383216	0.0929035	0.142132	0.0311548	0.0359285
285	0.115609	0.0237489	0.0180292	0.00676626	0.0102115	0.00254434	0.0144787	0.0867188	0.117835	0.163461	0.128774	0.0237506	0.00387641	0.0350084	0.136243	0.0114631	0.0453011	0.0393693	0.0020552	0.0147563
286	0.06838	0.00257237	0.0339854	0.228719	0.0241007	0.0988217	0.0113597	0.0548884	0.0202962	0.0647347	0.0114992	0.0190854	0.104342	0.0317219	0.0506271	0.0860206	0.0555414	0.0219789	0.00603662	0.00528906
287	0.0448402	0.0229687	0.00104387	0.0149656	0.0954165	0.0135149	0.0554888	0.0482253	0.00848558	0.185169	0.103842	0.00489367	0.020301	0.0103013	0.0396196	0.0335964	0.0515565	0.0829428	0.00968891	0.153139
288	0.0583342	0.0094857	0.162871	0.109152	0.0584456	0.0687811	0.112477	0.0144881	0.02268	0.0321331	0.0337937	0.0211772	0.00101987	0.0388267	0.0172858	0.107647	0.029079	0.0564481	0.00660757	0.0392674
289	0.0326958	0.00364854	0.101022	0.194799	0.0423055	0.0574547	0.0166254	0.0315661	0.00423375	0.0383905	0.0134063	0.0985646	0.123462	0.0619402	0.00360019	0.0671484	0.069528	0.0156188	0.0159848	0.00800584
290	0.0103127	0.711998	0.0242007	0.0224506	0.0107964	0.0177375	0.0172096	0.0126257	0.0163012	0.0125788	0.00786773	0.00928806	0.00940859	0.0086543	0.00588935	0.0132273	0.0141675	0.0170139	0.0224062	0.0358658
291	0.00556071	0.0178402	0.128048	0.057302	0.0194197	0.003746	0.0700674	0.0382036	0.00913964	0.00729146	0.0295344	0.206311	0.00192439	0.0405155	0.0106558	0.0753222	0.123367	0.0530587	0.0260529	0.0766396
292	0.150283	0.0598633	0.0307514	0.00615517	0.00691247	0.0095383	0.0198618	0.00967144	0.00929384	0.0058582	0.048407	0.0158459	0.00309009	0.00280857	0.012681	0.0863208	0.439606	0.0646143	0.00891467	0.00952291
293	0.139747	0.0057066	0.00478323	0.0110054	0.0207378	0.0289159	0.0599444	0.0588005	0.0939277	0.0486652	0.0132568	0.0803803	0.0318852	0.0423684	0.153719	0.0998173	0.0252747	0.0357736	0.00267607	0.042615
294	0.00520063	0.676384	0.0101586	0.00973679	0.00771816	0.0215707	0.0137839	0.0142959	0.00759337	0.0133741	0.0118679	0.024649	0.0151794	0.0440422	0.0055303	0.0116814	0.0158908	0.0255997	0.0241928	0.0415501
295	0.0107821	0.0124247	0.0239936	0.0869724	0.0181932	0.0152034	0.0539161	0.0232383	0.0170367	0.00852361	0.0307601	0.0342027	0.0103072	0.541868	0.015058	0.0200877	0.0102861	0.0203356	0.0303761	0.0164349
296	0.0403408	0.0200068	0.0054554	0.00743976	0.0102915	0.0105305	0.0284971	0.00609982	0.0114119	0.0370973	0.00547982	0.030339	0.00733105	0.0271945	0.00682802	0.370638	0.343736	0.0131016	0.01098	0.0072006
297	0.0443306	0.0684358	0.0116836	0.0295932	0.0143238	0.0264797	0.00921456	0.0094404	0.0167137	0.00659608	0.0168094	0.0128669	0.531392	0.0358762	0.00686268	0.0615882	0.0232695	0.022748	0.0197979	0.0319778
298	0.0286925	0.0245752	0.0177329	0.0168337	0.0427992	0.0213994	0.0113212	0.0985712	0.0057835	0.056219	0.148651	0.0230965	0.0182324	0.0557632	0.022381	0.0600307	0.083297	0.10876	0.0409623	0.114899
299	0.0130476	0.00360796	0.00989866	0.0909309	0.00758878	0.652797	0.0286157	0.0153065	0.0110108	0.00870227	0.0253337	0.00902829	0.0211992	0.0253991	0.0104664	0.0186093	0.01726	0.0106135	0.00873301	0.0118514
300	0.477229	0.0096081	0.0136716	0.0384415	0.00686668	0.0237097	0.00865234	0.0136986	0.00394726	0.0112375	0.00723782	0.0431487	0.0114278	0.0901891	0.0224646	0.122401	0.00883186	0.0241295	0.0124788	0.0506288
301	0.0297614	0.0341356	0.00859453	0.00558301	0.0147884	0.00562253	0.027447	0.358793	0.115684	0.109785	0.0495239	0.00549197	0.0056796	0.00500952	0.00735401	0.00948928	0.0237698	0.0750931	0.0557525	0.0526431
302	0.145334	0.00998651	0.0746423	0.0694761	0.0660855	0.0151406	0.0238668	0.0215937	0.0451326	0.038378	0.00496548	0.064094	0.00401258	0.0411702	0.0375676	0.0166747	0.195218	0.0650166	0.019513	0.0421318
303	0.124502	0.0101686	0.00743433	0.0235016	0.0144947	0.149284	0.0193939	0.020647	0.0284062	0.0218078	0.0104203	0.0412932	0.0150998	0.0207856	0.00906195	0.361051	0.0612248	0.00742726	0.0144223	0.0395745
304	0.101215	0.00926929	0.206558	0.0040093	0.0381396	0.161946	0.0254267	0.0371554	0.0363534	0.122492	0.00544131	0.0985521	0.00665128	0.00802171	0.053068	0.0389594	0.0236471	0.00928744	0.00440796	0.00939893
305	0.0266759	0.0981165	0.00308173	0.0210415	0.0129247	0.0035118	0.0564451	0.00582835	0.0548005	0.184405	0.0132449	0.00791749	0.00281365	0.021945	0.296186	0.126702	0.0148809	0.0122246	0.00360513	0.0336491
306	0.018211	0.018714	0.00818465	0.0139301	0.0119415	0.00993969	0.00721843	0.0291505	0.0154265	0.0332867	0.0331433	0.0157042	0.667862	0.0208579	0.00807952	0.036597	0.00749339	0.0183733	0.0167728	0.00911313
307	0.02708	0.0137169	0.00657808	0.0306283	0.559487	0.0150084	0.0101522	0.0119134	0.0266946	0.01994	0.0937772	0.00540649	0.0105675	0.0189662	0.0105662	0.0211981	0.0224564	0.0237189	0.0446576	0.027486
308	0.0139362	0.0136657	0.0102003	0.0250933	0.0109616	0.00781751	0.0230596	0.0171355	0.00810552	0.00802405	0.0316055	0.0359147	0.0136911	0.689719	0.0182725	0.0265894	0.0174696	0.00506861	0.00539193	0.0182779
309	0.0140267	0.0269478	0.0111679	0.0148127	0.0145323	0.00583345	0.0131881	0.0148163	0.0230121	0.0167801	0.0151412	0.512804	0.0199441	0.00694964	0.0166202	0.0435605	0.0075866	0.189824	0.0144443	0.0180076
310	0.00440967	0.0787126	0.00240932	0.0064788	0.00537219	0.00497399	0.0239738	0.29959	0.00689596	0.036044	0.0247217	0.0610442	0.00830819	0.00999401	0.004623	0.0108346	0.00461819	0.385124	0.00425205	0.0176196
311	0.17098	0.0239254	0.101925	0.0071681	0.011175	0.0246779	0.163498	0.00788407	0.00356756	0.000761345	0.00440051	0.103585	0.00379182	0.0065074	0.00575137	0.263759	0.0602338	0.0105541	0.0126356	0.0132195
312	0.295784	0.00221698	0.00310393	0.00761887	0.0176329	0.0144132	0.13896	0.00438488	0.0766584	0.00547443	0.00279593	0.00209844	0.185846	0.00270325	0.0916619	0.00464594	0.00729527	0.0105936	0.0816791	0.044433
313	0.00775215	0.00467968	0.081735	0.0207906	0.0425429	0.00518245	0.0785925	0.0455095	0.0322105	0.0266155	0.102472	0.120896	0.00184088	0.0475649	0.0291744	0.0247552	0.0286123	0.0865077	0.0180013	0.194564
314	0.0600747	0.0554663	0.00350411	0.0044482	0.0403708	0.154492	0.025994	0.0342086	0.00795578	0.00968625	0.0069287	0.0262905	0.00348121	0.0272148	0.0143577	0.0408753	0.153556	0.0640668	0.00622179	0.260807
315	0.00530532	0.0245069	0.0324787	0.00683931	0.00932742	0.0177227	0.0068798	0.370646	0.0171268	0.0943063	0.0391836	0.00893697	0.0136208	0.0193072	0.0221948	0.00718367	0.00574143	0.281059	0.00747002	0.0101632
316	0.00907968	0.0139643	0.01509	0.0320305	0.0129878	0.664	0.0119664	0.0166223	0.0518592	0.0152707	0.00699604	0.0103937	0.0110018	0.0313725	0.01424	0.00671793	0.0278938	0.00916531	0.0271941	0.0121538
317	0.0452218	0.0115023	0.116658	0.126942	0.0268329	0.00854408	0.0818185	0.0297913	0.0496638	0.0285523	0.0518184	0.0703674	0.00149257	0.0706198	0.0740695	0.0766333	0.103239	0.0137589	0.00739752	0.00507692
318	0.0370475	0.560051	0.0350618	0.0116962	0.0239454	0.0108498	0.0252413	0.0300093	0.0165216	0.0249938	0.027845	0.0306955	0.00765443	0.0246921	0.0172152	0.010144	0.00594153	0.0304649	0.0436182	0.0263109
319	0.225875	0.0218644	0.005587	0.00707169	0.0100013	0.0581134	0.00369202	0.00266949	0.0111921	0.00283171	0.0249677	0.00654057	0.518376	0.00673393	0.00516316	0.00591104	0.00438422	0.0485922	0.0107591	0.0196745
320	0.0294812	0.0150268	0.0113471	0.00858862	0.0156707	0.0136611	0.0145497	0.0611991	0.220441	0.0598258	0.0102609	0.0280102	0.00278372	0.0248845	0.331282	0.0369822	0.0551161	0.0500237	0.00638287	0.00448313
321	0.0155473	0.00802528	0.00793777	0.0112901	0.354588	0.00753188	0.0470044	0.0251655	0.00936922	0.00693714	0.0449495	0.0115506	0.0108049	0.0136615	0.00287548	0.00891034	0.00969063	0.00589979	0.00456551	0.393696
322	0.00488008	0.00561299	0.00609632	0.00296248	0.00448331	0.00723286	0.00653831	0.481361	0.00553741	0.139132	0.00660529	0.0336279	0.0154047	0.00617927	0.00352829	0.00846997	0.0181445	0.233584	0.00522675	0.00539232
323	0.04188	0.00748928	0.013338	0.0167306	0.0155136	0.0136175	0.0704677	0.00611007	0.191157	0.0586393	0.00982273	0.0218023	0.012868	0.0285126	0.386356	0.0167315	0.047547	0.0108584	0.0100463	0.0205121
324	0.0814953	0.047367	0.0810361	0.00374861	0.0140263	0.0169207	0.00502021	0.0284675	0.0283104	0.0902366	0.011918	0.0110595	0.0054516	0.02052	0.00662077	0.463948	0.029709	0.0102567	0.011107	0.0327804
325	0.0833325	0.00892034	0.00885241	0.0140085	0.0238405	0.0826317	0.0104921	0.0548788	0.0501618	0.0675272	0.125277	0.0192729	0.0408009	0.0556332	0.0923705	0.0400612	0.127898	0.0596372	0.0134192	0.0209839
326	0.305269	0.0120311	0.00625173	0.00373598	0.0017536	0.0122156	0.0357558	0.0123233	0.247118	0.00529769	0.0393766	0.0264271	0.0020644	0.0655579	0.0308565	0.0973789	0.0811717	0.00678682	0.0056557	0.00297282
327	0.00395572	0.0127903	0.0184036	0.0216095	0.00652138	0.0103386	0.00730004	0.2154	0.00888861	0.548196	0.0332962	0.0130383	0.00462303	0.0123371	0.00495117	0.0241041	0.0108018	0.01526	0.00756264	0.0206214
328	0.0208343	0.0379048	0.0058253	0.0138199	0.00645505	0.0187194	0.0360475	0.00979662	0.0450475	0.0228925	0.0122324	0.0121576	0.00736321	0.00459928	0.531528	0.0474727	0.0234552	0.0503973	0.0436072	0.0498443
329	0.0127658	0.0300871	0.0271264	0.0100625	0.046613	0.0170715	0.00575583	0.0250123	0.0130294	0.109146	0.577643	0.024061	0.00479178	0.0127859	0.0283222	0.0128365	0.0229469	0.0040966	0.00695575	0.00889041
330	0.281404	0.0843659	0.00932947	0.0130117	0.00922515	0.0137113	0.00814856	0.0150251	0.0169275	0.00974911	0.00769908	0.0113217	0.00975352	0.0380179	0.00270605	0.0294303	0.0069295	0.40434	0.0198218	0.00908191
331	0.0125347	0.0145437	0.0107621	0.00943525	0.00974261	0.00615585	0.0159455	0.0358962	0.0194216	0.0584732	0.017772	0.00653059	0.00969272	0.0474845	0.0159499	0.00444347	0.581893	0.0650209	0.0395222	0.0187797
332	0.0170376	0.0238012	0.0290529	0.020598	0.0100217	0.621195	0.012253	0.0151275	0.0125682	0.00554066	0.0219877	0.00918257	0.0104334	0.0145491	0.0975604	0.00754392	0.0171841	0.0248675	0.0199017	0.00959398
333	0.00846851	0.0101075	0.0160903	0.00681309	0.0117852	0.0055286	0.00729066	0.0108066	0.0118539	0.492233	0.0510572	0.0131487	0.0677945	0.0157051	0.00919367	0.00298168	0.0244678	0.190004	0.0303788	0.0142913
334	0.00831684	0.0148123	0.0265478	0.0427195	0.0171914	0.01601	0.0216415	0.0180361	0.0726825	0.020027	0.0159543	0.0133038	0.00970793	0.0138338	0.597532	0.0231141	0.0195089	0.00890477	0.0240419	0.0161136
335	0.00412422	0.0095654	0.039394	0.0324946	0.0197628	0.00878746	0.0238319	0.0409692	0.0392831	0.0110543	0.0117345	0.633717	0.0147912	0.0286632	0.00751946	0.00863536	0.0163985	0.00740411	0.024795	0.0170744
336	0.0654219	0.0254946	0.0354675	0.0530912	0.0220492	0.0174419	0.049533	0.0496945	0.147103	0.1213	0.0303985	0.0465584	0.00200938	0.0280637	0.0695315	0.0795128	0.114505	0.00715572	0.00313542	0.032533
337	0.0523036	0.00770074	0.0220755	0.0418516	0.00385047	0.00656415	0.257919	0.0105477	0.0701753	0.0139993	0.00535677	0.0260549	0.246118	0.0101101	0.0323531	0.0056941	0.0017256	0.0247991	0.00804791	0.152753
338	0.0636634	0.0118198	0.0140545	0.0147391	0.00479453	0.078175	0.0160102	0.0350094	0.00704464	0.0287224	0.0283207	0.0100928	0.0864296	0.301211	0.102521	0.095672	0.0412794	0.0520897	0.00313553	0.00521428
339	0.0140998	0.0165722	0.00229885	0.0158358	0.0263195	0.0029587	0.0391831	0.0983767	0.167693	0.0706232	0.168818	0.00489391	0.0137171	0.0790806	0.1517	0.00189242	0.00766406	0.0949136	0.0043375	0.0190216
340	0.0394566	0.00640352	0.0241559	0.151175	0.0173198	0.0249346	0.120841	0.0262688	0.00660811	0.00775988	0.00781803	0.0524063	0.00328252	0.318241	0.0610404	0.025432	0.072473	0.0103305	0.0102651	0.0137881
341	0.0264086	0.0055182	0.00571732	0.00675253	0.095293	0.00195799	0.0761666	0.0280533	0.0417619	0.048225	0.0170621	0.0333926	0.0132836	0.0136093	0.0520735	0.0152838	0.0504843	0.0331922	0.0252307	0.410533
342	0.010958	0.00751702	0.00178405	0.00228471	0.00124589	0.00314118	0.00208629	0.00770642	0.711962	0.00478897	0.023266	0.00269907	0.0130181	0.00849264	0.161179	0.00221008	0.0198595	0.00193367	0.00964124	0.00422585
343	0.0846459	0.0229895	0.017205	0.0490968	0.0500958	0.553044	0.0264033	0.00590651	0.0112844	0.00876729	0.00843292	0.0331598	0.00513329	0.0141316	0.0117552	0.0169033	0.0125058	0.0246761	0.0249875	0.0188764
344	0.0180159	0.00543914	0.00399589	0.0131881	0.0155054	0.00179482	0.00169764	0.201248	0.00372848	0.265386	0.234564	0.00456522	0.0126349	0.00506042	0.00582008	0.0115274	0.010694	0.17079	0.00527691	0.009068
345	0.00970043	0.00900917	0.00458476	0.00578829	0.555502	0.0131775	0.0182543	0.0416169	0.00503111	0.0877134	0.0680115	0.0139916	0.00793599	0.00675703	0.0133185	0.0104587	0.0106768	0.0747246	0.0256272	0.0181207
346	0.103718	0.029186	0.00407336	0.0186716	0.0160137	0.235706	0.0818634	0.00744648	0.0449652	0.0504195	0.031378	0.0556142	0.00625814	0.00901373	0.0447291	0.0735977	0.126204	0.0169693	0.0134005	0.0307718
347	0.578634	0.0151054	0.019172	0.00962885	0.0121218	0.0222628	0.0108395	0.00789123	0.0268532	0.0214293	0.122534	0.0189735	0.00842051	0.0182188	0.00678981	0.0147219	0.0113353	0.044176	0.024288	0.00660365
348	0.02868	0.0326236	0.0154045	0.00938708	0.00611317	0.00667067	0.0116643	0.349191	0.00881076	0.0743184	0.131618	0.0052261	0.00124932	0.0046869	0.00220613	0.00763344	0.00926029	0.28018	0.00844623	0.00662942
349	0.437082	0.0296711	0.00359457	0.0178258	0.0246798	0.043194	0.0344609	0.0139661	0.0287485	0.0150522	0.0208509	0.00824911	0.00754105	0.00922268	0.00886542	0.149265	0.015255	0.0146397	0.0836915	0.0341442
350	0.010715	0.0202501	0.0103802	0.0338731	0.0162801	0.626248	0.0242606	0.0108001	0.0119986	0.0132449	0.0173985	0.0319111	0.0197872	0.0154367	0.0233842	0.0142914	0.0252681	0.00951197	0.0512859	0.0136739
351	0.0321979	0.00995348	0.0100433	0.0125085	0.627665	0.0173326	0.0144308	0.0257538	0.00536172	0.0347236	0.0164713	0.00465204	0.0463149	0.0102089	0.00687352	0.0082579	0.00898174	0.0329385	0.039806	0.0355246
352	0.0103567	0.0120373	0.0220986	0.00739915	0.0126103	0.00991743	0.00961351	0.430616	0.00463109	0.109243	0.0662717	0.00495939	0.00708859	0.0141433	0.0130969	0.0121311	0.0324067	0.204779	0.00770987	0.00888982
353	0.0161401	0.0172017	0.00481149	0.633913	0.0144509	0.00635498	0.00480901	0.0394938	0.0238742	0.0245778	0.051993	0.0174646	0.00735129	0.0186805	0.0117332	0.0237478	0.0233011	0.0364368	0.0141264	0.00953818
354	0.0242244	0.0182448	0.0156991	0.0259839	0.0261954	0.661236	0.00744952	0.0106388	0.0255434	0.00584114	0.0143753	0.0262889	0.00781488	0.0193759	0.0444171	0.0161264	0.0130303	0.00926257	0.0040183	0.0242336
355	0.0201327	0.0106534	0.0882595	0.014914	0.00587627	0.64007	0.00915566	0.00593122	0.0132101	0.0082772	0.0245224	0.0613093	0.0161074	0.00835826	0.0140611	0.0218243	0.00931961	0.00779506	0.00727397	0.0129483
356	0.0019229	0.0173502	0.0568235	0.0159613	0.0156381	0.0231974	0.00546328	0.0222012	0.0039082	0.017432	0.114385	0.00848698	0.0105098	0.00780193	0.0312529	0.00942692	0.00619642	0.00926004	0.586289	0.0364929
357	0.00849846	0.051445	0.0392593	0.0142596	0.0227291	0.000840947	0.0964518	0.148935	0.00196666	0.133658	0.00359469	0.0180943	0.126866	0.0119262	0.00519583	0.0429853	0.197985	0.0445348	0.00188476	0.0288896
358	0.171059	0.0148888	0.0218443	0.0596444	0.017584	0.433387	0.0097574	0.0208323	0.0258867	0.0117365	0.00897942	0.0113701	0.00718694	0.0470636	0.0313103	0.0393433	0.0181233	0.0100857	0.0160288	0.0238882
359	0.00527422	0.00477901	0.00960433	0.00541057	0.00714991	0.00552013	0.010167	0.019031	0.00643239	0.576263	0.279445	0.00856132	0.0141058	0.00235477	0.00517678	0.00262634	0.0106742	0.00900568	0.0143117	0.00410651
360	0.0151687	0.0157529	0.00442192	0.0180869	0.0259191	0.00776873	0.0626958	0.116284	0.366534	0.0633376	0.0333954	0.00638996	0.00201062	0.0283455	0.027304	0.0299635	0.0556198	0.088807	0.0117929	0.0204011
361	0.0178016	0.0136147	0.574424	0.0477228	0.0247042	0.0125705	0.0171454	0.013494	0.0223222	0.01282	0.0141028	0.0712108	0.00528599	0.034998	0.0137145	0.0268698	0.0123888	0.00772355	0.0293416	0.0277447
362	0.010705	0.00320608	0.0148709	0.0119663	0.0339505	0.460144	0.00897334	0.0138461	0.0138161	0.0112566	0.0410327	0.00541388	0.00378552	0.101404	0.143421	0.0212358	0.013753	0.00780902	0.0394458	0.0399635
363	0.00857971	0.0563902	0.010025	0.0154125	0.0931433	0.0144773	0.00918617	0.0232933	0.0219646	0.039561	0.0410529	0.0160423	0.0017274	0.00616918	0.00324745	0.00853524	0.0174841	0.0163477	0.488991	0.10837
364	0.00495696	0.010924	0.0103268	0.0085513	0.0285296	0.0363634	0.0148101	0.013427	0.0150492	0.020773	0.0333743	0.0121244	0.0047753	0.0287309	0.00265579	0.0352562	0.0209872	0.0800559	0.028869	0.58946
365	0.00397092	0.00997885	0.028577	0.0212363	0.0186263	0.539708	0.0161199	0.011185	0.0161751	0.00735978	0.0127233	0.0306227	0.0122775	0.0362442	0.00613541	0.00680231	0.00457461	0.00427593	0.0389537	0.174454
366	0.00723002	0.033117	0.0210188	0.013039	0.197434	0.00887451	0.0107861	0.0103416	0.010023	0.0131007	0.237752	0.0413681	0.00529899	0.0036091	0.00467008	0.00800069	0.0132544	0.00698532	0.00455147	0.349545
367	0.0206958	0.0621027	0.00846986	0.0145123	0.0953563	0.00888241	0.23828	0.00546471	0.0155769	0.0822105	0.0868723	0.00442535	0.00174874	0.0620383	0.0519149	0.00969362	0.00540142	0.0115678	0.0387669	0.176019
368	0.00530715	0.2218	0.00221657	0.00125303	0.0980494	0.00389127	0.0930376	0.0588967	0.00734568	0.00280375	0.188657	0.00186919	0.00142154	0.016984	0.00879212	0.00847259	0.135235	0.0945547	0.0202066	0.0292059
369	0.0217775	0.0392574	0.0160988	0.0839311	0.0235842	0.00212867	0.0176115	0.0839756	0.0405074	0.0450956	0.0464311	0.0338591	0.00198968	0.100731	0.0399558	0.0921629	0.0640212	0.128132	0.0244912	0.0942573
370	0.0118499	0.0109622	0.0498533	0.0202572	0.00760678	0.00857611	0.0214475	0.0137641	0.0405122	0.0129288	0.0194831	0.64044	0.0184793	0.0154605	0.0101754	0.0119795	0.0111739	0.0483954	0.0128484	0.0138063
371	0.0792312	0.00499162	0.211726	0.250948	0.0152441	0.0439012	0.0115078	0.0126851	0.0216692	0.031066	0.0340471	0.0147459	0.00454735	0.0101988	0.00514614	0.195259	0.0132389	0.00358002	0.00445528	0.0318116
372	0.0405179	0.0118654	0.0454844	0.0506293	0.0938821	0.0195051	0.00732756	0.00897671	0.0171949	0.0686652	0.0235999	0.0176978	0.00664292	0.386582	0.00859237	0.0398689	0.0141582	0.00768195	0.0190379	0.112089
373	0.00639751	0.026423	0.0225964	0.0129186	0.0078262	0.666349	0.00505794	0.015431	0.0096513	0.0362324	0.00951537	0.0533225	0.00840004	0.0142334	0.0133442	0.0330007	0.0247946	0.00565253	0.0181768	0.0106765
374	0.0639033	0.0212933	0.02892	0.123714	0.0353885	0.0178369	0.0396074	0.0153364	0.0320239	0.00975693	0.108395	0.0380175	0.00539895	0.106439	0.0123187	0.215926	0.0434103	0.0424871	0.0065783	0.033247
375	0.087455	0.0215547	0.0275604	0.0167715	0.0483047	0.32142	0.015437	0.0239793	0.0167431	0.0188684	0.0590744	0.0583652	0.00884971	0.0427156	0.0238753	0.073091	0.0402466	0.0452112	0.00724323	0.0432331
376	0.00300781	0.0190576	0.0106273	0.00392517	0.183092	0.0208324	0.0113233	0.0163994	0.0252363	0.01498	0.0183512	0.00850578	0.00595481	0.0128905	0.00510505	0.00550894	0.0123422	0.0106222	0.0377063	0.574532
377	0.314643	0.0714447	0.00206912	0.00299821	0.0398211	0.00593821	0.0174749	0.0749032	0.00785607	0.0125347	0.0246402	0.00792591	0.0117309	0.00484235	0.00442788	0.0898291	0.0197623	0.200891	0.0088227	0.0774447
378	0.668861	0.0287392	0.00617396	0.0096812	0.0101689	0.0117106	0.00761761	0.0172205	0.0232287	0.0223472	0.0144002	0.00705907	0.0116419	0.012037	0.0158617	0.0859767	0.00757499	0.0147305	0.00452086	0.0204481
379	0.0155437	0.0154203	0.518037	0.0212976	0.014208	0.0163524	0.0413448	0.19574	0.0312019	0.00862473	0.0151609	0.0226286	0.0072476	0.017399	0.0112496	0.00687503	0.009807	0.0118904	0.00983356	0.0101379
380	0.0721789	0.0045906	0.00222644	0.0175729	0.0131403	0.00261782	0.155883	0.118413	0.0550972	0.0414073	0.114578	0.00314904	0.00246551	0.0806986	0.117832	0.00641746	0.00717819	0.0833593	0.0470662	0.0541272
381	0.0802634	0.0141378	0.0304425	0.0649462	0.0373153	0.0125011	0.0335897	0.0135876	0.124082	0.0326195	0.0368213	0.00985279	0.0287123	0.172817	0.139513	0.052273	0.0362187	0.0471482	0.00967836	0.0234805
382	0.133098	0.0211632	0.0027184	0.0226347	0.00335797	0.00572896	0.00633472	0.0122546	0.113982	0.0106549	0.00786541	0.027985	0.00495096	0.0240991	0.00389036	0.213791	0.372587	0.00577606	0.00258112	0.00454659
383	0.0114348	0.0211445	0.013423	0.0126999	0.00525765	0.0101215	0.103713	0.0090621	0.00821187	0.010089	0.0179872	0.0878596	0.0071289	0.00650561	0.0170795	0.117858	0.506883	0.0163973	0.00762145	0.00952233
384	0.189464	0.0180287	0.0333006	0.105632	0.00920265	0.0091779	0.0136916	0.00856672	0.0127661	0.0251244	0.0181985	0.0214893	0.010083	0.418818	0.0096495	0.0363351	0.0213724	0.0109191	0.0148599	0.0133204
385	0.0303378	0.023575	0.0885298	0.0415157	0.032324	0.0316182	0.0830519	0.0817917	0.0680214	0.127698	0.0247537	0.0810447	0.00232628	0.0191809	0.110837	0.0428893	0.0528689	0.0330772	0.00382351	0.0207349
386	0.663492	0.0243932	0.0113516	0.022752	0.00667859	0.00445275	0.0154316	0.00662928	0.0159137	0.0147839	0.015449	0.023936	0.0267262	0.0210533	0.0136626	0.018667	0.0173451	0.0393821	0.0182933	0.0196062
387	0.0141455	0.0144813	0.0106915	0.00643908	0.0604979	0.010063	0.00921197	0.334152	0.00294405	0.0902744	0.186284	0.0116933	0.00471758	0.0146241	0.00333957	0.00462718	0.00920521	0.154136	0.0189984	0.039474
388	0.105604	0.013255	0.0377491	0.0153343	0.0268453	0.00638749	0.0101666	0.0261694	0.0460873	0.0415777	0.00927022	0.149949	0.00210763	0.156891	0.0739958	0.0858257	0.121283	0.0210359	0.0376161	0.0128498
389	0.0546121	0.027546	0.00179279	0.00357399	0.0355519	0.0307732	0.0512348	0.0601304	0.131456	0.0733261	0.0179228	0.0078326	0.00038444	0.172454	0.131389	0.135852	0.0301704	0.0300524	0.00166168	0.00228233
390	0.00969675	0.0442003	0.0259994	0.0295678	0.0121413	0.0108248	0.00851326	0.423183	0.0336446	0.0590291	0.0434133	0.0133647	0.00947242	0.00974837	0.00718541	0.00718374	0.0208693	0.209535	0.0119041	0.0105226
391	0.163386	0.00608427	0.0195847	0.0293074	0.00732506	0.0165408	0.0669887	0.0244775	0.0243758	0.0174268	0.00790016	0.0640787	0.00660798	0.0986133	0.0917956	0.0751981	0.19908	0.00986587	0.00443099	0.0669324
392	0.00919219	0.0209538	0.0113951	0.0138234	0.0208279	0.0136455	0.0620186	0.0449034	0.0220036	0.0115303	0.0947139	0.319627	0.00588824	0.0515258	0.0979561	0.0176211	0.127872	0.0384131	0.00925328	0.00683578
393	0.0100772	0.00711272	0.0108636	0.0306426	0.00363787	0.0108968	0.019975	0.0107001	0.362555	0.0175502	0.172364	0.0130655	0.00185274	0.0130793	0.255549	0.0152736	0.0184127	0.00493565	0.0177791	0.0036771
394	0.00828799	0.00669021	0.00350582	0.00341175	0.00818914	0.00470096	0.0456663	0.330636	0.00416948	0.118426	0.0563487	0.00626731	0.0159704	0.0556501	0.010269	0.0018674	0.00542139	0.287146	0.00449347	0.022882
395	0.0123971	0.0168194	0.0220165	0.0100357	0.00864823	0.00679557	0.0590619	0.0110554	0.0282409	0.0303985	0.0143947	0.252255	0.002097	0.0314105	0.0549777	0.339682	0.0563004	0.0320228	0.00600744	0.00538419
396	0.15983	0.141548	0.00644848	0.0569604	0.0103497	0.0270897	0.00814002	0.00412594	0.00929152	0.0143132	0.030062	0.0236463	0.00450251	0.0517641	0.00912249	0.181338	0.199756	0.0364206	0.019311	0.00597985
397	0.0141829	0.0572071	0.0277745	0.012728	0.111331	0.0120331	0.0115107	0.0530629	0.00692378	0.0476267	0.0244001	0.0930468	0.00289037	0.00996516	0.00361424	0.0185108	0.00667366	0.35695	0.0107824	0.118786
398	0.00718711	0.0134319	0.00719549	0.00774783	0.0121631	0.0073317	0.00652487	0.472945	0.00742809	0.0721334	0.0561567	0.0132726	0.0214542	0.0134195	0.0161848	0.00968019	0.00767461	0.233509	0.00774372	0.00681655
399	0.138303	0.00906788	0.0611605	0.194329	0.021834	0.0353711	0.0160695	0.0358874	0.0143206	0.0128161	0.0422722	0.0499967	0.00440363	0.17375	0.0387149	0.104207	0.0239737	0.0129988	0.00352038	0.00700315
400	0.0678183	0.0158741	0.00274699	0.010912	0.00722907	0.00876776	0.0697839	0.126659	0.209991	0.0441235	0.0681744	0.0139736	0.0114397	0.0719958	0.062349	0.0252457	0.0541575	0.105179	0.0177286	0.00585194
401	0.0266029	0.00982315	0.0318228	0.00292803	0.022893	0.00553189	0.00341421	0.235488	0.0102648	0.158862	0.268369	0.0465462	0.00502588	0.00533406	0.0115201	0.0070164	0.0175745	0.0814	0.0264579	0.0231242
402	0.100021	0.018223	0.0130425	0.0125626	0.0127006	0.0755666	0.0397122	0.0142431	0.030356	0.00921146	0.0426241	0.209191	0.00543467	0.0814458	0.0875374	0.126736	0.0604384	0.0211936	0.0117197	0.0280408
403	0.12638	0.0185459	0.00235987	0.00212287	0.0135522	0.109343	0.0429477	0.0274965	0.0625053	0.0717458	0.122891	0.032925	0.0374903	0.0661685	0.0775693	0.0497677	0.0762847	0.0244384	0.0126067	0.0228588
404	0.0722529	0.0280982	0.0218716	0.00980633	0.0637453	0.184071	0.0507277	0.0119191	0.0224151	0.00388649	0.0415569	0.00983351	0.0116899	0.23842	0.169359	0.00629514	0.0145923	0.0322707	0.00431172	0.00287744
405	0.0734906	0.00698801	0.0389124	0.00861132	0.178393	0.0407571	0.0131621	0.0389188	0.00774248	0.037349	0.137152	0.10185	0.00249457	0.00748307	0.0359685	0.0212088	0.0221964	0.00931673	0.0518209	0.166184
406	0.0181639	0.0321632	0.00626925	0.00559669	0.0246855	0.0158064	0.0314096	0.0221293	0.0260592	0.0373732	0.00576099	0.132655	0.0557003	0.0410596	0.110298	0.0998329	0.133109	0.100517	0.0172765	0.0841343
407	0.0548448	0.048059	0.00402185	0.0424905	0.0242155	0.0218287	0.0024357	0.0355666	0.0411767	0.0171252	0.225817	0.00494479	0.0121661	0.0953632	0.0192099	0.0391851	0.0902878	0.103066	0.0799865	0.0382093
408	0.242234	0.0538788	0.014926	0.0100653	0.0171408	0.0466659	0.00711783	0.039643	0.0070788	0.0526501	0.0233768	0.0166423	0.00723825	0.118365	0.0904424	0.0319451	0.0234411	0.141942	0.0180122	0.0371937
409	0.0152907	0.00757527	0.0711935	0.0133941	0.024971	0.114155	0.00721588	0.0210057	0.0124012	0.0298251	0.0108686	0.018792	0.0392618	0.0177713	0.296723	0.152791	0.039853	0.0210149	0.0100341	0.0758629
410	0.0515046	0.0244477	0.00602947	0.0160144	0.0257442	0.15067	0.0716283	0.0437508	0.210983	0.0287505	0.0252971	0.0175501	0.0158748	0.0668114	0.00680612	0.0791944	0.0160213	0.0395755	0.0517325	0.0516137
411	0.0501901	0.0256057	0.0503315	0.0482037	0.0839684	0.0113356	0.0167787	0.0892616	0.107124	0.042926	0.00651254	0.0122509	0.00178619	0.0919449	0.0347032	0.04409	0.0515962	0.175162	0.0132385	0.0429903
412	0.0148836	0.0196783	0.0189233	0.00821613	0.426615	0.0535609	0.0196737	0.0138567	0.0160475	0.0165256	0.019068	0.0255567	0.0133543	0.0245749	0.0118582	0.0189118	0.0104353	0.00963709	0.150272	0.108351
413	0.0819896	0.0149031	0.027193	0.00488857	0.00764069	0.175085	0.0476147	0.0123174	0.0280267	0.00266019	0.016075	0.251529	0.0187151	0.0305834	0.00878093	0.139621	0.0831502	0.0146541	0.014837	0.0197347
414	0.0682833	0.0213375	0.0540393	0.0492123	0.0446372	0.0169902	0.0121705	0.0773326	0.0360169	0.075131	0.0359648	0.0636844	0.00641504	0.0336527	0.069126	0.0603031	0.0615985	0.0711124	0.086852	0.0561402
415	0.00925571	0.00541653	0.0104463	0.018767	0.083917	0.0106831	0.0160127	0.0544683	0.0788916	0.21477	0.107878	0.0237222	0.00871851	0.0136754	0.217688	0.00680711	0.0121667	0.0384388	0.0235398	0.0447369
416	0.017811	0.022584	0.0598032	0.486374	0.0208521	0.0179592	0.0250413	0.0208493	0.0612216	0.0156288	0.0308743	0.0123391	0.0137052	0.0295719	0.0693067	0.0101172	0.0148924	0.035383	0.0221759	0.0135094
417	0.0319097	0.0414445	0.0104919	0.0116167	0.0823979	0.0067689	0.0287254	0.0184023	0.255301	0.0976455	0.0169798	0.0152987	0.00727513	0.0203147	0.28063	0.00918368	0.0260072	0.00647946	0.0157419	0.0173855
418	0.0208829	0.0193442	0.0227518	0.0374689	0.0246965	0.079534	0.0285939	0.0271362	0.046037	0.025891	0.015036	0.0206662	0.0282921	0.025028	0.36418	0.0162344	0.110539	0.0122393	0.0423529	0.0330951
419	0.0210027	0.015732	0.101001	0.0133007	0.114376	0.0126222	0.0163614	0.0295109	0.0271791	0.17315	0.216154	0.0142494	0.00831132	0.078036	0.0121049	0.00636607	0.0266449	0.0146636	0.0856499	0.013584
420	0.0818084	0.0190056	0.0343934	0.226924	0.0320652	0.0483654	0.024795	0.0137631	0.0759491	0.0143782	0.0186004	0.020843	0.00734689	0.250147	0.0239796	0.0679498	0.00857763	0.0111155	0.0101288	0.00986434
421	0.0676727	0.00843531	0.0270258	0.0332738	0.0224973	0.0766379	0.0319547	0.017865	0.0332284	0.0163204	0.0516341	0.237294	0.00786078	0.0134663	0.0161149	0.0998467	0.177606	0.0241863	0.0180319	0.019048
422	0.0234999	0.0211655	0.0280293	0.0290237	0.0428042	0.0207758	0.0160389	0.023724	0.05301	0.478552	0.0554305	0.0154839	0.0394669	0.019266	0.00679428	0.00947691	0.0155766	0.047316	0.038361	0.0162051
423	0.0190143	0.0466637	0.0322403	0.0200333	0.0279658	0.0171863	0.0252065	0.140096	0.0329088	0.0142341	0.0342285	0.307624	0.0364897	0.0262515	0.00959592	0.0109722	0.0193594	0.0126198	0.09479	0.0725198
424	0.0188718	0.00803138	0.0313888	0.0340642	0.00882956	0.00569687	0.0114162	0.0143895	0.328724	0.0253329	0.0173281	0.0884448	0.00921821	0.0825253	0.207969	0.0415847	0.031236	0.0210788	0.00910164	0.00476785
425	0.0176763	0.0107019	0.0213067	0.0306139	0.0310111	0.0096613	0.0430552	0.0200442	0.460139	0.015433	0.0361248	0.0414309	0.00677538	0.0324789	0.13091	0.0111522	0.0313456	0.0232743	0.015386	0.0114799
426	0.0186457	0.0165489	0.0150464	0.0124398	0.0225125	0.00966543	0.0095277	0.10944	0.0217064	0.0356088	0.0447251	0.00739948	0.00641215	0.0135267	0.0125366	0.020183	0.0519664	0.337786	0.0266737	0.207649
427	0.0208756	0.01604	0.34403	0.0999033	0.0350411	0.0091208	0.00783918	0.015514	0.0131875	0.00615058	0.0425944	0.0974727	0.0156011	0.0211088	0.0120932	0.0198909	0.16056	0.0186761	0.0152192	0.0290815
428	0.0324489	0.0107074	0.400665	0.0533853	0.0222398	0.0255799	0.017073	0.0101583	0.0179577	0.0174161	0.0268298	0.0996153	0.0185124	0.125834	0.015575	0.0336425	0.0167491	0.0118951	0.0239069	0.0198091
429	0.0273173	0.0132889	0.0315626	0.0306509	0.0124765	0.496494	0.0168764	0.0369927	0.00740922	0.0360217	0.0695982	0.0334491	0.00821837	0.079282	0.0114199	0.0316619	0.0098485	0.0140104	0.00507751	0.0283439
430	0.0091362	0.0221727	0.0177781	0.0251114	0.357235	0.0443728	0.0135419	0.0274485	0.0131669	0.272092	0.033725	0.0473624	0.0121113	0.0113575	0.0160687	0.00590194	0.00674584	0.0126379	0.0195538	0.0324802
431	0.0145006	0.0237526	0.012736	0.0162259	0.062834	0.0148811	0.0775233	0.103058	0.0305726	0.270974	0.0237447	0.0200791	0.0153443	0.100125	0.0286575	0.0238402	0.0488228	0.0253197	0.0377011	0.0493083
432	0.0496807	0.0812464	0.305184	0.108137	0.0106163	0.0527879	0.0232209	0.0166828	0.0126746	0.00812332	0.0248177	0.0371955	0.0080941	0.0409499	0.0136832	0.119578	0.0208446	0.0188645	0.0280074	0.0196111
433	0.0129591	0.0119683	0.0127292	0.0195387	0.151003	0.00978285	0.00943975	0.252143	0.0145246	0.242732	0.0455876	0.0135544	0.00657685	0.0190564	0.00783154	0.006653	0.00706946	0.118713	0.0268297	0.0113077
434	0.0163765	0.0304996	0.0316989	0.0320689	0.0271315	0.0212846	0.037644	0.0476092	0.0120057	0.0142017	0.0276818	0.0163709	0.0472257	0.0164652	0.0228917	0.0102295	0.0313554	0.0156981	0.514002	0.0275591
435	0.0148691	0.0263562	0.0256082	0.0678003	0.0232952	0.0311434	0.0404973	0.0146373	0.0276413	0.0131588	0.0365259	0.0257679	0.00848641	0.081763	0.0565333	0.0223034	0.401742	0.00949391	0.0381866	0.0341903
436	0.0375255	0.0341967	0.0290459	0.0194496	0.0438361	0.014832	0.0293645	0.0333985	0.0111723	0.0283811	0.0374382	0.0320779	0.025186	0.0164487	0.015582	0.0872347	0.016442	0.0276486	0.034331	0.426408
437	0.0156916	0.0252783	0.060459	0.0326119	0.0179844	0.0101698	0.0346204	0.0182844	0.0263693	0.0469879	0.0223537	0.339073	0.0088914	0.183705	0.00936647	0.0178503	0.0218809	0.0144659	0.0774039	0.0165523
438	0.165111	0.0273026	0.0110775	0.0780392	0.00571399	0.012269	0.0190053	0.220454	0.00991157	0.0321708	0.0162938	0.228447	0.0072922	0.00761134	0.00490172	0.0288705	0.0344651	0.0604487	0.0221784	0.00843624
439	0.0250172	0.0206058	0.0395709	0.52786	0.0173621	0.00911921	0.0249932	0.021412	0.0176803	0.00918039	0.0254476	0.0419246	0.00865352	0.0586187	0.00625862	0.0796297	0.0190697	0.0120446	0.0227206	0.0128311
440	0.00634766	0.0168794	0.0093399	0.0219649	0.0799196	0.00507081	0.0361405	0.0287284	0.0171468	0.309716	0.160008	0.0157748	0.0142886	0.0624374	0.0429548	0.017183	0.0304358	0.0520961	0.0598698	0.0136984
441	0.108745	0.00952172	0.00742078	0.160748	0.0815919	0.0154475	0.128895	0.0739047	0.00571312	0.23162	0.017651	0.0125536	0.0140561	0.0129089	0.00828304	0.00371491	0.0186818	0.0712818	0.00910126	0.00815915
442	0.0068382	0.0351672	0.012479	0.0228884	0.036855	0.00501507	0.00989492	0.245196	0.0832944	0.0491505	0.0563949	0.0187108	0.00620019	0.0473383	0.00876393	0.00530699	0.0761608	0.252384	0.0120923	0.00986908
443	0.0227578	0.014726	0.0171839	0.0323484	0.0119387	0.0167588	0.0122772	0.0338513	0.0116673	0.552353	0.0299867	0.0323891	0.0188079	0.0196117	0.0114049	0.00746686	0.0487622	0.0566526	0.0403319	0.00872338
444	0.0268438	0.00988708	0.008465	0.0105276	0.146836	0.00543301	0.00921019	0.0903115	0.0151899	0.168739	0.134624	0.0240939	0.0226575	0.0314337	0.013686	0.0231857	0.117477	0.0080667	0.0693659	0.0639677
445	0.0143116	0.0101343	0.0615111	0.46184	0.0128625	0.0282037	0.0183647	0.0133526	0.0227708	0.00480121	0.0248908	0.0990893	0.0103584	0.0777526	0.0173916	0.0193013	0.029524	0.0176771	0.0339792	0.021883
446	0.0106891	0.010992	0.0175519	0.019337	0.00665216	0.0451448	0.0236035	0.0288648	0.0676809	0.00595381	0.200872	0.443467	0.00888316	0.0438425	0.00598621	0.0055968	0.0124354	0.00827673	0.0188562	0.015313
447	0.0131037	0.00945521	0.033389	0.269036	0.0106509	0.0163967	0.0415622	0.00687662	0.0189003	0.0166723	0.0176137	0.00821053	0.0155033	0.0250965	0.0369862	0.0655782	0.121414	0.0298692	0.0180273	0.225658
448	0.00555553	0.0241569	0.059168	0.033719	0.011585	0.0217173	0.0891653	0.0927287	0.0418396	0.00528083	0.0191992	0.0157014	0.0124018	0.0342926	0.262246	0.00746045	0.0702566	0.00514364	0.171177	0.0172052
449	0.037507	0.0246805	0.0951203	0.0291713	0.0160522	0.0106319	0.029388	0.019994	0.00836721	0.0178231	0.0341344	0.0145665	0.0119381	0.0117915	0.0100784	0.00902389	0.549796	0.0289648	0.00881392	0.032157
450	0.00383113	0.00752398	0.00583798	0.0266712	0.0203965	0.0240444	0.0112259	0.0201188	0.00730574	0.407963	0.0470339	0.113799	0.00672281	0.0158534	0.166499	0.0329529	0.0122773	0.0307246	0.020837	0.018382
451	0.0150853	0.0110133	0.354763	0.0234851	0.00990697	0.0205288	0.0231911	0.0844381	0.0144358	0.00611168	0.0273515	0.0600174	0.0163156	0.0183702	0.0171851	0.198116	0.0351079	0.0253798	0.0208672	0.0183309
452	0.00940395	0.0226612	0.0184775	0.016609	0.356063	0.0874846	0.0149388	0.0385322	0.0129979	0.0695398	0.0605585	0.0152161	0.0326093	0.0216484	0.0103641	0.0342616	0.0206516	0.0154049	0.0958184	0.0467597
453	0.0121667	0.0100225	0.0223335	0.0210921	0.0167018	0.0138173	0.35263	0.0322389	0.0336816	0.0117872	0.0417084	0.00600195	0.0145321	0.0309827	0.00742418	0.006258	0.317256	0.0163888	0.0168711	0.0161052
454	0.0696498	0.00792155	0.234	0.196424	0.0157303	0.023852	0.0173674	0.00696543	0.0336371	0.106199	0.0354293	0.0331135	0.0132743	0.0243667	0.0275846	0.0731139	0.0152403	0.0172621	0.0134289	0.0354393
455	0.0509939	0.0104695	0.0178502	0.0206652	0.113104	0.0266187	0.115818	0.0869697	0.0113583	0.10429	0.117784	0.0881028	0.00464312	0.0107751	0.0455335	0.0158718	0.103942	0.0281016	0.00867289	0.0184367
456	0.0640158	0.00974664	0.0138007	0.0104702	0.0087822	0.00969025	0.0218556	0.00919331	0.0592568	0.0340757	0.0890894	0.364955	0.00509316	0.21846	0.00474141	0.0167015	0.025747	0.0124236	0.0100509	0.0118514
457	0.016172	0.0179948	0.0124009	0.0229816	0.00928687	0.00433096	0.025208	0.163743	0.0257437	0.151816	0.0363079	0.0188946	0.0133112	0.120793	0.00827731	0.027444	0.009759	0.29597	0.013424	0.00614142
458	0.00977808	0.0164566	0.0855712	0.0456956	0.0115171	0.0413177	0.036361	0.004614	0.28287	0.0321862	0.0480637	0.0548756	0.104256	0.0227728	0.146271	0.00981998	0.0150895	0.00784517	0.014438	0.0102008
459	0.104924	0.00993661	0.021106	0.028037	0.00318432	0.0162577	0.0429159	0.00854148	0.143271	0.00426865	0.0425576	0.138325	0.00587527	0.0764518	0.0396046	0.140396	0.121957	0.0202834	0.0169748	0.0151312
460	0.0100062	0.0161122	0.0145857	0.0225953	0.0406257	0.00897971	0.022998	0.335251	0.0164921	0.348931	0.0108293	0.0183499	0.0173216	0.0321967	0.0183554	0.00851946	0.0113091	0.0160506	0.0182807	0.0122105
461	0.00897956	0.0124841	0.0272851	0.0201924	0.238686	0.0166949	0.0263868	0.0815867	0.0353269	0.0112363	0.0297099	0.0140768	0.0137452	0.0277499	0.0445297	0.0077606	0.00976921	0.0144157	0.021559	0.337825
462	0.0283049	0.00762024	0.20242	0.119595	0.0249114	0.0181559	0.00831144	0.0195543	0.00891036	0.00746213	0.022905	0.131895	0.00350211	0.111572	0.01164	0.0597127	0.0836882	0.0134482	0.0180598	0.0983315
463	0.125602	0.0110012	0.0150919	0.105913	0.00779263	0.0665257	0.0135361	0.0374076	0.222036	0.010972	0.0265153	0.0415318	0.0188748	0.0771689	0.089759	0.033918	0.0356075	0.0147614	0.0246742	0.0213112
464	0.0591741	0.010865	0.0157219	0.0211645	0.0244212	0.0102378	0.019467	0.047739	0.0161017	0.0660215	0.0410776	0.0232842	0.0193848	0.0147444	0.0131074	0.0404587	0.226374	0.301118	0.0152942	0.0142429
465	0.123806	0.0616702	0.0155236	0.0243867	0.0294307	0.0300332	0.0337822	0.00935556	0.263487	0.00777047	0.0354186	0.0609822	0.0180113	0.0333412	0.135732	0.0221073	0.0195331	0.0110749	0.0289546	0.035599
466	0.103007	0.0348881	0.0382865	0.0508009	0.00258671	0.0833508	0.00463092	0.0176712	0.124211	0.0309101	0.0327439	0.019948	0.00724196	0.0105403	0.116953	0.0984434	0.0679181	0.108709	0.0320682	0.0150903
467	0.0626479	0.178609	0.00525745	0.0145816	0.0065283	0.0173882	0.0221596	0.069198	0.0023933	0.182816	0.0255291	0.0578022	0.00576588	0.132211	0.0468717	0.12437	0.01733	0.0122836	0.00616678	0.0100893
468	0.00639296	0.017288	0.0197296	0.0099015	0.0310454	0.0192286	0.0115747	0.194586	0.0109327	0.355437	0.0252522	0.0193332	0.0432774	0.0262248	0.00944782	0.0292875	0.0291127	0.0919786	0.0376892	0.0122803
469	0.0583256	0.0106763	0.0532801	0.0114323	0.0666097	0.0924579	0.0302644	0.0660351	0.148832	0.0419931	0.0271213	0.0472265	0.00908559	0.0238054	0.162086	0.0351944	0.0875437	0.00907111	0.00871204	0.0102467
470	0.0193951	0.0159083	0.0669327	0.0476584	0.025775	0.0573322	0.0197338	0.00925853	0.0211162	0.0436505	0.0453254	0.177369	0.00596288	0.0980013	0.0289557	0.0688398	0.120488	0.0652837	0.0123386	0.0506752
471	0.0744248	0.157251	0.0223659	0.00883833	0.00889291	0.0231531	0.0141858	0.0166305	0.101762	0.00440797	0.0321392	0.431632	0.0145466	0.00717376	0.00335548	0.0177938	0.00994641	0.0246655	0.0132478	0.0135872
472	0.290973	0.0128395	0.00263096	0.00931424	0.227753	0.0508268	0.00665876	0.00537708	0.0132653	0.0141799	0.0172688	0.00770103	0.00784308	0.00557186	0.0173095	0.00698158	0.00956869	0.093903	0.00655185	0.193482
473	0.0847173	0.0118395	0.0194617	0.0678361	0.031896	0.0236862	0.045468	0.0138625	0.0607963	0.0608775	0.261924	0.117614	0.00999003	0.0541198	0.0547117	0.00320974	0.0115383	0.0210424	0.00902727	0.0363825
474	0.0683807	0.0157187	0.0510241	0.3268	0.0194543	0.00729116	0.00999811	0.0990921	0.0137161	0.0356717	0.0164242	0.069854	0.0620714	0.0296303	0.0140363	0.0415675	0.0236704	0.0690568	0.0167234	0.00981858
475	0.0206903	0.0440659	0.0240246	0.00789262	0.027791	0.00710149	0.0565174	0.0996663	0.0411493	0.117291	0.0967908	0.022288	0.0021812	0.0495875	0.0188239	0.0961102	0.0307301	0.189737	0.0209271	0.0266343
476	0.0136672	0.0529345	0.024588	0.0155678	0.0353884	0.422966	0.031727	0.00504095	0.0483941	0.0533141	0.0379872	0.0147284	0.0298689	0.0225437	0.0250439	0.0268717	0.0730947	0.0101257	0.0161549	0.0399927
477	0.0177717	0.0186336	0.0399069	0.014979	0.0140586	0.00901192	0.0976148	0.0461361	0.0291615	0.057944	0.0580255	0.297832	0.00872085	0.0206073	0.057447	0.0230717	0.0451162	0.00413278	0.0172298	0.122599
478	0.00845579	0.0297536	0.0172434	0.0187052	0.0185183	0.345239	0.0216901	0.0826224	0.0294432	0.0826576	0.0326398	0.0470482	0.00657798	0.0648743	0.0205353	0.00959718	0.0164286	0.00707344	0.0363166	0.10458
479	0.00704077	0.382751	0.00669003	0.00820202	0.0368259	0.02613	0.00840115	0.00573257	0.0203106	0.0270696	0.0170918	0.014247	0.0267363	0.00597974	0.255743	0.00885465	0.0151168	0.0499054	0.0395269	0.0376454
480	0.00625875	0.0146381	0.0207168	0.0052397	0.218172	0.0165365	0.0386453	0.00912468	0.00554557	0.137973	0.0465864	0.0206294	0.0193276	0.0160826	0.090894	0.0214125	0.0107099	0.236463	0.00554979	0.0594945
481	0.0122959	0.00318847	0.344832	0.128159	0.0140402	0.0355188	0.00930154	0.0428101	0.0442803	0.0284241	0.0217348	0.0847007	0.00595426	0.0240702	0.0213004	0.0442995	0.063615	0.033597	0.0309217	0.00695516
482	0.00394517	0.00890259	0.0193871	0.0272238	0.328712	0.026466	0.0748788	0.00596546	0.0869342	0.0247309	0.0244519	0.0154627	0.0714119	0.113862	0.0172881	0.0287067	0.0189104	0.0472729	0.0146623	0.0408245
483	0.00622446	0.0214309	0.0162477	0.0123593	0.0223249	0.0145432	0.120787	0.0187388	0.00263236	0.183182	0.174635	0.0595536	0.0108247	0.0112313	0.122957	0.00389794	0.0251193	0.00557524	0.0388236	0.128911
484	0.0110533	0.0627464	0.029486	0.0132638	0.0178816	0.0131619	0.301128	0.0127988	0.0525367	0.0387033	0.0118038	0.00278553	0.0285284	0.0280073	0.0237901	0.0162726	0.0512595	0.094502	0.00917071	0.18112
485	0.0870898	0.0216322	0.00744066	0.0402417	0.0390332	0.0361219	0.0269274	0.169659	0.126097	0.0682438	0.0218538	0.0156849	0.00438647	0.0182077	0.0784609	0.0848461	0.0458007	0.0492795	0.00387154	0.0551214
486	0.0222055	0.492711	0.00468563	0.0697412	0.0138835	0.0225943	0.00674652	0.0125245	0.00711624	0.0253443	0.0166136	0.0184256	0.0103719	0.0196238	0.0638398	0.0383621	0.108827	0.00801816	0.0251237	0.013242
487	0.0235898	0.0239521	0.22791	0.0218696	0.00426368	0.0259347	0.0153487	0.00869413	0.0104114	0.0167583	0.00763152	0.174621	0.0755509	0.0140877	0.164015	0.0693143	0.0310882	0.00832154	0.0145696	0.0620685
488	0.0229809	0.0313879	0.0181976	0.00696401	0.0353113	0.0136875	0.0383706	0.0195769	0.0265069	0.00316111	0.0126502	0.313936	0.053244	0.129409	0.00760581	0.00730268	0.147316	0.0719861	0.0173276	0.0230776
489	0.108932	0.0187679	0.0280001	0.0581354	0.00676218	0.0309488	0.0877901	0.0763641	0.0227974	0.053639	0.0292624	0.202404	0.0473835	0.0119146	0.0283046	0.0288922	0.0609485	0.0288918	0.0602946	0.00956731
490	0.012632	0.345862	0.0111119	0.0256134	0.025592	0.0242725	0.01451	0.0250023	0.0186303	0.0218457	0.281404	0.0242422	0.0144144	0.0183026	0.00781193	0.00966768	0.0272561	0.0122436	0.0516326	0.0279532
491	0.00606906	0.0051658	0.0124107	0.00899468	0.0107426	0.00759893	0.0375757	0.0918406	0.0346893	0.0312515	0.337742	0.0217988	0.0127434	0.247374	0.00783014	0.0178335	0.0624602	0.0302657	0.00813192	0.00748094
492	0.131693	0.0187906	0.0593681	0.128898	0.0137036	0.146551	0.134474	0.0105642	0.0137596	0.0166062	0.0294545	0.0256533	0.00742754	0.00716489	0.0588124	0.0629064	0.0241934	0.0187165	0.0560512	0.0352126
493	0.0834611	0.00971416	0.0130689	0.0232728	0.0378305	0.0142871	0.0595452	0.0205209	0.0658994	0.0218743	0.0334161	0.128227	0.00929621	0.0272803	0.103477	0.170529	0.156181	0.00980988	0.00304062	0.00926911
494	0.0161888	0.0196544	0.00903328	0.0203287	0.00465595	0.114867	0.0130102	0.0772205	0.0119309	0.0037322	0.0212659	0.0131759	0.0519187	0.0130339	0.0775207	0.125233	0.0181411	0.332675	0.0116293	0.0447841
495	0.0298781	0.0210224	0.00707072	0.1294	0.00691599	0.00849982	0.0082323	0.00917766	0.38055	0.00761759	0.0489989	0.0126819	0.0122998	0.0133823	0.209897	0.0134922	0.0137141	0.039324	0.0110388	0.0168065
496	0.0520194	0.0208944	0.0153897	0.0675377	0.0378223	0.0787654	0.0162206	0.13671	0.0496728	0.0570129	0.127031	0.0511789	0.000440867	0.126475	0.0260709	0.0661986	0.0244837	0.0194904	0.00703292	0.0195526
497	0.082354	0.0115383	0.0323411	0.0614098	0.0234221	0.293291	0.0168179	0.0421113	0.0385867	0.0337974	0.0850781	0.034093	0.00880184	0.0199519	0.0488296	0.0259095	0.0373877	0.0161532	0.0170039	0.0711213
498	0.0268346	0.0396249	0.0556333	0.0127389	0.0170365	0.038228	0.00218151	0.150212	0.0228235	0.0981504	0.0364093	0.0153643	0.00531691	0.124316	0.0144577	0.137524	0.0623839	0.122996	0.00263461	0.0151329
499	0.0126307	0.0232812	0.0202653	0.0135569	0.0408312	0.0100281	0.0395934	0.0103307	0.0193561	0.0585724	0.0558348	0.0213814	0.0483237	0.0448618	0.0110402	0.0112907	0.017748	0.00812249	0.118327	0.414624
500	0.0497589	0.0114109	0.106334	0.0348741	0.0241597	0.00444839	0.107953	0.00898032	0.0605371	0.0165618	0.11844	0.0693263	0.0103947	0.019015	0.0461723	0.192544	0.0126648	0.0326748	0.0304294	0.0433212
501	0.0889669	0.0155122	0.0118974	0.0376216	0.0464732	0.061866	0.0569158	0.0169404	0.0100251	0.0690844	0.0216174	0.0478718	0.0530608	0.0640991	0.0332295	0.0441999	0.0551429	0.0494069	0.0205244	0.195544
502	0.0255932	0.205709	0.0278684	0.088856	0.0479447	0.0275504	0.036526	0.0801275	0.0663819	0.052456	0.0292873	0.00543872	0.0912575	0.00545318	0.0845708	0.0337781	0.0226958	0.0398496	0.0117468	0.0169094
503	0.0400481	0.0112962	0.00260471	0.00703701	0.0196165	0.063289	0.0307374	0.0250824	0.153299	0.122343	0.0383603	0.0281794	0.00679377	0.0284584	0.225522	0.0804564	0.0377504	0.0394936	0.00778337	0.0318485
504	0.0146204	0.0178051	0.0187085	0.0205664	0.0663635	0.0111368	0.0434235	0.0553576	0.0255778	0.00581841	0.0379688	0.0312265	0.0122663	0.112741	0.0126941	0.012854	0.0802178	0.00351125	0.11828	0.298862
505	0.0235564	0.00904004	0.00512886	0.0390504	0.0230568	0.0403103	0.154332	0.0445743	0.0103138	0.218983	0.00846472	0.040504	0.00142724	0.0541046	0.0253458	0.076943	0.0288614	0.051392	0.046739	0.0978723
506	0.109854	0.0584407	0.0233898	0.0933148	0.0760859	0.0744499	0.021087	0.0744767	0.0180568	0.15369	0.00910265	0.0204106	0.0257308	0.0143748	0.0777673	0.0328884	0.026714	0.0324291	0.0484241	0.00931278
507	0.210591	0.0218453	0.112295	0.115486	0.045044	0.0190369	0.00797969	0.0649908	0.0044289	0.130511	0.0251917	0.0173416	0.0150508	0.0459198	0.00889175	0.0340864	0.0173179	0.0292654	0.0548437	0.0198831
508	0.117768	0.0499858	0.0071792	0.00335384	0.00745713	0.161612	0.00238316	0.0576752	0.0205479	0.0950087	0.0333905	0.00308104	0.0015786	0.00811297	0.018702	0.105084	0.253916	0.0386014	0.00538078	0.00918263
509	0.0740691	0.0101369	0.0293162	0.06328	0.0526496	0.101325	0.0408884	0.0512626	0.0818462	0.0232529	0.0592661	0.0714524	0.00548933	0.0240818	0.0204056	0.0637061	0.0516458	0.112684	0.0347134	0.0285289
510	0.0577187	0.0141749	0.00539248	0.0234037	0.0190076	0.0894752	0.02865	0.0203291	0.0377708	0.172516	0.0631699	0.034367	0.0804767	0.0194065	0.0360365	0.111795	0.055075	0.0943021	0.0148157	0.0221172
511	0.018811	0.0119059	0.0172053	0.0185558	0.0327898	0.0413112	0.0248314	0.276009	0.0545544	0.0400425	0.031331	0.0730469	0.00397218	0.0927018	0.111224	0.0699359	0.029716	0.0345028	0.00991194	0.00764083
512	0.0382379	0.00617036	0.0281049	0.0370134	0.033362	0.00786863	0.0834565	0.039867	0.0626787	0.0227245	0.00782398	0.0129282	0.0170455	0.0639535	0.143269	0.032307	0.0572638	0.0208184	0.234719	0.0503881
513	0.00100077	0.00156876	0.00998787	0.0974284	0.0337035	0.0528607	0.0111072	0.311506	0.0286951	0.0283354	0.0175604	0.0861149	0.0292404	0.0296866	0.129289	0.0566971	0.0437255	0.00605054	0.0162422	0.00919904
514	0.0414859	0.00320901	0.0396898	0.00372129	0.00485726	0.0933931	0.0182073	0.0313557	0.0899199	0.026455	0.0726579	0.214464	0.0428588	0.0427005	0.0380617	0.0188431	0.0756696	0.070827	0.019778	0.0518453
515	0.00628381	0.00245086	0.00434985	0.0226073	0.00306904	0.0203501	0.0108185	0.301185	0.289305	0.0535497	0.0366659	0.0387959	0.00587307	0.0174052	0.0252121	0.00919872	0.00925017	0.132923	0.00427876	0.00642829
516	0.0238358	0.126922	0.0793201	0.0197233	0.0413118	0.021503	0.0536871	0.0220784	0.0541443	0.0694779	0.0325179	0.0238292	0.00692924	0.100821	0.112937	0.093663	0.0257256	0.021689	0.00333221	0.066552
517	0.0571869	0.000465045	0.00746712	0.0324904	0.0374783	0.0553393	0.0626359	0.101164	0.0112581	0.036779	0.0795226	0.0514516	0.0800593	0.122241	0.0533871	0.0460978	0.0592959	0.012731	0.0697593	0.0231909
518	0.0383827	0.0128821	0.00581834	0.0237507	0.0417239	0.00689634	0.00839781	0.13837	0.00995564	0.177332	0.0375081	0.0118788	0.0113466	0.0361391	0.0581468	0.00896672	0.0363064	0.283597	0.0124877	0.0401135
519	0.0237627	0.00937111	0.0122488	0.255615	0.00531602	0.00800712	0.285267	0.0141232	0.0557139	0.0151086	0.00409979	0.0572859	0.0336317	0.0105689	0.0718288	0.0566561	0.0258658	0.0365566	0.00333717	0.0156357
520	0.0250342	0.00293007	0.00604422	0.0052106	0.0100519	0.00413958	0.00687302	0.0835006	0.00457506	0.0905403	0.0182352	0.0105069	0.00931668	0.201248	0.0119971	0.11383	0.15443	0.214999	0.0177418	0.00879597
521	0.0627731	0.00993298	0.0359414	0.159115	0.0174192	0.0273877	0.0210202	0.00387685	0.046978	0.143377	0.00334476	0.0701632	0.00446041	0.0189373	0.0393314	0.0638555	0.0581451	0.0524811	0.100897	0.0605629
522	0.0181279	0.00596691	0.08823	0.0104909	0.0474309	0.0235862	0.116778	0.125363	0.0516147	0.0127801	0.00775326	0.0236778	0.065429	0.0504592	0.16304	0.0880867	0.0301994	0.0376996	0.0061082	0.0271789
523	0.0529908	0.0135683	0.00772344	0.044401	0.0184423	0.056634	0.0382685	0.026825	0.00868092	0.0515804	0.0714221	0.0757995	0.121123	0.158036	0.0185836	0.0239759	0.0457353	0.0929422	0.0313776	0.0418911
524	0.018403	0.0394852	0.0683434	0.0276579	0.103985	0.157366	0.0488781	0.0217184	0.0164983	0.00639919	0.010425	0.00687213	0.226806	0.0196137	0.0223387	0.126377	0.0445075	0.00750286	0.00134589	0.0254766
525	0.0476673	0.0196953	0.0433693	0.0325082	0.0384879	0.0301332	0.0240999	0.0621182	0.0083241	0.120512	0.0649417	0.039374	0.123144	0.0323496	0.0287596	0.0274885	0.0224355	0.0961141	0.0521689	0.0863083
526	0.0385785	0.0214129	0.0124181	0.0173299	0.0970881	0.0433462	0.0877767	0.0743215	0.005137	0.0536941	0.0432274	0.013793	0.0207297	0.00646208	0.0382246	0.0273173	0.137702	0.100508	0.0205997	0.140333
527	0.0827714	0.00539693	0.173996	0.0612354	0.0320099	0.263217	0.0115717	0.00954835	0.00474698	0.0138907	0.0265989	0.0308698	0.0545629	0.0701591	0.019099	0.0495184	0.0134772	0.0585317	0.00759629	0.0112018
528	0.0279311	0.0703767	0.00495123	0.00570233	0.158978	0.0469516	0.0867793	0.179218	0.00854248	0.0669528	0.117557	0.0344263	0.0150473	0.00474516	0.0128523	0.0412069	0.0445166	0.0113459	0.0233218	0.0385966
529	0.0250803	0.11389	0.00532124	0.034577	0.0792041	0.00210074	0.019465	0.0398641	0.0402672	0.406863	0.0245786	0.00570698	0.00663068	0.0186073	0.0347341	0.00267627	0.0741845	0.0174773	0.0156854	0.0330856
530	0.350538	0.088293	0.0266477	0.0117384	0.00891468	0.0467354	0.0276236	0.0460103	0.00676948	0.082453	0.0209796	0.0119849	0.0139346	0.0178517	0.00644184	0.0868519	0.0742379	0.0499138	0.0126844	0.00939528
531	0.0512919	0.0241723	0.0246763	0.0388376	0.0261202	0.0722996	0.110762	0.246688	0.0298423	0.0170656	0.0485992	0.0168326	0.0158471	0.0243459	0.0713108	0.00839154	0.0739469	0.0390217	0.0444641	0.0154847
532	0.0232624	0.0437	0.0300629	0.0372186	0.0154482	0.0236282	0.109071	0.010929	0.0157255	0.0562086	0.0275938	0.0594388	0.0477543	0.0224122	0.00953837	0.023003	0.0165042	0.124355	0.0317676	0.272378
533	0.0220675	0.0281433	0.0193552	0.106247	0.0172274	0.0555896	0.0157881	0.0930238	0.0359501	0.0872728	0.0310162	0.0227584	0.00940552	0.109006	0.00711398	0.253406	0.0273598	0.0094622	0.034392	0.0154149
534	0.0636404	0.0114559	0.0138131	0.0451231	0.046185	0.170926	0.00804939	0.0188442	0.13297	0.0450529	0.0312177	0.0181161	0.0108455	0.0139238	0.00464847	0.0672136	0.150626	0.11146	0.0331734	0.00271506
535	0.0469449	0.0644559	0.00595286	0.00256419	0.154517	0.00726047	0.0537026	0.0624374	0.00151782	0.0700894	0.0242831	0.113	0.00125488	0.00236942	0.00660106	0.00961235	0.0652397	0.289105	0.0151335	0.00395919
536	0.509406	0.096995	0.00406113	0.00621915	0.00431943	0.0191375	0.0163006	0.0403873	0.00727846	0.0635479	0.0223468	0.00461358	0.00466343	0.00756033	0.00234876	0.0228323	0.122185	0.0321274	0.00435568	0.00931423
537	0.0506515	0.0352864	0.153375	0.00463919	0.00791419	0.053127	0.00535366	0.0168956	0.018314	0.110075	0.00302853	0.00911017	0.0139494	0.0173612	0.0100305	0.34763	0.0393373	0.0852388	0.00946616	0.0092156
538	0.179337	0.0192722	0.00940745	0.00694085	0.0127471	0.0112995	0.020595	0.0125026	0.0214702	0.0823739	0.0202487	0.0102122	0.00677439	0.0157503	0.00289823	0.390801	0.10888	0.0297264	0.0149412	0.0238214
539	0.0964447	0.0148017	0.00120828	0.0079296	0.0611586	0.0204381	0.00414609	0.148326	0.00223671	0.138069	0.0937419	0.015712	0.0123687	0.0145039	0.0388231	0.0419369	0.0703192	0.141172	0.0682971	0.00836657
540	0.0241635	0.0502209	0.0281466	0.00767541	0.0589556	0.00845659	0.0102725	0.263582	0.00234388	0.0331305	0.0341416	0.0177082	0.0215494	0.0073319	0.00732345	0.00548902	0.185256	0.201107	0.0255091	0.00763603
541	0.0769513	0.0332625	0.00250019	0.0289969	0.0450674	0.0564184	0.013445	0.0489631	0.0133806	0.158468	0.182213	0.00207147	0.0103606	0.0424246	0.0012515	0.0151354	0.0885814	0.0513131	0.00793533	0.12126
542	0.270781	0.0139984	0.00353385	0.00257505	0.00733023	0.038274	0.00377299	0.0629703	0.143021	0.102508	0.0520375	0.0292491	0.00335731	0.00260026	0.0018353	0.159188	0.0152345	0.0616326	0.0141708	0.0119308
543	0.0526665	0.0100106	0.008346	0.00617377	0.0244645	0.0435629	0.00540792	0.0130328	0.00390711	0.00545446	0.0318078	0.00513237	0.016944	0.00334742	0.00455814	0.0671499	0.119627	0.386605	0.101286	0.0905161
544	0.0948784	0.00695802	0.286914	0.00349664	0.0247263	0.00291787	0.0192616	0.00209814	0.0054712	0.0838892	0.00661208	0.00572732	0.0133421	0.0168252	0.0361373	0.304474	0.0512629	0.00652676	0.0234611	0.00501981
545	0.0304668	0.0112065	0.00326746	0.00357127	0.0762636	0.0133669	0.00319872	0.00976425	0.00274363	0.511411	0.00276303	0.00237508	0.0196827	0.0157274	0.00720183	0.0134396	0.0353504	0.0537865	0.0792041	0.105209
546	0.108738	0.00537027	0.0065452	0.0620702	0.00483837	0.398118	0.00413854	0.00482907	0.0067525	0.00373511	0.18242	0.00592047	0.00664852	0.0054881	0.00404941	0.0155251	0.145579	0.0111531	0.00300959	0.0150717
547	0.595785	0.0312709	0.0169894	0.023751	0.0046095	0.0201536	0.0119517	0.00666799	0.00376586	0.0103974	0.00795508	0.00524326	0.0026882	0.0361123	0.00822876	0.0282706	0.0417412	0.0115841	0.0858357	0.0469985
548	0.0730676	0.100432	0.0130889	0.00382698	0.043962	0.0134984	0.12188	0.274644	0.003913	0.141202	0.0333684	0.0174881	0.00179948	0.00581699	0.00187306	0.0113927	0.0151936	0.0975904	0.00814401	0.0178186
549	0.0145428	0.123536	0.00421792	0.00578877	0.0273288	0.175968	0.00468024	0.0035622	0.00179773	0.0974091	0.111689	0.0308569	0.00973266	0.144381	0.0029383	0.129174	0.0737487	0.0178644	0.0187908	0.00199249
550	0.0408065	0.0068057	0.0017772	0.0897745	0.136078	0.0237225	0.0351259	0.125635	0.0122647	0.0294823	0.012964	0.0542025	0.0084186	0.03858	0.00175072	0.0158387	0.0239515	0.167991	0.022547	0.152283
551	0.0313961	0.015087	0.0184282	0.0139162	0.128519	0.0555623	0.0104227	0.101047	0.0179223	0.0173946	0.115841	0.0209739	0.00403725	0.0477632	0.0101546	0.00407849	0.0165174	0.0509183	0.271496	0.0485255
552	0.110572	0.00700227	0.00580487	0.0113708	0.00319109	0.0652027	0.0606223	0.0797944	0.020292	0.017216	0.240721	0.0329297	0.013086	0.0147526	0.176863	0.0799098	0.0273828	0.0082358	0.0226793	0.00237182
553	0.0939726	0.223977	0.00409196	0.0091094	0.0590535	0.0078421	0.00532963	0.208829	0.0120234	0.0591474	0.0409648	0.00705668	0.00509572	0.0187055	0.00652997	0.0316764	0.0385546	0.11813	0.0387624	0.0111475
554	0.0686156	0.00537535	0.0640717	0.0705205	0.0217639	0.0314945	0.0349524	0.0104581	0.00882809	0.0222816	0.0682619	0.00802478	0.00162203	0.172134	0.0153069	0.108707	0.0441565	0.0636968	0.00712126	0.172608
555	0.00605187	0.0102942	0.0120214	0.00293731	0.00482573	0.0102947	0.00941009	0.0133842	0.0203107	0.0457935	0.10396	0.131235	0.00138509	0.0184922	0.0405706	0.0898765	0.114135	0.0633352	0.0306577	0.271029
556	0.0774924	0.00573544	0.00701836	0.0141353	0.00893353	0.396161	0.0463145	0.0078682	0.0310598	0.0165459	0.00922621	0.121458	0.00582408	0.119262	0.0540064	0.0304017	0.0125425	0.0235248	0.00851041	0.00397892
557	0.0283511	0.00892538	0.00222512	0.0752289	0.0173659	0.00524402	0.0158071	0.0299777	0.0116981	0.0481166	0.0211233	0.0527178	0.00158728	0.222754	0.011224	0.203193	0.172094	0.0477462	0.0105671	0.0140537
558	0.0157045	0.0946746	0.00305912	0.00493969	0.0142317	0.00469588	0.0093816	0.037972	0.0263603	0.327974	0.0355423	0.0057275	0.00324706	0.161103	0.00539916	0.00232804	0.0317109	0.18642	0.025976	0.00355202
559	0.0276741	0.0243376	0.00859126	0.0215948	0.00661696	0.0863572	0.0246944	0.0187507	0.03627	0.00365563	0.136961	0.0144098	0.021313	0.289669	0.029265	0.0527795	0.0265467	0.150683	0.0135457	0.00628388
560	0.108604	0.254784	0.00871623	0.0101743	0.143651	0.00725556	0.00963944	0.0599168	0.00802147	0.0786505	0.041069	0.0127879	0.00343031	0.0355113	0.0108149	0.0051281	0.0140765	0.0463071	0.0340618	0.1074
561	0.0632204	0.00954051	0.0232112	0.0329473	0.00434525	0.0138188	0.0366802	0.0403562	0.0756927	0.0289825	0.117827	0.00736113	0.00624229	0.12057	0.23142	0.0779409	0.067415	0.0279336	0.0064472	0.00804691
562	0.272062	0.0149362	0.00538873	0.0516023	0.029064	0.0023156	0.0090593	0.328206	0.0065086	0.0823871	0.0562843	0.00896076	0.00440952	0.00771483	0.00517457	0.00310804	0.00536876	0.0945453	0.00555378	0.00735034
563	0.0327044	0.299807	0.0211798	0.0186126	0.0534689	0.0110661	0.0639542	0.092716	0.00934795	0.00621124	0.0410211	0.208419	0.0154978	0.013701	0.00708768	0.0115188	0.00960567	0.0171937	0.042399	0.0244873
564	0.0584619	0.0279251	0.015558	0.0113404	0.0120078	0.00194904	0.00771518	0.290292	0.00404934	0.320923	0.0754533	0.0113735	0.00567862	0.0150927	0.00681809	0.0119477	0.0249059	0.0864216	0.00627368	0.00581368
