# Supplementary material for: phydms: software for phylogenetic analyses informed by deep mutational scanning
Source: PeerJ. 2017 Jul 31;5:e3657. doi: 10.7717/peerj.3657 (PMC5541924; doi:10.7717/peerj.3657)
Supplement: File S5 [file peerj-05-3657-s005.zip › HA_comparison/results/averaged_ExpCM_HA_Thyagarajan_prefs_modelparams.txt]

beta = 0.307759
kappa = 5.36552
omega = 0.215268
phiA = 0.357568
phiC = 0.177016
phiG = 0.225054
