# Supplementary material for: phydms: software for phylogenetic analyses informed by deep mutational scanning
Source: PeerJ. 2017 Jul 31;5:e3657. doi: 10.7717/peerj.3657 (PMC5541924; doi:10.7717/peerj.3657)
Supplement: File S5 [file peerj-05-3657-s005.zip › HA_comparison/results/ExpCM_HA_Doud_prefs_modelparams.txt]

beta = 2.10815
kappa = 5.14259
omega = 0.521604
phiA = 0.399598
phiC = 0.178458
phiG = 0.222436
