# Supplementary material for: phydms: software for phylogenetic analyses informed by deep mutational scanning
Source: PeerJ. 2017 Jul 31;5:e3657. doi: 10.7717/peerj.3657 (PMC5541924; doi:10.7717/peerj.3657)
Supplement: File S5 [file peerj-05-3657-s005.zip › HA_comparison/results/ExpCM_HA_Thyagarajan_prefs_modelparams.txt]

beta = 1.72388
kappa = 4.94437
omega = 0.547833
phiA = 0.395032
phiC = 0.179445
phiG = 0.218258
