# Supplementary material for: phydms: software for phylogenetic analyses informed by deep mutational scanning
Source: PeerJ. 2017 Jul 31;5:e3657. doi: 10.7717/peerj.3657 (PMC5541924; doi:10.7717/peerj.3657)
Supplement: File S5 [file peerj-05-3657-s005.zip › HA_comparison/results/modelcomparison.md]

| Model                               | deltaAIC | LogLikelihood | nParams | ParamValues                                   |
|-------------------------------------|----------|---------------|---------|-----------------------------------------------|
| ExpCM_HA_Doud_prefs                 | 0.00     | -4877.65      | 6       | beta=2.11, kappa=5.14, omega=0.52             |
| ExpCM_HA_Thyagarajan_prefs          | 44.18    | -4899.74      | 6       | beta=1.72, kappa=4.94, omega=0.55             |
| averaged_ExpCM_HA_Doud_prefs        | 2090.58  | -5922.94      | 6       | beta=0.68, kappa=5.36, omega=0.22             |
| averaged_ExpCM_HA_Thyagarajan_prefs | 2097.86  | -5926.58      | 6       | beta=0.31, kappa=5.37, omega=0.22             |
| YNGKP_M5                            | 2113.50  | -5928.40      | 12      | alpha_omega=0.30, beta_omega=1.42, kappa=4.68 |
| YNGKP_M0                            | 2219.64  | -5982.47      | 11      | kappa=4.61, omega=0.20                        |
