# Supplementary material for: phydms: software for phylogenetic analyses informed by deep mutational scanning
Source: PeerJ. 2017 Jul 31;5:e3657. doi: 10.7717/peerj.3657 (PMC5541924; doi:10.7717/peerj.3657)
Supplement: File S5 [file peerj-05-3657-s005.zip › HA_comparison/results/YNGKP_M0_modelparams.txt]

kappa = 4.60984
omega = 0.199934
phi0A = 0.310057
phi0C = 0.131281
phi0G = 0.270954
phi1A = 0.387643
phi1C = 0.184594
phi1G = 0.191715
phi2A = 0.376369
phi2C = 0.200426
phi2G = 0.204706
