# Supplementary material for: phydms: software for phylogenetic analyses informed by deep mutational scanning
Source: PeerJ. 2017 Jul 31;5:e3657. doi: 10.7717/peerj.3657 (PMC5541924; doi:10.7717/peerj.3657)
Supplement: File S5 [file peerj-05-3657-s005.zip › HA_comparison/run_phydms_comprehensive.sh]

#!/bash

phydms_comprehensive results/ HA_alignment.fasta HA_Thyagarajan_prefs.csv HA_Doud_prefs.csv --raxml raxml --ncpus 4
