# Supplementary material for: phydms: software for phylogenetic analyses informed by deep mutational scanning
Source: PeerJ. 2017 Jul 31;5:e3657. doi: 10.7717/peerj.3657 (PMC5541924; doi:10.7717/peerj.3657)
Supplement: File S6 [file peerj-05-3657-s006.zip]

Archive with 11 entries (9 files):
- HA_Doud_omegabysite/
- HA_Doud_omegabysite/HA_alignment.fasta
- HA_Doud_omegabysite/HA_Doud_prefs.csv
- HA_Doud_omegabysite/HA_RAxML_tree.newick
- HA_Doud_omegabysite/results/
- HA_Doud_omegabysite/results/loglikelihood.txt
- HA_Doud_omegabysite/results/modelparams.txt
- HA_Doud_omegabysite/results/omegabysite.txt
- HA_Doud_omegabysite/results/tree.newick
- HA_Doud_omegabysite/run_phydms_comprehensive_logoplot.sh
- HA_Doud_omegabysite/run_phydms_comprehensive_logoplot.sh~
