# Supplementary material for: phydms: software for phylogenetic analyses informed by deep mutational scanning
Source: PeerJ. 2017 Jul 31;5:e3657. doi: 10.7717/peerj.3657 (PMC5541924; doi:10.7717/peerj.3657)
Supplement: File S6 [file peerj-05-3657-s006.zip › HA_Doud_omegabysite/results/modelparams.txt]

beta = 2.10815
kappa = 5.1426
omega = 0.521608
phiA = 0.399598
phiC = 0.178458
phiG = 0.222436
