# Supplementary material for: phydms: software for phylogenetic analyses informed by deep mutational scanning
Source: PeerJ. 2017 Jul 31;5:e3657. doi: 10.7717/peerj.3657 (PMC5541924; doi:10.7717/peerj.3657)
Supplement: File S6 [file peerj-05-3657-s006.zip › HA_Doud_omegabysite/results/omegabysite.txt]

# Omega fit to each site after fixing tree and all other parameters.
# Fits compared to null model of omega = 1.
# P-values NOT corrected for multiple testing, so consider Q-values too.
# Will fit different synonymous rate for each site.
#
site	omega	P	dLnL	Q
147	0.000	0.00184	4.853	0.694
277	0.000	0.00246	4.585	0.694
500	0.000	0.00707	3.627	1
459	0.000	0.00852	3.460	1
235	0.000	0.0106	3.264	1
122	0.000	0.011	3.231	1
304	0.000	0.0165	2.873	1
509	0.000	0.0166	2.868	1
150	100.000	0.0276	2.425	1
127	0.000	0.0279	2.418	1
171	0.000	0.0285	2.399	1
341	0.000	0.0324	2.287	1
9	0.000	0.0446	2.017	1
161	100.000	0.0446	2.016	1
153	0.000	0.0475	1.963	1
330	34.411	0.0479	1.956	1
291	0.000	0.0489	1.939	1
239	99.293	0.0528	1.875	1
155	100.000	0.0529	1.874	1
190	0.000	0.0538	1.860	1
234	0.000	0.0566	1.818	1
206	92.977	0.057	1.812	1
64	0.000	0.0654	1.697	1
177	100.000	0.0716	1.623	1
232	0.000	0.072	1.618	1
473	0.000	0.0723	1.615	1
389	0.000	0.0731	1.606	1
237	100.000	0.0777	1.557	1
141	100.000	0.0783	1.550	1
144	0.155	0.0845	1.488	1
447	100.000	0.0866	1.468	1
492	0.000	0.0871	1.463	1
275	0.000	0.0888	1.448	1
549	0.000	0.0904	1.434	1
135	0.000	0.0934	1.408	1
37	0.000	0.0959	1.386	1
465	100.000	0.102	1.341	1
282	100.000	0.108	1.291	1
158	0.000	0.11	1.279	1
506	0.147	0.11	1.275	1
137	0.226	0.113	1.258	1
125	0.000	0.114	1.248	1
481	0.000	0.117	1.231	1
369	0.000	0.117	1.226	1
82	100.000	0.118	1.225	1
409	0.000	0.12	1.207	1
253	0.000	0.126	1.169	1
524	0.000	0.127	1.166	1
501	0.000	0.131	1.137	1
495	0.000	0.132	1.135	1
505	0.000	0.139	1.097	1
466	100.000	0.139	1.095	1
519	0.000	0.14	1.090	1
224	100.000	0.142	1.076	1
467	0.000	0.142	1.075	1
411	0.000	0.146	1.055	1
371	0.000	0.15	1.037	1
540	5.769	0.15	1.034	1
194	100.000	0.152	1.027	1
101	0.233	0.152	1.025	1
452	0.000	0.153	1.021	1
360	0.237	0.153	1.020	1
284	0.000	0.153	1.019	1
73	100.000	0.154	1.018	1
407	0.000	0.157	1.001	1
164	9.273	0.158	0.996	1
368	0.000	0.158	0.995	1
233	0.000	0.159	0.990	1
3	100.000	0.162	0.976	1
88	0.194	0.167	0.955	1
455	0.000	0.17	0.943	1
305	0.000	0.17	0.940	1
268	4.722	0.171	0.936	1
550	0.000	0.178	0.909	1
110	100.000	0.178	0.908	1
55	0.000	0.179	0.902	1
475	0.126	0.18	0.899	1
512	0.000	0.193	0.848	1
320	0.000	0.196	0.838	1
408	0.000	0.197	0.831	1
554	0.000	0.199	0.825	1
51	100.000	0.199	0.823	1
61	0.000	0.2	0.821	1
346	0.000	0.214	0.773	1
417	100.000	0.214	0.772	1
154	3.604	0.218	0.760	1
148	6.628	0.219	0.757	1
11	0.234	0.223	0.744	1
276	89.054	0.223	0.741	1
367	0.000	0.225	0.735	1
424	0.000	0.233	0.712	1
198	0.244	0.235	0.706	1
156	88.236	0.237	0.698	1
231	99.893	0.247	0.670	1
87	0.303	0.251	0.658	1
115	0.000	0.255	0.648	1
270	0.000	0.258	0.640	1
112	0.294	0.262	0.628	1
36	0.000	0.263	0.626	1
415	0.000	0.263	0.626	1
307	0.000	0.264	0.623	1
430	0.000	0.266	0.619	1
209	100.000	0.268	0.613	1
208	0.192	0.269	0.611	1
342	0.000	0.274	0.598	1
488	100.000	0.276	0.593	1
502	0.000	0.277	0.590	1
321	0.000	0.278	0.589	1
223	0.274	0.278	0.588	1
518	0.000	0.28	0.583	1
69	0.000	0.281	0.581	1
217	100.000	0.281	0.580	1
375	0.000	0.284	0.574	1
463	0.000	0.291	0.557	1
204	0.356	0.292	0.554	1
485	0.000	0.293	0.553	1
254	98.755	0.294	0.551	1
476	0.000	0.296	0.547	1
303	0.000	0.298	0.542	1
429	0.000	0.307	0.523	1
470	0.000	0.314	0.506	1
227	0.000	0.316	0.502	1
309	0.000	0.317	0.500	1
18	0.000	0.32	0.494	1
432	0.000	0.327	0.480	1
149	3.321	0.331	0.473	1
238	0.000	0.342	0.452	1
513	3.272	0.343	0.449	1
96	100.000	0.343	0.449	1
63	100.000	0.348	0.440	1
152	0.253	0.35	0.436	1
10	100.000	0.352	0.432	1
50	0.000	0.361	0.417	1
274	0.000	0.364	0.413	1
510	0.000	0.366	0.408	1
251	0.000	0.376	0.392	1
534	0.000	0.377	0.390	1
285	100.000	0.379	0.387	1
451	0.000	0.382	0.383	1
472	0.000	0.384	0.378	1
322	0.000	0.386	0.375	1
70	100.000	0.389	0.372	1
497	0.000	0.389	0.371	1
494	0.000	0.393	0.366	1
437	0.000	0.397	0.359	1
170	100.000	0.4	0.354	1
374	0.000	0.4	0.353	1
39	0.000	0.401	0.353	1
392	0.000	0.402	0.351	1
553	0.000	0.404	0.349	1
80	0.000	0.404	0.348	1
205	100.000	0.411	0.337	1
398	0.000	0.418	0.328	1
560	0.000	0.418	0.327	1
483	0.000	0.419	0.327	1
72	0.309	0.423	0.320	1
200	100.000	0.425	0.318	1
157	100.000	0.426	0.317	1
183	0.462	0.428	0.314	1
197	0.000	0.43	0.311	1
431	3.162	0.431	0.310	1
59	2.608	0.435	0.305	1
520	0.000	0.436	0.304	1
310	100.000	0.439	0.300	1
395	0.000	0.442	0.295	1
60	0.000	0.443	0.294	1
109	0.000	0.444	0.293	1
312	0.000	0.444	0.293	1
172	2.479	0.446	0.290	1
202	0.497	0.447	0.290	1
336	0.336	0.453	0.281	1
220	100.000	0.454	0.280	1
214	0.407	0.454	0.280	1
382	0.000	0.456	0.278	1
487	100.000	0.456	0.277	1
425	0.000	0.47	0.261	1
564	0.000	0.472	0.259	1
89	97.382	0.472	0.259	1
514	0.351	0.474	0.256	1
104	0.000	0.474	0.256	1
538	0.000	0.478	0.251	1
559	0.000	0.483	0.246	1
464	0.000	0.484	0.245	1
288	100.000	0.493	0.235	1
4	0.000	0.493	0.235	1
105	95.718	0.503	0.224	1
58	0.000	0.505	0.222	1
267	0.409	0.507	0.220	1
372	0.000	0.507	0.220	1
12	2.234	0.508	0.220	1
30	0.000	0.508	0.219	1
2	2.100	0.509	0.218	1
54	0.000	0.517	0.210	1
379	0.000	0.517	0.209	1
423	0.000	0.522	0.205	1
378	0.000	0.523	0.204	1
77	0.397	0.523	0.204	1
385	100.000	0.53	0.197	1
175	0.401	0.532	0.196	1
240	0.000	0.532	0.195	1
46	2.540	0.533	0.194	1
477	2.458	0.533	0.194	1
248	0.000	0.534	0.193	1
100	0.405	0.536	0.192	1
441	0.000	0.539	0.189	1
5	0.000	0.542	0.186	1
210	98.108	0.543	0.185	1
249	0.000	0.545	0.183	1
300	0.000	0.548	0.180	1
542	0.000	0.559	0.171	1
325	0.428	0.56	0.170	1
265	0.000	0.561	0.169	1
201	0.434	0.562	0.168	1
8	0.000	0.567	0.164	1
44	0.000	0.567	0.164	1
97	0.000	0.573	0.159	1
421	2.488	0.575	0.158	1
130	0.000	0.578	0.155	1
456	0.000	0.579	0.154	1
260	82.777	0.581	0.152	1
93	0.000	0.582	0.151	1
366	0.000	0.584	0.150	1
181	0.455	0.585	0.149	1
294	0.000	0.594	0.142	1
503	0.465	0.597	0.139	1
279	0.000	0.598	0.139	1
344	0.000	0.601	0.137	1
243	0.525	0.604	0.135	1
422	0.000	0.606	0.133	1
173	0.000	0.609	0.131	1
136	1.886	0.612	0.128	1
25	0.000	0.613	0.128	1
129	0.000	0.615	0.126	1
418	0.000	0.617	0.125	1
193	0.000	0.618	0.125	1
216	0.000	0.618	0.125	1
168	0.654	0.629	0.117	1
297	0.000	0.63	0.116	1
184	1.820	0.633	0.114	1
83	0.000	0.637	0.112	1
98	0.506	0.638	0.111	1
102	0.566	0.641	0.109	1
416	0.000	0.643	0.107	1
119	0.000	0.643	0.107	1
75	0.000	0.645	0.106	1
283	0.000	0.645	0.106	1
334	0.000	0.646	0.106	1
106	0.000	0.647	0.105	1
40	0.000	0.649	0.103	1
244	0.000	0.65	0.103	1
15	0.519	0.651	0.102	1
468	0.000	0.653	0.101	1
133	0.000	0.654	0.100	1
222	100.000	0.655	0.100	1
286	0.664	0.659	0.097	1
27	0.000	0.66	0.097	1
116	0.000	0.661	0.096	1
52	0.572	0.665	0.094	1
28	0.000	0.67	0.091	1
242	0.643	0.673	0.089	1
306	0.000	0.674	0.088	1
440	0.000	0.675	0.088	1
469	0.550	0.677	0.087	1
362	0.000	0.681	0.084	1
262	0.000	0.684	0.083	1
539	0.000	0.684	0.083	1
191	0.000	0.686	0.081	1
370	0.000	0.687	0.081	1
151	0.000	0.689	0.080	1
230	0.614	0.689	0.080	1
29	0.000	0.691	0.079	1
453	0.000	0.695	0.077	1
298	0.577	0.698	0.075	1
439	0.000	0.711	0.069	1
358	0.000	0.714	0.067	1
78	0.000	0.716	0.066	1
6	0.695	0.721	0.064	1
388	0.650	0.723	0.063	1
57	0.000	0.724	0.062	1
71	0.000	0.725	0.062	1
34	0.000	0.725	0.062	1
207	0.000	0.726	0.061	1
347	0.000	0.73	0.060	1
318	0.000	0.73	0.059	1
435	0.000	0.731	0.059	1
384	0.000	0.748	0.052	1
49	0.000	0.757	0.048	1
443	0.000	0.762	0.046	1
261	0.000	0.767	0.044	1
266	0.000	0.768	0.044	1
319	0.000	0.774	0.041	1
85	0.663	0.774	0.041	1
355	0.000	0.784	0.038	1
460	0.000	0.791	0.035	1
90	0.717	0.795	0.034	1
185	1.306	0.797	0.033	1
444	0.000	0.802	0.032	1
143	1.323	0.805	0.030	1
558	0.000	0.814	0.028	1
68	0.000	0.814	0.028	1
527	1.387	0.819	0.026	1
86	0.000	0.84	0.020	1
178	0.844	0.841	0.020	1
327	0.000	0.847	0.019	1
48	0.000	0.853	0.017	1
354	0.000	0.855	0.017	1
287	100.000	0.879	0.012	1
397	0.880	0.892	0.009	1
328	1.160	0.908	0.007	1
339	1.142	0.927	0.004	1
35	0.000	0.946	0.002	1
174	0.000	0.951	0.002	1
414	0.000	0.951	0.002	1
169	1.072	0.955	0.002	1
496	0.000	0.956	0.002	1
41	0.000	0.957	0.001	1
74	0.000	0.957	0.001	1
219	0.000	0.958	0.001	1
199	0.000	0.959	0.001	1
212	0.000	0.961	0.001	1
256	0.000	0.961	0.001	1
525	0.000	0.962	0.001	1
517	0.000	0.963	0.001	1
111	0.000	0.964	0.001	1
523	0.000	0.966	0.001	1
271	0.000	0.966	0.001	1
511	0.000	0.966	0.001	1
250	0.000	0.967	0.001	1
236	0.000	0.967	0.001	1
498	0.000	0.967	0.001	1
273	0.000	0.968	0.001	1
508	0.000	0.97	0.001	1
215	0.000	0.971	0.001	1
226	0.000	0.971	0.001	1
196	0.000	0.972	0.001	1
293	0.000	0.973	0.001	1
225	0.000	0.973	0.001	1
229	0.000	0.973	0.001	1
211	0.000	0.973	0.001	1
403	0.000	0.973	0.001	1
516	0.000	0.974	0.001	1
126	0.000	0.974	0.001	1
103	0.000	0.974	0.001	1
323	0.000	0.974	0.001	1
142	0.000	0.975	0.000	1
99	0.000	0.975	0.000	1
381	0.000	0.975	0.000	1
179	0.000	0.975	0.000	1
489	0.000	0.976	0.000	1
522	0.000	0.976	0.000	1
401	0.000	0.976	0.000	1
302	0.000	0.976	0.000	1
338	0.000	0.976	0.000	1
1	0.000	0.976	0.000	1
67	0.000	0.976	0.000	1
228	0.000	0.977	0.000	1
478	0.000	0.977	0.000	1
406	0.000	0.978	0.000	1
537	0.000	0.978	0.000	1
405	0.000	0.979	0.000	1
84	0.000	0.979	0.000	1
413	0.000	0.979	0.000	1
557	0.000	0.98	0.000	1
264	0.000	0.98	0.000	1
507	0.000	0.98	0.000	1
521	0.000	0.98	0.000	1
176	0.000	0.98	0.000	1
380	0.000	0.98	0.000	1
91	0.000	0.98	0.000	1
426	0.000	0.981	0.000	1
247	0.000	0.981	0.000	1
402	0.000	0.981	0.000	1
123	0.000	0.981	0.000	1
535	0.000	0.981	0.000	1
314	0.000	0.981	0.000	1
420	0.000	0.981	0.000	1
186	0.000	0.981	0.000	1
257	0.000	0.982	0.000	1
124	0.000	0.982	0.000	1
13	0.000	0.982	0.000	1
188	0.000	0.982	0.000	1
528	0.000	0.982	0.000	1
515	0.000	0.982	0.000	1
38	0.000	0.982	0.000	1
400	0.000	0.982	0.000	1
301	0.000	0.982	0.000	1
544	0.000	0.982	0.000	1
419	0.000	0.982	0.000	1
352	0.000	0.982	0.000	1
404	0.000	0.983	0.000	1
138	0.000	0.983	0.000	1
357	0.000	0.983	0.000	1
187	0.000	0.983	0.000	1
555	0.000	0.983	0.000	1
345	0.000	0.983	0.000	1
118	0.000	0.983	0.000	1
317	0.000	0.983	0.000	1
289	1.031	0.983	0.000	1
213	0.000	0.984	0.000	1
454	0.000	0.984	0.000	1
128	0.000	0.984	0.000	1
493	0.000	0.984	0.000	1
561	0.000	0.984	0.000	1
433	0.000	0.984	0.000	1
245	0.000	0.984	0.000	1
348	0.000	0.984	0.000	1
390	0.000	0.984	0.000	1
281	0.000	0.984	0.000	1
462	0.000	0.984	0.000	1
526	0.000	0.984	0.000	1
145	1.040	0.985	0.000	1
167	0.000	0.985	0.000	1
218	0.000	0.985	0.000	1
134	0.000	0.985	0.000	1
131	0.000	0.985	0.000	1
387	0.000	0.985	0.000	1
326	0.000	0.986	0.000	1
221	0.000	0.986	0.000	1
140	0.000	0.986	0.000	1
333	0.000	0.986	0.000	1
292	0.975	0.986	0.000	1
491	0.000	0.986	0.000	1
399	0.000	0.986	0.000	1
42	0.000	0.986	0.000	1
377	0.000	0.986	0.000	1
14	0.000	0.986	0.000	1
359	0.000	0.987	0.000	1
146	0.000	0.987	0.000	1
315	0.000	0.987	0.000	1
396	0.000	0.987	0.000	1
132	0.000	0.987	0.000	1
474	0.000	0.987	0.000	1
47	0.000	0.987	0.000	1
56	0.000	0.987	0.000	1
166	0.000	0.987	0.000	1
255	0.000	0.987	0.000	1
480	0.000	0.987	0.000	1
113	0.000	0.987	0.000	1
393	0.000	0.987	0.000	1
410	0.000	0.988	0.000	1
259	0.000	0.988	0.000	1
391	0.000	0.988	0.000	1
531	0.000	0.988	0.000	1
258	0.000	0.988	0.000	1
541	0.000	0.988	0.000	1
24	0.000	0.988	0.000	1
337	0.000	0.988	0.000	1
311	0.000	0.988	0.000	1
252	1.021	0.988	0.000	1
280	0.000	0.988	0.000	1
278	0.000	0.988	0.000	1
120	0.000	0.988	0.000	1
533	0.000	0.989	0.000	1
442	0.000	0.989	0.000	1
19	0.000	0.989	0.000	1
95	0.000	0.989	0.000	1
457	0.000	0.989	0.000	1
532	0.000	0.989	0.000	1
482	0.000	0.989	0.000	1
536	0.000	0.989	0.000	1
329	0.000	0.989	0.000	1
17	0.000	0.99	0.000	1
114	0.000	0.99	0.000	1
556	0.000	0.99	0.000	1
438	0.000	0.99	0.000	1
548	0.000	0.99	0.000	1
458	0.000	0.99	0.000	1
272	0.000	0.99	0.000	1
552	0.000	0.99	0.000	1
269	0.000	0.99	0.000	1
428	0.000	0.991	0.000	1
296	0.000	0.991	0.000	1
241	0.000	0.991	0.000	1
31	0.000	0.991	0.000	1
7	0.000	0.991	0.000	1
562	0.000	0.991	0.000	1
313	1.016	0.991	0.000	1
471	0.000	0.991	0.000	1
16	0.000	0.991	0.000	1
182	0.000	0.991	0.000	1
427	0.000	0.992	0.000	1
484	0.000	0.992	0.000	1
530	0.000	0.992	0.000	1
45	0.000	0.992	0.000	1
62	0.000	0.992	0.000	1
121	0.000	0.992	0.000	1
23	0.000	0.992	0.000	1
53	0.000	0.992	0.000	1
504	0.000	0.992	0.000	1
162	0.000	0.992	0.000	1
180	0.000	0.992	0.000	1
499	0.000	0.992	0.000	1
563	0.000	0.992	0.000	1
547	0.000	0.992	0.000	1
163	0.000	0.992	0.000	1
543	0.000	0.992	0.000	1
546	0.000	0.992	0.000	1
349	0.000	0.992	0.000	1
445	0.000	0.992	0.000	1
436	0.000	0.993	0.000	1
33	0.000	0.993	0.000	1
26	0.000	0.993	0.000	1
394	0.000	0.993	0.000	1
195	0.000	0.993	0.000	1
32	0.000	0.993	0.000	1
365	0.000	0.993	0.000	1
486	0.000	0.993	0.000	1
490	0.000	0.993	0.000	1
551	0.000	0.993	0.000	1
386	0.000	0.993	0.000	1
376	0.000	0.993	0.000	1
446	0.000	0.993	0.000	1
364	0.000	0.994	0.000	1
479	0.000	0.994	0.000	1
343	0.000	0.994	0.000	1
361	0.000	0.994	0.000	1
66	0.000	0.994	0.000	1
189	0.000	0.994	0.000	1
340	0.000	0.994	0.000	1
448	0.000	0.994	0.000	1
22	0.000	0.994	0.000	1
263	0.000	0.994	0.000	1
94	0.000	0.994	0.000	1
107	0.000	0.994	0.000	1
21	0.000	0.994	0.000	1
160	0.000	0.994	0.000	1
461	0.000	0.994	0.000	1
324	0.000	0.995	0.000	1
92	0.000	0.995	0.000	1
412	0.000	0.995	0.000	1
20	0.000	0.995	0.000	1
434	0.000	0.995	0.000	1
76	0.000	0.996	0.000	1
165	0.000	0.996	0.000	1
450	0.000	0.996	0.000	1
545	0.000	0.996	0.000	1
192	0.000	0.996	0.000	1
117	0.000	0.996	0.000	1
139	0.000	0.997	0.000	1
363	0.000	0.997	0.000	1
356	0.000	0.998	0.000	1
246	0.000	0.998	0.000	1
79	0.935	0.998	0.000	1
203	0.929	0.998	0.000	1
43	0.940	0.998	0.000	1
331	0.941	0.998	0.000	1
332	0.951	0.999	0.000	1
353	0.943	0.999	0.000	1
335	0.952	0.999	0.000	1
295	0.954	0.999	0.000	1
299	0.962	0.999	0.000	1
159	0.951	0.999	0.000	1
449	0.967	0.999	0.000	1
65	0.972	0.999	0.000	1
108	0.973	0.999	0.000	1
81	0.975	0.999	0.000	1
373	0.975	0.999	0.000	1
350	0.977	0.999	0.000	1
290	0.970	0.999	0.000	1
316	0.978	0.999	0.000	1
351	0.975	0.999	0.000	1
308	0.987	1	0.000	1
383	0.987	1	0.000	1
529	0.991	1	0.000	1
