# Supplementary material for: phydms: software for phylogenetic analyses informed by deep mutational scanning
Source: PeerJ. 2017 Jul 31;5:e3657. doi: 10.7717/peerj.3657 (PMC5541924; doi:10.7717/peerj.3657)
Supplement: File S6 [file peerj-05-3657-s006.zip › HA_Doud_omegabysite/run_phydms_comprehensive_logoplot.sh]

#!/bash

phydms HA_alignment.fasta HA_RAxML_tree.newick ExpCM_HA_Doud_prefs.csv results/ --omegabysite --ncpus 4
phydms_logoplot results/omegabysite.pdf --prefs HA_Doud_prefs.csv --omegabysite results/omegabysite.txt --nperline 63  --stringency 2.11 --minP 0.001
