# Supplementary material for: phydms: software for phylogenetic analyses informed by deep mutational scanning
Source: PeerJ. 2017 Jul 31;5:e3657. doi: 10.7717/peerj.3657 (PMC5541924; doi:10.7717/peerj.3657)
Supplement: File S7 [file peerj-05-3657-s007.zip]

Archive with 45 entries (37 files):
- runtime/
- runtime/HA_alignment.fasta
- runtime/HA_prefs_Doud.csv
- runtime/HA_prefs_Doud_oldformat.txt
- runtime/hyphy_version.txt
- runtime/install_hyphy
- runtime/old_phydms/
- runtime/old_phydms/_loglikelihood.txt
- runtime/old_phydms/_modelparams.txt
- runtime/old_phydms/_tree.newick
- runtime/old_phydms/log.log
- runtime/phydms_empiricalphi/
- runtime/phydms_empiricalphi/log.log
- runtime/phydms_empiricalphi/loglikelihood.txt
- runtime/phydms_empiricalphi/modelparams.txt
- runtime/phydms_empiricalphi/tree.newick
- runtime/phydms_empiricalphi_brlenscale/
- runtime/phydms_empiricalphi_brlenscale/log.log
- runtime/phydms_empiricalphi_brlenscale/loglikelihood.txt
- runtime/phydms_empiricalphi_brlenscale/modelparams.txt
- runtime/phydms_empiricalphi_brlenscale/tree.newick
- runtime/phydms_empiricalphi_brlenscale_nograd/
- runtime/phydms_empiricalphi_brlenscale_nograd/log.log
- runtime/phydms_empiricalphi_brlenscale_nograd/loglikelihood.txt
- runtime/phydms_empiricalphi_brlenscale_nograd/modelparams.txt
- runtime/phydms_empiricalphi_brlenscale_nograd/tree.newick
- runtime/phydms_empiricalphi_nograd/
- runtime/phydms_empiricalphi_nograd/log.log
- runtime/phydms_empiricalphi_nograd/loglikelihood.txt
- runtime/phydms_empiricalphi_nograd/modelparams.txt
- runtime/phydms_empiricalphi_nograd/tree.newick
- runtime/phydms_fitphi/
- runtime/phydms_fitphi/log.log
- runtime/phydms_fitphi/loglikelihood.txt
- runtime/phydms_fitphi/modelparams.txt
- runtime/phydms_fitphi/tree.newick
- runtime/phyloExpCM/
- runtime/phyloExpCM/log.txt
- runtime/phyloExpCM/optimizedtree.newick
- runtime/phyloExpCM/optimizedtree_results.txt
- runtime/phyloExpCM_infile.txt
- runtime/RAxML_tree.newick
- runtime/README.rst
- runtime/run.sbatch
- runtime/test_performance
