# Supplementary material for: phydms: software for phylogenetic analyses informed by deep mutational scanning
Source: PeerJ. 2017 Jul 31;5:e3657. doi: 10.7717/peerj.3657 (PMC5541924; doi:10.7717/peerj.3657)
Supplement: File S7 [file peerj-05-3657-s007.zip › runtime/HA_prefs_Doud_oldformat.txt]

# POSITION WT SITE_ENTROPY PI_A PI_C PI_D PI_E PI_F PI_G PI_H PI_I PI_K PI_L PI_M PI_N PI_P PI_Q PI_R PI_S PI_T PI_V PI_W PI_Y
1 ? 1.0 0.0168408 0.0973581 0.0139947 0.0232411 0.0373515 0.0235764 0.0691057 0.0574254 0.0586272 0.0567177 0.0590053 0.076255 0.0319696 0.0485547 0.0227157 0.0564 0.0722192 0.0612224 0.0233673 0.094052
2 ? 1.0 0.0997188 0.0308736 0.0645482 0.0491923 0.0311268 0.0160718 0.0369232 0.101054 0.033411 0.0574664 0.0338298 0.0675188 0.0435098 0.0344295 0.0775359 0.0266677 0.051014 0.0699532 0.016561 0.0585941
3 ? 1.0 0.0940798 0.0180865 0.0250025 0.0384132 0.0174904 0.0236434 0.0300518 0.0262088 0.0819745 0.0528495 0.0988755 0.0895592 0.0288089 0.0551703 0.0485331 0.0754252 0.0759482 0.0564533 0.0271749 0.0362507
4 ? 1.0 0.0950324 0.190554 0.00791611 0.026333 0.0881428 0.0339342 0.0623215 0.0308883 0.0247196 0.114768 0.0515762 0.0100189 0.0140171 0.0311765 0.0213789 0.00576419 0.0345075 0.0495857 0.0728982 0.0344671
5 ? 1.0 0.0617518 0.0526129 0.0423962 0.0232942 0.163513 0.0117138 0.0221077 0.045438 0.0148857 0.175065 0.0625393 0.0162817 0.0239213 0.0195267 0.0327371 0.0110008 0.0171043 0.089786 0.0312622 0.0830612
6 ? 1.0 0.038904 0.127885 0.0170227 0.0379039 0.129999 0.0093602 0.0121552 0.0406735 0.027705 0.118053 0.0899422 0.0205717 0.00477191 0.0192639 0.0213637 0.0177868 0.0331936 0.0952853 0.116196 0.0219628
7 ? 1.0 0.0409889 0.0393913 0.0113553 0.0165174 0.111268 0.010495 0.0328555 0.13281 0.0212585 0.223151 0.0881152 0.0244279 0.0178985 0.032229 0.0141574 0.00547831 0.00810767 0.0987988 0.0512325 0.0194643
8 ? 1.0 0.016551 0.131315 0.0161808 0.0228743 0.0548444 0.0121877 0.0237813 0.0662994 0.0124737 0.207804 0.0324169 0.0256448 0.0277907 0.0145616 0.0230544 0.0171934 0.035205 0.171796 0.023042 0.0649837
9 ? 1.0 0.0333972 0.0535677 0.0173231 0.0146549 0.0826018 0.0251872 0.047642 0.111172 0.00945081 0.116545 0.101312 0.00999426 0.00836178 0.0124406 0.0107777 0.0792077 0.0729861 0.0447245 0.0227351 0.125918
10 ? 1.0 0.0735974 0.0601548 0.00695665 0.0493802 0.13565 0.034674 0.0741658 0.041205 0.00547004 0.0919214 0.0588612 0.0168155 0.00902669 0.0689964 0.0114173 0.0693108 0.029989 0.0675766 0.0552243 0.0396064
11 ? 1.0 0.103273 0.0765044 0.00846335 0.0137663 0.152945 0.00517259 0.0337687 0.134052 0.0118509 0.0679445 0.0192575 0.0251503 0.0174621 0.0142407 0.0229573 0.0483409 0.0420956 0.128067 0.0568362 0.0178516
12 ? 1.0 0.0715351 0.0471202 0.0160192 0.0250822 0.0218038 0.0116175 0.0598395 0.0537298 0.0266853 0.0294878 0.0667658 0.0348204 0.0178771 0.0233425 0.047646 0.124381 0.0913354 0.18117 0.0344996 0.0152412
13 ? 1.0 0.131946 0.0310921 0.0499146 0.0417515 0.0417375 0.0599801 0.034216 0.0256658 0.0337042 0.0641586 0.0416077 0.0401047 0.0197127 0.102337 0.0611732 0.0496413 0.0406196 0.0523511 0.0478587 0.0304281
14 ? 1.0 0.0598719 0.0253165 0.0271799 0.0205324 0.0197536 0.0429255 0.0202822 0.106327 0.0404139 0.00709884 0.0298153 0.0246304 0.0197876 0.0167117 0.0164347 0.0880551 0.26376 0.121333 0.0290909 0.0206799
15 ? 1.0 0.117743 0.0237101 0.205896 0.0411231 0.0174684 0.0505738 0.0725725 0.0321352 0.044906 0.0104301 0.0507593 0.0494154 0.00906069 0.0237697 0.097299 0.0315647 0.0321602 0.0122233 0.0249164 0.0522733
16 ? 1.0 0.326933 0.0388733 0.0391658 0.0568169 0.0230711 0.0782125 0.0255068 0.0330947 0.0220071 0.0133628 0.0481563 0.0256891 0.0249024 0.0260322 0.016309 0.0531521 0.0309957 0.0499644 0.0433465 0.0244091
17 ? 1.0 0.0420793 0.0173321 0.355783 0.0446409 0.0176166 0.0441385 0.0219059 0.0177082 0.0303828 0.00901621 0.0330296 0.0536678 0.023719 0.0224841 0.00896607 0.0131467 0.0384926 0.0323818 0.028004 0.145505
18 ? 1.0 0.0103502 0.0109247 0.0221319 0.0436619 0.0259539 0.00351484 0.0769035 0.0191639 0.0783243 0.073119 0.0672091 0.0367847 0.00538866 0.0654936 0.108647 0.11225 0.0991269 0.066094 0.0212571 0.0537002
19 ? 1.0 0.0118583 0.0248024 0.0323532 0.0169145 0.0228914 0.0100819 0.0193063 0.378483 0.0412946 0.0727242 0.0516789 0.0154712 0.0439893 0.0167612 0.0199257 0.0108895 0.0684502 0.0920804 0.0279543 0.0220897
20 ? 1.0 0.0192371 0.526143 0.0410384 0.0189802 0.0525325 0.017682 0.0160613 0.0182112 0.0241511 0.0104915 0.0288177 0.0204721 0.0183597 0.0200982 0.0327395 0.0158096 0.0149616 0.020992 0.0465521 0.0366691
21 ? 1.0 0.0297146 0.0335654 0.0215876 0.0313659 0.0186129 0.0129947 0.030878 0.489837 0.0463062 0.0149051 0.0420945 0.0143007 0.0132182 0.0274305 0.0133268 0.028107 0.0330247 0.0474606 0.034478 0.0167917
22 ? 1.0 0.0196223 0.0450537 0.0461967 0.0266233 0.0187687 0.492292 0.0203962 0.0173209 0.0308805 0.0200412 0.033553 0.0228914 0.00988426 0.0264431 0.0228937 0.0281978 0.0126178 0.0497312 0.0350555 0.0215363
23 ? 1.0 0.0222283 0.0352621 0.0184532 0.0164668 0.122941 0.0056254 0.0416956 0.0167855 0.0326257 0.00525642 0.0507955 0.0178764 0.00536713 0.037235 0.0133723 0.0478739 0.123474 0.0315309 0.0546465 0.300488
24 ? 1.0 0.0501893 0.0398982 0.0292129 0.0213365 0.0111017 0.0141361 0.261473 0.0237214 0.0111838 0.0998068 0.039436 0.051341 0.0157855 0.120211 0.0197592 0.0179624 0.0388398 0.0797598 0.0186933 0.0361522
25 ? 1.0 0.399139 0.0174327 0.0157955 0.051495 0.0217318 0.0250888 0.0181144 0.0229389 0.0162338 0.00800462 0.0339061 0.096682 0.00663964 0.0165842 0.0101567 0.134382 0.0313732 0.0256834 0.0301942 0.0184237
26 ? 1.0 0.0146707 0.0168 0.0689577 0.0210619 0.0215635 0.0111279 0.0608844 0.017282 0.0365185 0.00786701 0.0304355 0.508253 0.00744993 0.0175064 0.0127557 0.0689699 0.015988 0.00982636 0.0230947 0.0289867
27 ? 1.0 0.00990583 0.0148218 0.0318685 0.0428204 0.0258614 0.0150975 0.0141912 0.0206213 0.0297055 0.00663038 0.0360943 0.490415 0.00827967 0.0231388 0.0149905 0.0332425 0.0164299 0.0208204 0.125366 0.0196997
28 ? 1.0 0.0879294 0.0476507 0.00970155 0.0147909 0.0165504 0.029762 0.0210159 0.0109723 0.0341013 0.0118637 0.0360455 0.134088 0.0257407 0.0189908 0.0155805 0.364101 0.0276087 0.0228849 0.0497203 0.0209028
29 ? 1.0 0.026613 0.0246148 0.021861 0.0219084 0.0241589 0.0209911 0.0242168 0.026307 0.0172177 0.0108159 0.0316218 0.0680051 0.0425498 0.0163704 0.00881239 0.101619 0.435237 0.0178212 0.0387478 0.0205108
30 ? 1.0 0.0400287 0.0153812 0.32396 0.0927494 0.0226586 0.0158394 0.024243 0.0273114 0.0141884 0.0169845 0.0299768 0.0306632 0.00807692 0.0472803 0.0105356 0.0103329 0.147077 0.0454758 0.026158 0.0510795
31 ? 1.0 0.0251089 0.0295778 0.0219159 0.0736051 0.0180951 0.00706192 0.0121055 0.0570961 0.0142891 0.069661 0.0920203 0.0410066 0.0174523 0.0416237 0.107256 0.0291014 0.23855 0.0644647 0.0278543 0.0121544
32 ? 1.0 0.0428323 0.0386711 0.0319203 0.0299509 0.0432914 0.0240462 0.0228088 0.0634786 0.0163634 0.0159786 0.0320991 0.0190183 0.0115989 0.0252167 0.00820344 0.0167275 0.0178371 0.484335 0.0313414 0.0242808
33 ? 1.0 0.0273613 0.0255439 0.454471 0.0441363 0.0235147 0.0437737 0.0316699 0.0194974 0.0186004 0.0149298 0.038786 0.050955 0.0179593 0.0252206 0.0119029 0.0178043 0.0328447 0.0204895 0.0317208 0.0488192
34 ? 1.0 0.034073 0.0323202 0.0281583 0.0242229 0.0205493 0.0121335 0.03703 0.0442594 0.0646427 0.0165134 0.0345674 0.0383907 0.022442 0.0235727 0.0212842 0.0228053 0.452718 0.0171218 0.0261986 0.0269963
35 ? 1.0 0.0461385 0.0206906 0.0206242 0.0182875 0.0278383 0.0110037 0.0205916 0.328069 0.0318296 0.123562 0.0557968 0.0130411 0.0415304 0.0213625 0.0148042 0.0169751 0.0713528 0.0583397 0.025608 0.0325547
36 ? 1.0 0.0141908 0.0255773 0.0405937 0.0220332 0.034409 0.0109409 0.00918273 0.0379665 0.0329026 0.0640533 0.0324754 0.0210348 0.0118702 0.0965974 0.167173 0.203549 0.111959 0.00816143 0.0216863 0.0336439
37 ? 1.0 0.156961 0.0166482 0.0486781 0.17478 0.0352064 0.024456 0.0169282 0.0103538 0.0372707 0.0101079 0.0318573 0.0330045 0.00716052 0.239419 0.0113864 0.0420638 0.0242967 0.0230431 0.0359277 0.0204506
38 ? 1.0 0.0412842 0.0297166 0.0256131 0.0476534 0.0211568 0.0138578 0.0197767 0.0204464 0.266555 0.0089595 0.0596915 0.0468755 0.0256379 0.0186876 0.192225 0.0166453 0.0675761 0.0213852 0.0331756 0.0230799
39 ? 1.0 0.0362708 0.0215125 0.0469743 0.0765608 0.0287429 0.0531503 0.0444342 0.0173572 0.0425349 0.0105961 0.0352581 0.338191 0.00900273 0.0541174 0.0125039 0.0420156 0.038286 0.015032 0.0286757 0.0487827
40 ? 1.0 0.0504079 0.0295888 0.0233697 0.0481841 0.027357 0.0524723 0.0232378 0.08291 0.0201358 0.0525458 0.048716 0.0372267 0.0240939 0.0197045 0.0177883 0.0126203 0.0150079 0.358271 0.0316546 0.0247081
41 ? 1.0 0.0875624 0.0477048 0.0298761 0.0542528 0.0462922 0.0292766 0.0445558 0.0948365 0.108905 0.0277957 0.0466834 0.0144551 0.0947183 0.0342331 0.0307982 0.0499945 0.0424618 0.0405672 0.0376214 0.037409
42 ? 1.0 0.0479141 0.0438316 0.0413291 0.046364 0.0454138 0.031345 0.040535 0.0478859 0.0466896 0.0230699 0.0518768 0.0466733 0.0476197 0.0503403 0.025692 0.0372029 0.0328646 0.200858 0.0453907 0.0471037
43 ? 1.0 0.0415238 0.0204243 0.0272065 0.0347487 0.0461703 0.0219374 0.0289534 0.0577875 0.0377488 0.0131386 0.0369091 0.0212384 0.0130728 0.0311024 0.0165655 0.0442079 0.417663 0.0183524 0.0444881 0.0267603
44 ? 1.0 0.0555887 0.0253429 0.0729509 0.0275719 0.036823 0.028837 0.337555 0.0164639 0.0172111 0.0189184 0.0300757 0.0389837 0.0297651 0.055393 0.0250863 0.0852067 0.0175564 0.0138397 0.0287993 0.0380304
45 ? 1.0 0.0487982 0.0360258 0.0324429 0.0228363 0.0469783 0.0196227 0.0378263 0.0337373 0.0255308 0.0403142 0.0626213 0.0292316 0.0331013 0.0354402 0.0230447 0.304498 0.0495866 0.0225806 0.048525 0.0472573
46 ? 1.0 0.0448116 0.0267073 0.0252023 0.0164517 0.0752536 0.00811881 0.0235133 0.0507318 0.101979 0.0414583 0.0440523 0.0116221 0.0051407 0.072881 0.0386683 0.0249203 0.0573129 0.185764 0.019303 0.126108
47 ? 1.0 0.0141355 0.0201005 0.0528475 0.0277457 0.023776 0.0260065 0.0140925 0.0169219 0.0226133 0.0101235 0.0269816 0.343412 0.0357402 0.0240047 0.0149605 0.144534 0.0948963 0.0212738 0.0518197 0.0140145
48 ? 1.0 0.0106172 0.024852 0.028103 0.025343 0.150259 0.00900526 0.0194495 0.0557752 0.0272225 0.415756 0.0511763 0.0184996 0.0191153 0.0252409 0.0175242 0.0107112 0.0180657 0.0210046 0.0251221 0.0271575
49 ? 1.0 0.0225185 0.0267288 0.0203431 0.0156329 0.0459468 0.0102072 0.0210012 0.0395165 0.0218987 0.479011 0.0633662 0.0174194 0.0207844 0.0175953 0.0082921 0.018788 0.00965276 0.0773566 0.0340561 0.0298837
50 ? 1.0 0.161875 0.128609 0.0405106 0.15377 0.00801015 0.028498 0.0200427 0.111728 0.0457719 0.00871661 0.0205189 0.00792169 0.00327908 0.0584694 0.00463414 0.00821837 0.102211 0.063358 0.0154984 0.0083596
51 ? 1.0 0.0963122 0.010222 0.115853 0.0887703 0.00922305 0.0703561 0.0702654 0.0163571 0.0538926 0.0189489 0.0491011 0.0222404 0.00246561 0.0156266 0.0308824 0.11556 0.048844 0.0479223 0.0148022 0.102356
52 ? 1.0 0.0490921 0.0157865 0.0353779 0.140533 0.0318195 0.0505096 0.0301749 0.0488353 0.025235 0.0477503 0.0921013 0.0454578 0.00230691 0.0599269 0.0577331 0.0667194 0.10412 0.0284832 0.030311 0.0377267
53 ? 1.0 0.0911436 0.0202971 0.0232515 0.0222176 0.0168126 0.0174806 0.30425 0.0130255 0.0139848 0.00610175 0.0252962 0.0445013 0.0341077 0.0258476 0.0291726 0.0706706 0.121589 0.031751 0.0336125 0.0548866
54 ? 1.0 0.0209919 0.0203817 0.0367758 0.0203622 0.0279346 0.0199496 0.0333157 0.0362199 0.0604473 0.0124743 0.0339412 0.461127 0.0104507 0.0244587 0.0107765 0.0326013 0.0738502 0.0134156 0.0289888 0.0215378
55 ? 1.0 0.0600122 0.0250666 0.0266125 0.0841921 0.0514513 0.190544 0.111627 0.010457 0.0419176 0.00585235 0.0311671 0.0336265 0.0113352 0.0619138 0.0256454 0.090816 0.0225631 0.0175562 0.0502927 0.0473515
56 ? 1.0 0.149854 0.0224362 0.0139115 0.00944195 0.0180331 0.0128223 0.094063 0.0108002 0.127076 0.0269412 0.0913319 0.0162099 0.0101282 0.131368 0.0416848 0.00673585 0.0122266 0.0594387 0.0625733 0.0829229
57 ? 1.0 0.0151137 0.022417 0.0203337 0.0442398 0.0192784 0.015494 0.0346845 0.0926195 0.02705 0.45807 0.0407181 0.0146968 0.0327788 0.0290565 0.0123211 0.02337 0.0193362 0.0325484 0.0265304 0.0193432
58 ? 1.0 0.0148984 0.499493 0.0396798 0.0196832 0.0581905 0.0350812 0.0196802 0.011662 0.0156053 0.0207889 0.0400275 0.0213999 0.0178017 0.0221628 0.026631 0.0249649 0.0119986 0.0175641 0.031896 0.0507912
59 ? 1.0 0.0596913 0.00933376 0.0188112 0.0142473 0.0867477 0.0052153 0.0407778 0.00524717 0.118755 0.0577485 0.0420056 0.0783156 0.003327 0.0421059 0.104072 0.0720583 0.065251 0.00186884 0.0224309 0.15199
60 ? 1.0 0.00594229 0.00903711 0.0137822 0.0174577 0.0325078 0.0151861 0.0107001 0.16488 0.00910671 0.36487 0.05641 0.0107033 0.0125217 0.0109531 0.00545621 0.0209004 0.0234963 0.150314 0.0208335 0.0449408
61 ? 1.0 0.0582601 0.0106941 0.102601 0.047201 0.0789678 0.0287555 0.0764166 0.00492798 0.0930629 0.0160376 0.0408124 0.10249 0.00348719 0.0692783 0.0349634 0.0362335 0.0153793 0.00611615 0.070651 0.103664
62 ? 1.0 0.0150908 0.0218888 0.0304669 0.0475727 0.0389935 0.368628 0.028641 0.0200105 0.0254519 0.0104453 0.0357691 0.0619335 0.0152309 0.0331004 0.0356535 0.0936499 0.0213144 0.0428879 0.0328567 0.020414
63 ? 1.0 0.0385826 0.00815243 0.0236826 0.0546486 0.017483 0.0281981 0.135785 0.131641 0.0994943 0.0119813 0.0485711 0.048591 0.0060954 0.0342415 0.111642 0.029389 0.0297871 0.102824 0.0230067 0.0162037
64 ? 1.0 0.074823 0.00746851 0.0517467 0.183472 0.00731169 0.0358381 0.0274599 0.00771944 0.0736199 0.0599568 0.0409637 0.0484879 0.0718648 0.0582144 0.0387287 0.0374259 0.0506791 0.0203915 0.0240094 0.0798185
65 ? 1.0 0.0741743 0.0212819 0.0251903 0.0281597 0.029083 0.0156806 0.0273253 0.0205034 0.0262988 0.0276872 0.0402211 0.0182882 0.480149 0.022355 0.0131772 0.0281567 0.0250049 0.0159367 0.0374809 0.023846
66 ? 1.0 0.0145111 0.022687 0.0182192 0.0190933 0.0662215 0.0121383 0.0141608 0.0877344 0.0300656 0.384143 0.046427 0.0250858 0.0317997 0.027849 0.0434836 0.0124191 0.0169412 0.0733461 0.0357607 0.0179135
67 ? 1.0 0.0619021 0.0164471 0.156642 0.131242 0.0263753 0.0213972 0.0419009 0.0773047 0.0176663 0.0657564 0.0337217 0.0138471 0.0227668 0.0589776 0.0373605 0.0305598 0.0459037 0.0726519 0.0190605 0.0485166
68 ? 1.0 0.0116994 0.0234333 0.0171725 0.0634709 0.0786673 0.0136856 0.0146332 0.0172251 0.0151865 0.492052 0.0361236 0.0321128 0.0124637 0.0158178 0.0103492 0.050073 0.0234814 0.0276413 0.0270727 0.0176387
69 ? 1.0 0.0522256 0.0137083 0.074178 0.106207 0.0198506 0.148281 0.0914294 0.0112684 0.0959486 0.0536587 0.0564735 0.0590914 0.00175095 0.0783925 0.0202033 0.038192 0.0210993 0.0116376 0.0158593 0.0305435
70 ? 1.0 0.109726 0.00934865 0.0238262 0.0850143 0.0427412 0.0562157 0.0308451 0.020403 0.0405889 0.0300769 0.0599732 0.0285081 0.110771 0.0236875 0.0522625 0.0357246 0.0734361 0.0360256 0.0516773 0.0791483
71 ? 1.0 0.0125024 0.594473 0.0208619 0.0222018 0.042333 0.0140019 0.0180976 0.0143723 0.0195384 0.0202841 0.0272575 0.0225826 0.00825449 0.0169428 0.0407629 0.0184187 0.00869627 0.0129896 0.0261266 0.0393021
72 ? 1.0 0.0677176 0.0185696 0.0566726 0.0434544 0.0110487 0.107467 0.0152569 0.00729273 0.0346322 0.00833804 0.0215403 0.17362 0.00477521 0.0941022 0.0284214 0.128594 0.146634 0.00387113 0.0171197 0.0108732
73 ? 1.0 0.00548332 0.033433 0.00867491 0.0119629 0.0840514 0.00496755 0.00719601 0.251092 0.0116137 0.251156 0.0808286 0.0128006 0.0109127 0.0130832 0.00814938 0.00519885 0.024212 0.151083 0.0179946 0.00610685
74 ? 1.0 0.0712436 0.024058 0.00513355 0.0215594 0.0194414 0.0341725 0.0424359 0.0926244 0.0175404 0.111663 0.0674406 0.0337391 0.083831 0.0335172 0.0136487 0.0401042 0.154137 0.0853404 0.0213454 0.0270245
75 ? 1.0 0.100723 0.0197812 0.0185836 0.0498665 0.0219638 0.481048 0.0199294 0.0135144 0.0255765 0.00891082 0.0279042 0.0179217 0.00919109 0.0249006 0.0398864 0.0122765 0.0141936 0.0511814 0.0249609 0.0176864
76 ? 1.0 0.0144313 0.0503652 0.0230302 0.0300776 0.0243606 0.0557272 0.0174917 0.0167539 0.0452145 0.0574029 0.0253255 0.0396267 0.0109513 0.039357 0.0220986 0.00863083 0.0136284 0.0406278 0.443158 0.0217399
77 ? 1.0 0.00950792 0.0194074 0.0448748 0.0159238 0.0457091 0.0211303 0.0349437 0.0501229 0.0172668 0.374411 0.0418526 0.0244594 0.0828425 0.0167567 0.0299676 0.00938353 0.0120691 0.10343 0.0273143 0.0186259
78 ? 1.0 0.0174491 0.0159701 0.00940077 0.0149992 0.0322119 0.006514 0.0108218 0.149219 0.0140358 0.417013 0.0686775 0.0146042 0.0127763 0.0185227 0.0350559 0.0196922 0.0298636 0.0234471 0.0492934 0.0404327
79 ? 1.0 0.0943105 0.0180653 0.0163261 0.0363874 0.0105462 0.509131 0.0169763 0.0110898 0.031487 0.00600795 0.0308333 0.0149266 0.0115465 0.0178595 0.0448098 0.00652395 0.0105333 0.0756873 0.0235314 0.0134209
80 ? 1.0 0.0573148 0.0153062 0.066592 0.0224941 0.0137447 0.0103412 0.165307 0.0347566 0.0222107 0.0049299 0.0189395 0.35632 0.0047245 0.0164946 0.022147 0.0996534 0.0249727 0.0130475 0.0144863 0.016218
81 ? 1.0 0.0177511 0.0362112 0.0244735 0.0212338 0.0138812 0.0124381 0.0818237 0.0142365 0.0147249 0.0407595 0.0186083 0.0102656 0.538047 0.0214689 0.00672662 0.0349149 0.0278708 0.0256781 0.0241632 0.0147224
82 ? 1.0 0.0537551 0.0323368 0.0709492 0.192341 0.0294824 0.020659 0.024265 0.0247161 0.0407668 0.0336538 0.0300031 0.0842544 0.00291012 0.0557306 0.00289454 0.0307233 0.0566231 0.0195931 0.0648959 0.129446
83 ? 1.0 0.0180083 0.47237 0.0239837 0.0257959 0.050946 0.0507878 0.0216017 0.0246907 0.0219277 0.00761239 0.0339544 0.0254695 0.011428 0.0203287 0.020112 0.018645 0.0243842 0.0116939 0.068904 0.0473564
84 ? 1.0 0.0356068 0.0320791 0.407389 0.132626 0.0141813 0.0368057 0.023277 0.0152979 0.0126476 0.021237 0.0310155 0.0581356 0.00706633 0.0190933 0.00841467 0.0203663 0.0242058 0.0267675 0.0249139 0.0488741
85 ? 1.0 0.0434698 0.00435826 0.0418632 0.0479698 0.0429053 0.0265274 0.105478 0.0533245 0.0078818 0.11014 0.0676957 0.0393713 0.0428083 0.0357877 0.0136794 0.0544497 0.0439401 0.0437902 0.0397027 0.134856
86 ? 1.0 0.0391059 0.0207694 0.0220924 0.0214019 0.0254265 0.0125808 0.0131549 0.192883 0.0190835 0.363825 0.0542865 0.0146092 0.0251719 0.0318057 0.033197 0.0101374 0.0158871 0.0290614 0.033851 0.0216686
87 ? 1.0 0.0581752 0.0104571 0.0299166 0.063117 0.0536466 0.0177299 0.0442306 0.167374 0.0247834 0.154133 0.0285656 0.0282873 0.013108 0.0939807 0.00489399 0.029458 0.0272731 0.065712 0.0425483 0.0426095
88 ? 1.0 0.0473478 0.00327869 0.136255 0.0810738 0.0453774 0.0938474 0.0512048 0.0413075 0.0184511 0.049734 0.0675178 0.0385382 0.0486178 0.0265026 0.0141342 0.0377703 0.0581097 0.0597011 0.0376675 0.0435638
89 ? 1.0 0.0442652 0.00484044 0.0384069 0.0804732 0.108717 0.00914797 0.0599477 0.127227 0.0272248 0.0527996 0.0815507 0.0349575 0.0263073 0.0715107 0.0316984 0.0486304 0.0468539 0.0445436 0.0163575 0.0445406
90 ? 1.0 0.0370546 0.0110651 0.032016 0.0814875 0.0192881 0.0591517 0.0847348 0.0378907 0.0739016 0.0522443 0.093833 0.0775646 0.0112206 0.0402381 0.057202 0.0543476 0.062051 0.0516886 0.0306496 0.0323706
91 ? 1.0 0.0332613 0.00732448 0.0916086 0.0690708 0.0337143 0.0385594 0.0394167 0.0447604 0.017507 0.0187643 0.0440972 0.0779232 0.044881 0.143837 0.0250408 0.0673334 0.0588904 0.0565359 0.0409202 0.0465535
92 ? 1.0 0.0185736 0.0136618 0.0248152 0.0370084 0.166781 0.0175651 0.0202899 0.0361047 0.0455601 0.0555368 0.0278314 0.0214243 0.0120303 0.0367381 0.0374579 0.0127026 0.0145833 0.0194058 0.346131 0.0357985
93 ? 1.0 0.155848 0.0171671 0.0134554 0.016289 0.0393356 0.214952 0.0171198 0.00734791 0.0124318 0.00978268 0.028433 0.0127331 0.042434 0.0164557 0.00949118 0.290058 0.0220329 0.00866108 0.034234 0.0317381
94 ? 1.0 0.0121952 0.0656609 0.0325759 0.0141121 0.0684769 0.0118318 0.0423132 0.0111313 0.0137551 0.00672165 0.0273113 0.039482 0.0106898 0.0161616 0.00769312 0.0350767 0.0133618 0.0166045 0.0243901 0.530455
95 ? 1.0 0.010415 0.0418667 0.0222425 0.0139846 0.0357261 0.0113583 0.0169836 0.416302 0.0129402 0.060017 0.0256054 0.0470269 0.00639509 0.0264028 0.00906797 0.0162631 0.0256951 0.159041 0.0255622 0.017105
96 ? 1.0 0.116378 0.0247149 0.0349299 0.0514014 0.0130708 0.0132313 0.0352045 0.0712171 0.0170124 0.0277678 0.0333503 0.0155265 0.00932558 0.0133565 0.00906773 0.0115739 0.022885 0.434855 0.0322886 0.0128433
97 ? 1.0 0.0136374 0.022398 0.0685785 0.41013 0.0174185 0.0329697 0.0147179 0.029113 0.0378285 0.0327869 0.0359571 0.0163874 0.022643 0.0668687 0.00892418 0.0149489 0.0124368 0.100098 0.0256549 0.0165028
98 ? 1.0 0.09044 0.0103195 0.056033 0.0754833 0.0106169 0.0175796 0.0546542 0.0299849 0.0390434 0.0611534 0.00968959 0.0485615 0.0366728 0.0254237 0.0749118 0.122941 0.0689005 0.0655618 0.0659641 0.0360654
99 ? 1.0 0.0401556 0.0051275 0.0793219 0.0501554 0.0244042 0.0235603 0.0716715 0.0359853 0.0170071 0.0310366 0.0920902 0.0278165 0.0715908 0.0839929 0.0196244 0.0531161 0.0430957 0.0678858 0.127439 0.034924
100 ? 1.0 0.0501872 0.0343944 0.127244 0.0753418 0.0281118 0.113981 0.0333426 0.0637252 0.0267331 0.0280569 0.0425312 0.0929114 0.00674106 0.0503348 0.0645963 0.0500883 0.0189472 0.0407978 0.0260533 0.025881
101 ? 1.0 0.0377887 0.0357991 0.0161944 0.0166436 0.0355904 0.0351939 0.00683819 0.00958417 0.00521496 0.00266642 0.0166757 0.188004 0.134282 0.109361 0.0046396 0.108158 0.0804372 0.0829841 0.0202803 0.0536643
102 ? 1.0 0.0478979 0.0526307 0.11786 0.110436 0.0343246 0.0313215 0.0570503 0.0260968 0.0441487 0.0249117 0.0144069 0.0169501 0.0357615 0.114599 0.0323792 0.0152878 0.0869924 0.0753018 0.0438164 0.0178269
103 ? 1.0 0.0377998 0.0496035 0.0289092 0.0216429 0.0883954 0.0109761 0.109495 0.0964633 0.012954 0.0420063 0.0256317 0.0566056 0.00403805 0.0315548 0.0197827 0.0288502 0.0286567 0.08096 0.139082 0.0865938
104 ? 1.0 0.091316 0.0133384 0.0273503 0.0391114 0.0347143 0.403904 0.0332103 0.00943094 0.0108511 0.00644941 0.0236892 0.0444634 0.0167562 0.0154438 0.044476 0.073334 0.00934593 0.0441864 0.0325362 0.0260934
105 ? 1.0 0.127057 0.0409156 0.0232979 0.0469087 0.0687636 0.0112198 0.0152093 0.018558 0.0160112 0.0375498 0.0381687 0.0384944 0.12231 0.0749977 0.00468507 0.106231 0.0280443 0.100482 0.0284368 0.0526578
106 ? 1.0 0.0132115 0.542975 0.0222715 0.0207158 0.0275453 0.0154984 0.0181873 0.0177327 0.0222299 0.00985588 0.0304069 0.025713 0.0144239 0.0187056 0.0208714 0.034483 0.0192952 0.0159048 0.05682 0.0531531
107 ? 1.0 0.0116754 0.0393663 0.027091 0.0134493 0.101341 0.0101059 0.0425253 0.0136325 0.0141618 0.0232168 0.033164 0.0191004 0.0147233 0.033175 0.0105992 0.0196142 0.0299332 0.0274842 0.0840943 0.431547
108 ? 1.0 0.0185769 0.0226751 0.0266718 0.0316236 0.0209215 0.0192908 0.0226075 0.019458 0.0133893 0.0416879 0.0279415 0.0227716 0.515 0.0406328 0.0146067 0.0224172 0.0360995 0.013332 0.0330014 0.0372951
109 ? 1.0 0.0106557 0.0275625 0.0176037 0.0868861 0.0304834 0.458079 0.013276 0.0175019 0.0225546 0.00754575 0.0559956 0.0154335 0.0107189 0.0147272 0.0522112 0.0155947 0.0163994 0.0513486 0.0488038 0.0266193
110 ? 1.0 0.0239705 0.0329974 0.146116 0.0843574 0.0388317 0.0341123 0.0371525 0.0276802 0.0281365 0.0460891 0.0274336 0.107362 0.015576 0.0617667 0.0160344 0.0647117 0.0211823 0.0965805 0.0329675 0.0569417
111 ? 1.0 0.00594121 0.0166424 0.0196913 0.0149859 0.0909688 0.00470911 0.033487 0.227536 0.0119203 0.1714 0.0238959 0.0151196 0.0147765 0.0170564 0.011261 0.00865299 0.0316495 0.178666 0.0898201 0.0118193
112 ? 1.0 0.0843932 0.0753934 0.0435665 0.0410842 0.048921 0.099833 0.0829737 0.0436569 0.0194904 0.0277635 0.0552916 0.0728687 0.00296301 0.0309605 0.0198858 0.0349806 0.0398946 0.0417312 0.0498124 0.0845355
113 ? 1.0 0.0815241 0.0174222 0.240153 0.118657 0.0207483 0.0130362 0.0543817 0.00670453 0.00946948 0.0970574 0.0815121 0.0325748 0.0104286 0.0856495 0.00403345 0.0538117 0.00771556 0.00614794 0.0173123 0.0416605
114 ? 1.0 0.0331356 0.0391324 0.020727 0.00833547 0.0698164 0.0433424 0.021967 0.103179 0.0116994 0.0680901 0.0879032 0.0301979 0.0420432 0.0315907 0.0142498 0.0711079 0.0443632 0.0410163 0.026169 0.191934
115 ? 1.0 0.108608 0.0283982 0.0367837 0.24028 0.0522851 0.0462933 0.0806404 0.00879586 0.0360158 0.0115998 0.0224761 0.00928667 0.0864649 0.14943 0.00668373 0.00609711 0.0075479 0.0314468 0.018015 0.0128523
116 ? 1.0 0.0186672 0.0204728 0.0277834 0.456131 0.0369286 0.0236514 0.0371155 0.0464081 0.0507989 0.0105635 0.0460482 0.0280517 0.0209872 0.0249766 0.0136024 0.0242267 0.0232996 0.0206514 0.0509449 0.0186911
117 ? 1.0 0.0103439 0.0198748 0.0255696 0.0186673 0.0271432 0.00924679 0.0103684 0.0270545 0.01189 0.565825 0.0576969 0.0187354 0.0336432 0.0507496 0.008779 0.00791742 0.0121063 0.0306578 0.0255396 0.028191
118 ? 1.0 0.0124541 0.0427233 0.00747473 0.00846799 0.131376 0.0149127 0.14106 0.0575297 0.0515286 0.0467469 0.0478451 0.0265788 0.00243456 0.00707602 0.125172 0.00803736 0.0159055 0.0417329 0.0495817 0.161363
119 ? 1.0 0.0327275 0.0294932 0.0512456 0.426842 0.0328189 0.0374741 0.0440511 0.0218577 0.0666594 0.0174653 0.0309773 0.0247715 0.0101539 0.0290094 0.0112558 0.017182 0.0151695 0.0188382 0.0487869 0.0332208
120 ? 1.0 0.0307249 0.0278146 0.0237875 0.0318248 0.0338194 0.0200994 0.117726 0.0316843 0.0501135 0.0165893 0.0435787 0.0176715 0.0082801 0.282151 0.0830856 0.0426144 0.0288469 0.0218171 0.0332725 0.0544986
121 ? 1.0 0.0184633 0.0214712 0.0345267 0.0223221 0.0487954 0.00706737 0.0227284 0.0304375 0.0226352 0.425958 0.0479716 0.0169864 0.0149647 0.0232099 0.00998604 0.10671 0.0130131 0.0555274 0.0379395 0.0192861
122 ? 1.0 0.0321231 0.0676337 0.0213504 0.0161505 0.0595206 0.0503487 0.0566223 0.0869588 0.0250921 0.0451063 0.0743204 0.0857217 0.0070508 0.0431481 0.0448873 0.0866594 0.0620821 0.0397968 0.0271807 0.068246
123 ? 1.0 0.0544774 0.0157569 0.0313032 0.0364954 0.0660656 0.063886 0.0118074 0.0406427 0.0128488 0.0949524 0.0304744 0.0236754 0.0124509 0.145599 0.0150322 0.120044 0.0666989 0.0909311 0.0252269 0.0416322
124 ? 1.0 0.139166 0.0547469 0.0132954 0.0167115 0.0599396 0.00498331 0.00873395 0.0504645 0.0155037 0.0497394 0.0317976 0.00829224 0.00542337 0.00880894 0.00845421 0.0352872 0.251559 0.193188 0.0205748 0.0233305
125 ? 1.0 0.0315681 0.0138071 0.0573116 0.0810762 0.0707657 0.0761202 0.00700269 0.0509727 0.0617476 0.0480431 0.0438895 0.0363584 0.0179961 0.0809036 0.0353417 0.0826139 0.0738922 0.0597641 0.0377139 0.033112
126 ? 1.0 0.0623719 0.0157449 0.0583648 0.066736 0.0133769 0.0270784 0.048499 0.0100913 0.058306 0.0916921 0.0437026 0.0423004 0.013232 0.103571 0.0620978 0.0699347 0.0984713 0.049458 0.0251388 0.0398315
127 ? 1.0 0.0742426 0.0162103 0.0155477 0.00892404 0.0251144 0.040724 0.0262144 0.136513 0.0116171 0.15933 0.192075 0.00745019 0.00976162 0.0110042 0.00465814 0.0389594 0.0963629 0.0567843 0.0420534 0.0264529
128 ? 1.0 0.043438 0.015801 0.117231 0.229207 0.0119943 0.020205 0.0708037 0.0505592 0.0760926 0.0269141 0.047093 0.01274 0.00773838 0.0283331 0.00584928 0.0481595 0.0675939 0.0802633 0.0260369 0.0139463
129 ? 1.0 0.0186177 0.0337537 0.0395664 0.0294096 0.0298575 0.0499097 0.026186 0.0501554 0.0554309 0.0115358 0.0421772 0.0270106 0.0180493 0.0216042 0.426451 0.0187255 0.0220619 0.0192266 0.039404 0.0208673
130 ? 1.0 0.0211139 0.0293569 0.0283877 0.0212048 0.401024 0.0173483 0.0305394 0.0306906 0.0298758 0.0489658 0.0438508 0.0239372 0.029015 0.0304384 0.0144201 0.0445837 0.0196593 0.0302998 0.0454522 0.0598368
131 ? 1.0 0.107129 0.033281 0.0230496 0.254402 0.0259426 0.0273607 0.0211823 0.0171299 0.0867603 0.0359871 0.0364794 0.0230118 0.0594313 0.0442236 0.0114524 0.0243872 0.0604429 0.0414806 0.0378115 0.029055
132 ? 1.0 0.0758834 0.0426987 0.0302737 0.034867 0.0234365 0.0151647 0.0235768 0.304434 0.0356548 0.0519191 0.123104 0.0274778 0.0150488 0.022484 0.0152897 0.0134017 0.0285542 0.0440038 0.0431148 0.0296117
133 ? 1.0 0.0191801 0.0548752 0.0540622 0.0235111 0.440228 0.0125205 0.023698 0.0479328 0.0232237 0.0349364 0.0485471 0.0228983 0.0119344 0.0208257 0.0112077 0.0310999 0.0160147 0.0258525 0.0309377 0.0465144
134 ? 1.0 0.0677189 0.00928425 0.198586 0.0967197 0.0322968 0.0436951 0.0299562 0.0111394 0.020546 0.00673166 0.0149877 0.116008 0.144503 0.0503424 0.0109179 0.0846441 0.0177715 0.0157892 0.0191525 0.00921002
135 ? 1.0 0.0710731 0.0142875 0.0413592 0.0809008 0.0898181 0.027284 0.0273885 0.0253926 0.0794002 0.0776547 0.0507628 0.0141186 0.0400772 0.0310895 0.0222654 0.0578364 0.0373902 0.0853403 0.0644936 0.0620673
136 ? 1.0 0.0821853 0.00349416 0.158561 0.126681 0.0309952 0.0515884 0.0456516 0.0478776 0.0160196 0.0276798 0.0284224 0.0535429 0.0247585 0.0260714 0.00169293 0.0959187 0.0734883 0.0396091 0.0468167 0.018945
137 ? 1.0 0.103175 0.0114997 0.0441904 0.0356606 0.0496883 0.0652113 0.0427486 0.0871224 0.0177612 0.0367556 0.0426152 0.0182467 0.0325638 0.0679556 0.0255776 0.0851811 0.05633 0.0326712 0.0412541 0.103791
138 ? 1.0 0.202768 0.0132283 0.00451112 0.00386081 0.0367692 0.0304246 0.0249099 0.0228124 0.0218655 0.0129848 0.0493498 0.0449276 0.00476133 0.0450608 0.0234388 0.0803248 0.0728526 0.0740434 0.183419 0.047687
139 ? 1.0 0.0108883 0.0529522 0.0148756 0.0136349 0.112451 0.0217403 0.0267521 0.00936341 0.0161366 0.0156242 0.0543485 0.0136359 0.00584931 0.0111757 0.0160051 0.00756935 0.00883087 0.00831822 0.39611 0.183739
140 ? 1.0 0.0356469 0.00698758 0.0337336 0.0973885 0.0464237 0.0403197 0.0106851 0.0470032 0.0267684 0.0333988 0.12224 0.0315102 0.167452 0.0550834 0.0166779 0.0576447 0.096016 0.0514724 0.0107583 0.0127902
141 ? 1.0 0.00796194 0.0133774 0.037379 0.0221674 0.0110135 0.00726184 0.06497 0.0221633 0.035475 0.0392437 0.0217412 0.543381 0.00654899 0.029463 0.0128674 0.0340894 0.0121241 0.00759969 0.0268809 0.0442909
142 ? 1.0 0.0165335 0.00565233 0.0184586 0.0152062 0.14768 0.00276831 0.138229 0.0160382 0.00664649 0.0280796 0.0717108 0.096498 0.00520475 0.0370232 0.011747 0.0781777 0.0255085 0.0520431 0.015153 0.21164
143 ? 1.0 0.0287211 0.0149948 0.0201355 0.0293786 0.0248054 0.256878 0.0103891 0.0637523 0.0268346 0.00376669 0.0178855 0.0152059 0.023319 0.0164615 0.00994579 0.0456808 0.350542 0.00926977 0.0212194 0.010814
144 ? 1.0 0.0858136 0.0123363 0.192571 0.293587 0.070241 0.02645 0.0170413 0.0224289 0.00785266 0.0237243 0.0392016 0.035263 0.00231693 0.0320809 0.00553414 0.0212073 0.0118657 0.0186001 0.0451083 0.0367765
145 ? 1.0 0.0441531 0.00521236 0.0785066 0.101124 0.0700683 0.023635 0.0797159 0.0221047 0.0203037 0.0304052 0.0529996 0.0611604 0.0322391 0.0849438 0.0463354 0.0142058 0.015703 0.0974138 0.0142855 0.105485
146 ? 1.0 0.0707291 0.0188659 0.0776854 0.0488631 0.0376618 0.197433 0.038891 0.0206263 0.0520201 0.0503621 0.0301318 0.0508801 0.01709 0.0380622 0.0276705 0.0375071 0.040359 0.0395908 0.0715651 0.034006
147 ? 1.0 0.0569072 0.00342148 0.0173242 0.0325885 0.01635 0.028733 0.0346972 0.195269 0.0172311 0.045806 0.0264362 0.0493511 0.0237562 0.0152545 0.00616843 0.126729 0.201674 0.0649671 0.0156209 0.021715
148 ? 1.0 0.0243742 0.0218204 0.0190528 0.0291542 0.0140181 0.0191665 0.0501183 0.045524 0.0155367 0.0100759 0.0360617 0.0296452 0.0223246 0.0175924 0.00721468 0.311055 0.237366 0.0261447 0.0316175 0.0321363
149 ? 1.0 0.21343 0.002693 0.0106845 0.0185927 0.0865667 0.0590739 0.0207932 0.0272266 0.00444085 0.0773192 0.0272079 0.0312007 0.0128152 0.044528 0.00126205 0.176217 0.0801866 0.0427707 0.0244689 0.0385219
150 ? 1.0 0.185213 0.0481552 0.0381621 0.0275425 0.0430668 0.0381894 0.0246603 0.0101136 0.0534474 0.0661774 0.0859319 0.0225801 0.0135 0.0340713 0.0350609 0.159886 0.0504526 0.0262908 0.0154289 0.0220696
151 ? 1.0 0.0489142 0.41959 0.026796 0.0468041 0.0508937 0.0479327 0.0243135 0.0134964 0.0181324 0.00816002 0.027664 0.0155018 0.0460567 0.0197664 0.0227158 0.0186673 0.036579 0.0361004 0.0439288 0.0279871
152 ? 1.0 0.0196055 0.0167078 0.0109542 0.0798947 0.0459084 0.0524229 0.0713093 0.0804987 0.0457961 0.014223 0.0306944 0.087935 0.0881614 0.0428303 0.0208928 0.0281813 0.0776632 0.0557005 0.0229066 0.107714
153 ? 1.0 0.0563655 0.0211333 0.137375 0.0924927 0.0296329 0.00712379 0.0250155 0.0278914 0.00748181 0.0275727 0.114337 0.0922482 0.00325174 0.0328688 0.0321886 0.0704523 0.05782 0.103236 0.0502026 0.0113107
154 ? 1.0 0.0716508 0.0033938 0.0138325 0.0327298 0.0453282 0.0920664 0.0386408 0.0933112 0.0659801 0.0185784 0.0468097 0.114428 0.00331799 0.0666745 0.0491423 0.0712904 0.0435482 0.0394112 0.0204726 0.0693933
155 ? 1.0 0.109667 0.0124621 0.0818143 0.035402 0.00889289 0.0694009 0.0882522 0.00747273 0.0355738 0.00954623 0.0629648 0.0699386 0.00743664 0.110392 0.0157998 0.138467 0.035269 0.0351353 0.0203295 0.0457846
156 ? 1.0 0.0251875 0.00308588 0.115628 0.058602 0.0345645 0.109938 0.088731 0.0572072 0.0333898 0.045833 0.0337433 0.0936609 0.0072206 0.0878408 0.0119469 0.0560625 0.0514453 0.0537157 0.0102812 0.0219152
157 ? 1.0 0.23408 0.00558326 0.0540676 0.030023 0.0168425 0.0174876 0.113502 0.0461031 0.0223154 0.0450592 0.0884272 0.0191495 0.100098 0.08383 0.0197466 0.0312807 0.0299526 0.0158941 0.0131978 0.0133584
158 ? 1.0 0.0904726 0.00712114 0.0833358 0.0965431 0.017322 0.112668 0.0713061 0.0116316 0.0322785 0.0262177 0.0493374 0.0463213 0.0118109 0.075794 0.0151518 0.100783 0.100866 0.00769436 0.0277846 0.0155601
159 ? 1.0 0.00953955 0.0303573 0.0380369 0.0204081 0.405537 0.0316193 0.0429527 0.0138476 0.0182874 0.0183552 0.152983 0.0189402 0.010316 0.0147532 0.0123784 0.0203732 0.0100214 0.0532368 0.0414255 0.0366318
160 ? 1.0 0.0107123 0.0409282 0.0526624 0.014737 0.035174 0.01271 0.0833128 0.0103146 0.0122669 0.0129415 0.0295923 0.0167715 0.0143402 0.0176261 0.0114693 0.00963397 0.0118425 0.010152 0.0318523 0.56096
161 ? 1.0 0.0179313 0.0132503 0.0170652 0.0134723 0.00902039 0.0403196 0.148583 0.00955811 0.120627 0.00900143 0.0250435 0.237053 0.00376163 0.00916528 0.200398 0.0720617 0.0233304 0.00522312 0.0149038 0.0102309
162 ? 1.0 0.0164419 0.0177001 0.0695339 0.0208317 0.0166286 0.00894205 0.0212834 0.0499772 0.0836821 0.0056202 0.0277041 0.46671 0.00599473 0.0156478 0.0090093 0.0389073 0.0625606 0.0123344 0.0254844 0.0250064
163 ? 1.0 0.00680839 0.0171722 0.0173499 0.0138949 0.0510407 0.00718585 0.0206487 0.183468 0.0191262 0.322285 0.0791456 0.0186075 0.00796033 0.0190946 0.00550891 0.0163929 0.00990156 0.128484 0.0427531 0.0131713
164 ? 1.0 0.0300149 0.0214781 0.0285066 0.0288381 0.0303372 0.050618 0.0775064 0.047421 0.0163313 0.32733 0.0474411 0.0505916 0.0139474 0.0357668 0.0163164 0.0345993 0.0149871 0.0430955 0.0332032 0.0516703
165 ? 1.0 0.0207375 0.0484141 0.0182713 0.0307046 0.0274382 0.0140929 0.0398751 0.0107355 0.0153869 0.022653 0.0263012 0.0152235 0.0204259 0.0202744 0.0502967 0.0202039 0.0109184 0.0181692 0.557619 0.0122587
166 ? 1.0 0.0138301 0.0158637 0.0103368 0.0177987 0.00752461 0.00857418 0.00517605 0.192844 0.015033 0.205882 0.0519139 0.0119263 0.0352697 0.0253728 0.00528908 0.00303535 0.0173226 0.330645 0.0182264 0.00813582
167 ? 1.0 0.0406617 0.0347503 0.0112257 0.0284081 0.0464562 0.0692252 0.0284266 0.0429245 0.0609873 0.0742712 0.0476684 0.0364828 0.00447906 0.0745559 0.0481534 0.043156 0.141585 0.0429903 0.0126764 0.110916
168 ? 1.0 0.224928 0.0305152 0.00368819 0.0278378 0.00444149 0.0583445 0.0417182 0.0158485 0.0755995 0.0355935 0.0708202 0.0408974 0.00897133 0.0560776 0.0176872 0.143874 0.0621474 0.0673349 0.0100842 0.00358986
169 ? 1.0 0.153349 0.0109278 0.0240334 0.0435282 0.0464782 0.0169179 0.0355499 0.0204989 0.0414409 0.0781706 0.114058 0.0773103 0.00643891 0.0443466 0.0522226 0.0921055 0.0293619 0.0283157 0.0388046 0.0461411
170 ? 1.0 0.0613509 0.00238444 0.138608 0.125215 0.0687592 0.0691395 0.0483247 0.0158313 0.022984 0.052347 0.0345072 0.115865 0.00627895 0.0573284 0.00691138 0.0506446 0.053676 0.0169859 0.0137029 0.0391546
171 ? 1.0 0.054647 0.00461458 0.161257 0.266986 0.00717956 0.0172016 0.0210052 0.0475367 0.0094184 0.0203068 0.0358666 0.0413164 0.040571 0.041474 0.00217718 0.0516539 0.0848416 0.046461 0.00749141 0.0379947
172 ? 1.0 0.016675 0.0017957 0.158138 0.0849199 0.0537888 0.0192418 0.0971351 0.0299051 0.00664217 0.0405098 0.0254692 0.0829206 0.01508 0.0345839 0.00581469 0.0417976 0.0615629 0.0993471 0.0232404 0.101432
173 ? 1.0 0.0106958 0.027223 0.0748942 0.0159321 0.105012 0.0147888 0.0330943 0.00742386 0.0135526 0.00660118 0.0295811 0.0407526 0.0122704 0.0178823 0.0152951 0.0253688 0.00693537 0.00882301 0.162367 0.371506
174 ? 1.0 0.090684 0.0314099 0.0483276 0.0253246 0.0128113 0.0561295 0.0653775 0.0257226 0.0958148 0.0512256 0.0236105 0.0455855 0.0220207 0.0949668 0.0431884 0.0523115 0.0620942 0.0675578 0.0103001 0.0755366
175 ? 1.0 0.0308437 0.020382 0.0133667 0.0464504 0.062521 0.0139672 0.147454 0.024581 0.0364943 0.084016 0.102624 0.0472414 0.0771598 0.0529058 0.0322767 0.0249809 0.0425797 0.0398777 0.0210135 0.0792643
176 ? 1.0 0.104767 0.0176123 0.00514994 0.00436472 0.034332 0.00638432 0.03094 0.0987304 0.00746752 0.0748704 0.110747 0.00836233 0.00375384 0.00531198 0.00179673 0.0419938 0.126443 0.267547 0.0346912 0.0147339
177 ? 1.0 0.136513 0.00623911 0.0180626 0.0768863 0.0842453 0.0205225 0.0612917 0.0436128 0.0204091 0.0995798 0.0313852 0.0406362 0.00278187 0.0397135 0.0238615 0.0684053 0.0817063 0.0615997 0.0621165 0.0204313
178 ? 1.0 0.0509479 0.0258925 0.0352329 0.0684509 0.0499768 0.0899956 0.0211645 0.0218644 0.0792658 0.0361708 0.0530233 0.126219 0.0181635 0.0706448 0.0218474 0.0915453 0.0595598 0.0404524 0.0142694 0.0253137
179 ? 1.0 0.0466411 0.00740163 0.0433352 0.13145 0.0761866 0.0164531 0.0350042 0.0178188 0.0408478 0.0398492 0.041022 0.0608175 0.0109423 0.0426513 0.0548432 0.0766233 0.056783 0.0658235 0.0553006 0.0802056
180 ? 1.0 0.00642007 0.0546573 0.0258065 0.0134595 0.15283 0.0067909 0.0257629 0.00953319 0.0171111 0.0108288 0.0240721 0.027061 0.00712156 0.0172431 0.00829999 0.0150301 0.0070779 0.0079301 0.211364 0.3516
181 ? 1.0 0.0397492 0.0404898 0.00722703 0.0259927 0.0761566 0.00596681 0.0325617 0.0232727 0.0469124 0.0458746 0.0919576 0.0187204 0.0117479 0.1231 0.0472482 0.0462073 0.0873872 0.0478064 0.114494 0.0671271
182 ? 1.0 0.0313652 0.0345564 0.0430908 0.030459 0.0208057 0.00714501 0.0599791 0.0302567 0.0581871 0.011522 0.0352839 0.409348 0.0155165 0.0210144 0.0099352 0.0745992 0.0349762 0.013398 0.0305676 0.0279953
183 ? 1.0 0.0356982 0.0305375 0.0557539 0.100261 0.0127414 0.0676887 0.0337145 0.0367887 0.035418 0.0616007 0.0725347 0.0776274 0.00254777 0.0537388 0.0390886 0.0779803 0.0997124 0.0467295 0.03212 0.0277182
184 ? 1.0 0.0610863 0.0204047 0.0220214 0.0501914 0.0309496 0.0490022 0.018946 0.0782355 0.108411 0.057291 0.145016 0.059833 0.00324455 0.0868522 0.0493844 0.00467952 0.0129195 0.0365991 0.0633805 0.041552
185 ? 1.0 0.0728438 0.00833146 0.087089 0.125298 0.0222175 0.110833 0.04573 0.0119214 0.020516 0.0360365 0.0251332 0.0117061 0.0600784 0.0166401 0.0645488 0.129866 0.0678422 0.0318354 0.0404243 0.0111094
186 ? 1.0 0.0470686 0.117166 0.0113941 0.0617409 0.0167761 0.0262849 0.0309637 0.0254157 0.136746 0.0478738 0.0403884 0.0352765 0.00578902 0.0881189 0.0488541 0.0322373 0.10789 0.0892665 0.016371 0.0143788
187 ? 1.0 0.0328856 0.00595923 0.0556335 0.112358 0.0397683 0.0196785 0.100056 0.0416787 0.0279477 0.0848864 0.0181741 0.0127977 0.0476373 0.125147 0.0434963 0.0658067 0.0241795 0.0618896 0.0506496 0.0293699
188 ? 1.0 0.0296551 0.0439724 0.0205899 0.02069 0.0146962 0.0302055 0.0160254 0.187335 0.0174628 0.0731017 0.0467225 0.0152373 0.0114202 0.0153738 0.00855683 0.00755527 0.0363783 0.358227 0.0247878 0.0220071
189 ? 1.0 0.00986033 0.0169207 0.0149531 0.0183082 0.055114 0.0117382 0.0314589 0.0412007 0.012196 0.430663 0.163226 0.0195548 0.039584 0.0154131 0.014809 0.00842353 0.0132845 0.0452613 0.0211844 0.0168462
190 ? 1.0 0.0313596 0.0286011 0.0119388 0.0364185 0.0434475 0.0150997 0.0151158 0.153447 0.00983396 0.191741 0.101029 0.0141389 0.00800211 0.012364 0.00594301 0.00863842 0.0137161 0.25136 0.0250971 0.0227083
191 ? 1.0 0.0186558 0.0170237 0.0175506 0.0182208 0.0886786 0.0115505 0.0146333 0.0824958 0.0186465 0.315789 0.0556436 0.0155483 0.0368841 0.0552159 0.0131444 0.00768902 0.0439455 0.111552 0.0329088 0.0242235
192 ? 1.0 0.0182 0.0418107 0.0235297 0.0187743 0.0897064 0.0341069 0.0227999 0.0142541 0.0182625 0.0395831 0.0285936 0.0174116 0.0179024 0.0232935 0.0301622 0.0125971 0.0161211 0.0161697 0.451747 0.0649748
193 ? 1.0 0.203192 0.033984 0.0483895 0.0267623 0.0123567 0.435127 0.0200445 0.0138534 0.0212423 0.00718455 0.0268143 0.019146 0.0085773 0.0178051 0.0100067 0.0255639 0.00855926 0.0216485 0.0253336 0.0144097
194 ? 1.0 0.0563757 0.0479541 0.0421028 0.0157542 0.0389945 0.0100119 0.0126716 0.121905 0.0152337 0.113698 0.110862 0.0133744 0.00679765 0.0140003 0.00728643 0.00588573 0.0158604 0.302378 0.0200656 0.0287885
195 ? 1.0 0.0165451 0.0282777 0.0273815 0.0305421 0.0259944 0.0184423 0.474862 0.0152632 0.0204392 0.0190776 0.0274841 0.0459578 0.0144702 0.0384029 0.0786717 0.0119786 0.0148433 0.0151476 0.0338231 0.0423963
196 ? 1.0 0.0423487 0.043968 0.109857 0.0623002 0.0440325 0.00967838 0.0619711 0.0249184 0.0101832 0.0350235 0.0747542 0.242318 0.00350097 0.00902447 0.0148428 0.061943 0.0188399 0.0144464 0.08161 0.0344391
197 ? 1.0 0.0765377 0.0435173 0.037447 0.027427 0.036557 0.0315445 0.0295869 0.0330056 0.0234491 0.05321 0.0436343 0.0276649 0.204736 0.0580971 0.0184568 0.112477 0.0309736 0.0356962 0.0509913 0.0249911
198 ? 1.0 0.0295745 0.0486506 0.0371005 0.0489733 0.0978378 0.0862571 0.0408023 0.0613526 0.029523 0.0113752 0.0518697 0.0454247 0.0348025 0.0347688 0.0425918 0.0668001 0.0482059 0.0679674 0.0467755 0.0693468
199 ? 1.0 0.0485027 0.0862259 0.0313955 0.0480409 0.0293744 0.0434311 0.0431084 0.0483311 0.0435125 0.0702233 0.0404145 0.0433699 0.022023 0.0457443 0.0522823 0.13911 0.0536331 0.0377766 0.043336 0.0301647
200 ? 1.0 0.0846547 0.047624 0.0533022 0.0577894 0.0376366 0.0510708 0.0609119 0.0727886 0.0241534 0.0580399 0.0358324 0.0611793 0.0289879 0.0456853 0.0172044 0.050853 0.0597192 0.0236133 0.0773152 0.0516389
201 ? 1.0 0.0514096 0.00957093 0.17732 0.178601 0.0290492 0.0383587 0.0157818 0.0443502 0.0384212 0.0505732 0.0244743 0.0413971 0.0144903 0.0582577 0.0092088 0.0932942 0.0272282 0.0302728 0.0200503 0.0478904
202 ? 1.0 0.0133029 0.0377588 0.0485542 0.507279 0.0130412 0.0306057 0.0315916 0.0193155 0.0462177 0.0099286 0.0281615 0.0199287 0.0117133 0.0544844 0.0208387 0.00748225 0.0226565 0.0280133 0.0314105 0.0177154
203 ? 1.0 0.238552 0.0265807 0.0231887 0.0403402 0.0166051 0.0136302 0.0519105 0.0123707 0.0502739 0.011399 0.0584292 0.0244968 0.0105314 0.287131 0.0186216 0.045153 0.00958335 0.0142212 0.0303256 0.0166554
204 ? 1.0 0.0466091 0.00473262 0.0934684 0.114059 0.03381 0.0300527 0.0502616 0.0261831 0.0395028 0.0249526 0.0534169 0.189733 0.00338404 0.057263 0.0157565 0.042975 0.0220833 0.043335 0.0489564 0.0594654
205 ? 1.0 0.039649 0.0228232 0.163444 0.249489 0.0489514 0.0727008 0.0324915 0.0510257 0.0134404 0.0219766 0.025746 0.0157241 0.00291949 0.0405084 0.00376952 0.0697298 0.0346175 0.0219781 0.00842091 0.0605949
206 ? 1.0 0.0197446 0.0289789 0.0106793 0.0149872 0.0183459 0.00548454 0.113674 0.093271 0.0533003 0.182972 0.188514 0.0209513 0.00792659 0.0327356 0.0473058 0.00733122 0.0208968 0.0521222 0.0214127 0.0593654
207 ? 1.0 0.0129712 0.0351861 0.0254515 0.0192059 0.0404334 0.0153869 0.0399267 0.0183793 0.0230503 0.0124681 0.0290136 0.0480362 0.0097207 0.025227 0.0138342 0.0228457 0.0137315 0.012518 0.0369337 0.54568
208 ? 1.0 0.048824 0.0184632 0.080602 0.0654497 0.026189 0.141613 0.0301201 0.0176342 0.0158227 0.0561669 0.0667899 0.0569534 0.0527501 0.0897338 0.0132388 0.0604064 0.0786693 0.0182737 0.0275135 0.0347865
209 ? 1.0 0.109205 0.0092576 0.0517237 0.0639185 0.0243678 0.112694 0.0396707 0.0714136 0.0514912 0.0440932 0.0326865 0.0374033 0.0589779 0.0658814 0.0364662 0.0647229 0.0552324 0.0283638 0.0233869 0.0190432
210 ? 1.0 0.0439865 0.0050155 0.0299862 0.0322348 0.0601104 0.0589761 0.0365022 0.0413099 0.0304129 0.0472058 0.0698971 0.0735744 0.0681989 0.0314501 0.0100908 0.110066 0.120721 0.0479494 0.0504307 0.0318816
211 ? 1.0 0.0656421 0.00476714 0.0517661 0.0606491 0.117202 0.0548134 0.0634585 0.0277475 0.0269741 0.0300288 0.0589888 0.0534806 0.1031 0.0517589 0.0237477 0.0215002 0.0172274 0.0779669 0.0364543 0.0527266
212 ? 1.0 0.0532655 0.0424473 0.0481753 0.00692463 0.0290891 0.0565386 0.0188493 0.0233441 0.12168 0.0146112 0.0541184 0.032782 0.158208 0.0195189 0.0218649 0.117368 0.0446737 0.091375 0.0116488 0.0335172
213 ? 1.0 0.0143582 0.0296499 0.0288307 0.0883659 0.0252701 0.0254924 0.0316072 0.0914491 0.0442496 0.0548033 0.0390227 0.0346259 0.00542188 0.0757043 0.0306753 0.0519219 0.0152577 0.176936 0.0456454 0.090713
214 ? 1.0 0.085101 0.013308 0.0199511 0.0209338 0.0223623 0.010262 0.0152996 0.272755 0.0202282 0.0598581 0.0325878 0.0145575 0.00815793 0.0135774 0.00901914 0.00999479 0.014082 0.305716 0.0351692 0.0170785
215 ? 1.0 0.0456523 0.0230439 0.0591769 0.00461507 0.0529987 0.00732173 0.021109 0.102256 0.0221198 0.0544788 0.0510734 0.00728406 0.0132364 0.0405278 0.0985657 0.0549914 0.0405966 0.0865781 0.0386646 0.17571
216 ? 1.0 0.033532 0.0203365 0.0257281 0.0332432 0.0256169 0.0206374 0.0256749 0.0469658 0.0238816 0.0302185 0.0328246 0.0229568 0.0171851 0.0270159 0.0132009 0.0124925 0.0183161 0.509482 0.0387501 0.0219412
217 ? 1.0 0.0466873 0.0331471 0.0168133 0.0481707 0.0682924 0.0109059 0.122293 0.0358121 0.0067217 0.0378388 0.0592894 0.0191976 0.00117634 0.0636695 0.0125089 0.166636 0.0595679 0.0643377 0.0844536 0.0424811
218 ? 1.0 0.116617 0.0240273 0.015606 0.0152974 0.0319005 0.0927325 0.02492 0.021225 0.102644 0.0189911 0.0275065 0.0159509 0.0117204 0.0517386 0.00411336 0.147262 0.133222 0.0266277 0.0998046 0.0180928
219 ? 1.0 0.044176 0.00914897 0.056951 0.0514741 0.0135411 0.064218 0.0599861 0.0144472 0.0629254 0.0858575 0.110029 0.0546307 0.105437 0.0518129 0.0596986 0.0335307 0.0452679 0.0312038 0.0254839 0.0201793
220 ? 1.0 0.0593465 0.041323 0.0500681 0.0588475 0.0233345 0.0830044 0.0777364 0.012399 0.0180904 0.0718966 0.0243546 0.0846399 0.0098711 0.069097 0.0738465 0.0349343 0.0881229 0.0239662 0.019779 0.0753418
221 ? 1.0 0.028349 0.0506793 0.0233494 0.0161261 0.0730911 0.00516346 0.0453734 0.0379065 0.0364939 0.0873804 0.108304 0.0105704 0.00287249 0.0381069 0.0165618 0.0403141 0.0606508 0.0583436 0.112545 0.147819
222 ? 1.0 0.0437065 0.022028 0.062235 0.166292 0.102871 0.0447883 0.0911243 0.0856647 0.0053333 0.0644169 0.0122001 0.0473009 0.000817959 0.0367893 0.0114923 0.00596829 0.00411227 0.042949 0.0196898 0.13022
223 ? 1.0 0.0437925 0.0322455 0.00952943 0.013315 0.0502273 0.0848759 0.0858613 0.0135612 0.0646827 0.0387159 0.0452245 0.0880455 0.0013216 0.115211 0.0812797 0.0890395 0.0409578 0.0318956 0.0550125 0.0152059
224 ? 1.0 0.0354238 0.0228048 0.0171366 0.0140587 0.0185504 0.0266648 0.0238957 0.0514601 0.0508215 0.121021 0.126683 0.0307753 0.00620667 0.104138 0.188815 0.0265954 0.0122451 0.0431762 0.039573 0.039954
225 ? 1.0 0.0148362 0.0267187 0.0817438 0.0729752 0.104622 0.00961191 0.0203514 0.123707 0.00551097 0.0544166 0.0555135 0.00719143 0.00258296 0.0158339 0.00397752 0.0562191 0.0545218 0.153073 0.0452752 0.0913177
226 ? 1.0 0.0530813 0.0179038 0.00529008 0.0206594 0.0737542 0.0216024 0.0329607 0.0787293 0.0825162 0.0810612 0.0796171 0.0388919 0.00346624 0.0504647 0.0427155 0.0694865 0.0685035 0.089282 0.0377258 0.052288
227 ? 1.0 0.120229 0.0285393 0.0164672 0.0294906 0.00778852 0.0279277 0.00478295 0.161863 0.0124755 0.0208958 0.021005 0.0487742 0.140544 0.011084 0.0176249 0.0553334 0.0992151 0.147119 0.00922803 0.019612
228 ? 1.0 0.0236011 0.0361951 0.0526548 0.0731732 0.134544 0.076933 0.0329334 0.0123308 0.00733248 0.0157049 0.021026 0.0138156 0.00944514 0.0245685 0.0161532 0.0876692 0.0904756 0.0280897 0.116981 0.126373
229 ? 1.0 0.0357204 0.0562019 0.0125027 0.0193558 0.0489345 0.0126879 0.0364078 0.121241 0.0272506 0.046313 0.0173001 0.0378582 0.0646178 0.0671217 0.0246258 0.0434407 0.0572322 0.176596 0.0406804 0.0539112
230 ? 1.0 0.0387144 0.0395428 0.0446802 0.00350104 0.0370484 0.00763512 0.0268611 0.00920448 0.0103617 0.0689436 0.0582361 0.0137761 0.00122227 0.124243 0.0283234 0.0688239 0.07534 0.135767 0.115604 0.0921713
231 ? 1.0 0.0243587 0.0287593 0.0367061 0.132538 0.0855901 0.0183736 0.0578823 0.0939191 0.0309183 0.0557006 0.0607362 0.0434254 0.0287187 0.0343951 0.0271936 0.0248022 0.0127928 0.0532154 0.0960031 0.0539713
232 ? 1.0 0.0364656 0.0211316 0.0142052 0.0176147 0.0412648 0.0155376 0.0294586 0.0314525 0.211644 0.0303347 0.0265207 0.0434316 0.0067972 0.0130822 0.280485 0.0387283 0.0238767 0.020151 0.0430163 0.0548016
233 ? 1.0 0.067434 0.0296453 0.00458821 0.00412003 0.0665748 0.0105227 0.0614268 0.0375808 0.13083 0.029044 0.0849257 0.0413856 0.0507668 0.0439851 0.0638321 0.0169684 0.107206 0.048839 0.0384488 0.0618762
234 ? 1.0 0.068785 0.0625784 0.00425362 0.0335459 0.0483222 0.0201852 0.0106174 0.0362633 0.0344455 0.0703639 0.0824132 0.0263035 0.0267068 0.0408909 0.120622 0.0382727 0.0811118 0.10022 0.0401165 0.0539825
235 ? 1.0 0.0596918 0.0307718 0.0379076 0.0474665 0.0181165 0.00698788 0.0699541 0.100026 0.0150305 0.0583133 0.0908739 0.0765085 0.00197399 0.0961601 0.0474233 0.0500151 0.0448246 0.0484839 0.0782781 0.0211913
236 ? 1.0 0.0356813 0.0241453 0.0294344 0.00763007 0.0674908 0.0419676 0.0361808 0.0407727 0.0435162 0.0846842 0.120201 0.0658307 0.00246916 0.112674 0.0460567 0.0392369 0.0246155 0.0415078 0.0282693 0.107637
237 ? 1.0 0.00699584 0.0181756 0.238431 0.214674 0.0123878 0.0362538 0.0209429 0.0179327 0.0166 0.00433844 0.0258064 0.0406737 0.0113067 0.0258696 0.0083083 0.0188727 0.175524 0.0211992 0.0527958 0.0329121
238 ? 1.0 0.0807245 0.0315699 0.0507785 0.0376691 0.0240439 0.00811186 0.064466 0.0805714 0.0283034 0.0462942 0.090122 0.0951597 0.0128059 0.1388 0.0094091 0.0491953 0.0371127 0.0679035 0.0297466 0.0172121
239 ? 1.0 0.0456957 0.0069754 0.0420024 0.0812049 0.0192314 0.0299156 0.0393487 0.093638 0.023072 0.035238 0.100716 0.0831019 0.0656792 0.0502171 0.0276829 0.0431876 0.0961717 0.0580258 0.0246414 0.0342548
240 ? 1.0 0.0152763 0.0302588 0.0544758 0.0473005 0.0336573 0.363643 0.0311673 0.0235691 0.0236229 0.0351457 0.0373714 0.0544657 0.0139005 0.0303013 0.0303122 0.0343492 0.0153635 0.0495206 0.0472647 0.0290341
241 ? 1.0 0.0262867 0.0167098 0.020165 0.0150466 0.0615355 0.0247422 0.0213912 0.0616717 0.0519231 0.0466731 0.0427733 0.02337 0.00687693 0.0226935 0.306863 0.0484484 0.0273733 0.0384981 0.102889 0.0340696
242 ? 1.0 0.0128631 0.024884 0.0226931 0.0173688 0.151848 0.0124088 0.0338781 0.0808163 0.0500136 0.0332051 0.362599 0.0124922 0.0140914 0.0467621 0.0253326 0.00847993 0.0302502 0.0254101 0.0189332 0.015671
243 ? 1.0 0.0575564 0.0100958 0.0262792 0.0552077 0.0459625 0.0340176 0.0660166 0.0759737 0.0245264 0.103971 0.0607093 0.0931281 0.00588608 0.0966579 0.0176379 0.025498 0.0197299 0.0444624 0.0613117 0.0753718
244 ? 1.0 0.0245131 0.0280014 0.0356971 0.0135062 0.0666495 0.0117379 0.0513384 0.0162519 0.0175388 0.00865089 0.0552066 0.0391278 0.0103952 0.0156167 0.0129689 0.0385108 0.0608179 0.0317549 0.0367266 0.424989
245 ? 1.0 0.0539826 0.0540093 0.0186351 0.00847603 0.0976432 0.0354093 0.216601 0.00873762 0.010022 0.0142084 0.0420931 0.0467631 0.00685149 0.0268443 0.004249 0.00765737 0.00522251 0.00880738 0.0202434 0.313544
246 ? 1.0 0.00816149 0.0516985 0.0176963 0.0128985 0.0443857 0.0134216 0.0124821 0.00867629 0.0108767 0.0162121 0.0223674 0.0109169 0.00728375 0.0197313 0.0170812 0.00517255 0.00649742 0.0080234 0.665952 0.0404645
247 ? 1.0 0.0910099 0.0296736 0.0289414 0.0391985 0.0306572 0.00699422 0.0896012 0.032795 0.027612 0.0815635 0.0423451 0.0282693 0.00493243 0.0441749 0.0312893 0.104626 0.143649 0.0755979 0.0198177 0.0472522
248 ? 1.0 0.0198514 0.0221625 0.00763826 0.0141816 0.0493945 0.00377413 0.00808867 0.17171 0.0371701 0.213589 0.0911684 0.0112167 0.00697858 0.00781811 0.020135 0.0219217 0.106258 0.152516 0.0269507 0.00747573
249 ? 1.0 0.0131176 0.0219004 0.0142055 0.0143363 0.0141473 0.00865382 0.0084996 0.24217 0.00969636 0.303193 0.0465893 0.00683995 0.0456883 0.0231853 0.00520951 0.00587324 0.00863544 0.164642 0.0324625 0.0109542
250 ? 1.0 0.0414081 0.0169264 0.0355079 0.0566475 0.0278838 0.0348329 0.0511559 0.0252815 0.0601392 0.0624068 0.0941089 0.0505227 0.0770064 0.0897345 0.0501659 0.0456895 0.0737057 0.0322704 0.011652 0.0629534
251 ? 1.0 0.0744958 0.014493 0.0903114 0.0699204 0.0217821 0.00990167 0.106907 0.0243944 0.056602 0.0187639 0.0311725 0.0227885 0.238829 0.0364635 0.0347537 0.0383213 0.0256804 0.0458149 0.0224431 0.0161623
252 ? 1.0 0.0765406 0.00961285 0.0671623 0.0869977 0.0457993 0.125554 0.0240396 0.00327474 0.0614692 0.0451695 0.0266776 0.0999188 0.00371475 0.0520094 0.0432072 0.0774742 0.0484618 0.0347783 0.020189 0.0479493
253 ? 1.0 0.0503457 0.023787 0.123882 0.0665415 0.0224014 0.0949385 0.107908 0.00962449 0.039181 0.00218878 0.0207124 0.0486537 0.0024794 0.24588 0.00420148 0.0400349 0.00904566 0.00965281 0.0261295 0.0524126
254 ? 1.0 0.0518939 0.0187425 0.0315602 0.059374 0.122369 0.0262045 0.0616622 0.0447899 0.0444394 0.0098674 0.0585767 0.0854728 0.00464833 0.0511169 0.0163328 0.0580915 0.0656205 0.0353221 0.0655486 0.0883669
255 ? 1.0 0.016716 0.0195229 0.0134501 0.0122095 0.0152077 0.0194268 0.00882906 0.387869 0.0319512 0.178935 0.0745532 0.0120946 0.00888854 0.00987791 0.0223733 0.00619068 0.0332746 0.101643 0.0163785 0.0106088
256 ? 1.0 0.0790307 0.0325342 0.0444258 0.0243568 0.0510859 0.0383462 0.019771 0.0482413 0.00540196 0.107351 0.0505429 0.0340205 0.000856311 0.09342 0.0104412 0.0720592 0.0589133 0.0700729 0.0838268 0.0753021
257 ? 1.0 0.00792572 0.0155342 0.0111176 0.0146633 0.334895 0.00773187 0.029825 0.0760675 0.0124923 0.218088 0.040548 0.0156416 0.0120623 0.018026 0.0065395 0.0361227 0.00584317 0.0332439 0.0495393 0.0540923
258 ? 1.0 0.0393603 0.0221833 0.0494516 0.231715 0.0167073 0.0324052 0.0529542 0.0242687 0.0442113 0.00785758 0.0678462 0.0317702 0.00795051 0.0598595 0.0399112 0.0441991 0.0814646 0.0958766 0.0309128 0.0190951
259 ? 1.0 0.28062 0.0328353 0.0277483 0.0497186 0.0166225 0.122485 0.0484048 0.0206609 0.0352871 0.0111223 0.0404068 0.0246296 0.00598555 0.0200473 0.00773658 0.100864 0.0565457 0.0377019 0.0392974 0.0212797
260 ? 1.0 0.0566669 0.0118784 0.0352606 0.0752288 0.0194627 0.011578 0.00758586 0.034336 0.0076815 0.0473785 0.0666572 0.0369088 0.00456702 0.067966 0.017275 0.17736 0.209449 0.0325159 0.0330436 0.0472008
261 ? 1.0 0.0140663 0.0483528 0.0390961 0.0298522 0.0419011 0.521705 0.0152103 0.0246567 0.0216026 0.0193976 0.0399071 0.0213822 0.0103319 0.0219668 0.0082317 0.0389152 0.0121162 0.0232091 0.0290121 0.0190867
262 ? 1.0 0.0232345 0.0199376 0.0540095 0.021841 0.0159472 0.0347107 0.0291621 0.0213923 0.0230307 0.00869562 0.0297688 0.523847 0.0132639 0.0147441 0.00824708 0.028927 0.0268924 0.0154051 0.0385356 0.0484077
263 ? 1.0 0.0117628 0.0242348 0.0106795 0.0139458 0.170691 0.00681596 0.0177245 0.0685992 0.011757 0.271303 0.0781077 0.0095601 0.0291546 0.0141209 0.00725372 0.00622858 0.00558863 0.0103458 0.118814 0.113312
264 ? 1.0 0.147199 0.0104483 0.00882321 0.0118052 0.00829341 0.00844555 0.0162925 0.215065 0.0179588 0.298138 0.06843 0.00993223 0.00548542 0.0107737 0.00738511 0.00357002 0.0258809 0.0915527 0.012399 0.0221218
265 ? 1.0 0.340937 0.0323385 0.026413 0.0477437 0.0185641 0.0170427 0.023039 0.0346007 0.0245135 0.0164648 0.107934 0.0209522 0.0233615 0.0232449 0.0117099 0.0323719 0.0481539 0.108199 0.0214155 0.0210012
266 ? 1.0 0.0348023 0.0262534 0.0220347 0.0215901 0.026474 0.0115631 0.0136064 0.0232536 0.0276667 0.0478444 0.0466327 0.0188502 0.512524 0.0197347 0.0110074 0.0385779 0.0197699 0.0263474 0.0333656 0.0181016
267 ? 1.0 0.0542549 0.0762201 0.0179037 0.0354648 0.0336391 0.0620934 0.0330184 0.0414126 0.0218252 0.0848132 0.0188428 0.0290493 0.00408511 0.0492414 0.0353033 0.07639 0.0597186 0.0916208 0.145 0.030103
268 ? 1.0 0.00783876 0.0649425 0.0107049 0.0103219 0.166975 0.0160043 0.0866598 0.0140935 0.0397808 0.00385116 0.100854 0.0258611 0.00439986 0.0708554 0.00653678 0.00930458 0.0111704 0.0178406 0.0913234 0.24068
269 ? 1.0 0.369138 0.0152113 0.0511733 0.015105 0.0136941 0.258224 0.0142376 0.0094351 0.0113949 0.00513311 0.020005 0.01406 0.00651853 0.0122003 0.00588862 0.0652602 0.032822 0.0368009 0.0199148 0.0237836
270 ? 1.0 0.00933765 0.0136376 0.0158621 0.0109745 0.339272 0.00611838 0.0643665 0.0217027 0.0097818 0.0479739 0.0269852 0.0117426 0.00423358 0.0106319 0.00702023 0.0203504 0.0109615 0.0115177 0.13986 0.217669
271 ? 1.0 0.0870762 0.0196986 0.00528545 0.184152 0.0120788 0.0852844 0.0105874 0.0566571 0.0811367 0.0560765 0.0208852 0.00341391 0.00135805 0.0986383 0.0106849 0.0923309 0.079507 0.0524084 0.0102657 0.0324736
272 ? 1.0 0.0546587 0.0522663 0.00950228 0.0156997 0.0381067 0.00633093 0.00817708 0.247232 0.00861305 0.201546 0.0459964 0.00983491 0.0170863 0.0266411 0.00773846 0.00467546 0.0329704 0.182994 0.0183507 0.0115796
273 ? 1.0 0.0603568 0.0218603 0.0887659 0.0773538 0.0205365 0.0863681 0.0534448 0.0253314 0.0416353 0.0432414 0.0685319 0.0557041 0.00196734 0.0329525 0.0527278 0.0801634 0.0521017 0.0558002 0.0342008 0.0469558
274 ? 1.0 0.032925 0.00888058 0.0131332 0.0126867 0.018522 0.0357887 0.0559489 0.0309988 0.125225 0.00783295 0.0153675 0.0210443 0.0279592 0.0262475 0.349139 0.0499559 0.0495648 0.0186606 0.0176864 0.0824327
275 ? 1.0 0.055027 0.0511893 0.0490117 0.0367063 0.00802433 0.0662957 0.0472723 0.0133241 0.0293096 0.0193779 0.0868407 0.18897 0.00399262 0.0588109 0.0413958 0.112212 0.0542571 0.0149718 0.0336672 0.0293448
276 ? 1.0 0.053583 0.0178407 0.0312084 0.0385544 0.0548099 0.0378379 0.058097 0.0739282 0.054584 0.0472877 0.0455879 0.0305524 0.0357735 0.0600812 0.0308018 0.0774788 0.157969 0.0412657 0.0257026 0.0270555
277 ? 1.0 0.0481813 0.0143552 0.0380824 0.0687232 0.048736 0.0353268 0.0303258 0.0343997 0.0785962 0.0544206 0.0217904 0.076908 0.0842662 0.0878771 0.037511 0.0265644 0.0560934 0.0340321 0.0617644 0.0620458
278 ? 1.0 0.0258755 0.0458048 0.0455132 0.0304966 0.0334102 0.0424574 0.0682903 0.0173598 0.0313623 0.0335805 0.0392381 0.183338 0.0264429 0.047586 0.0410725 0.132564 0.0525706 0.0445865 0.0337138 0.0247367
279 ? 1.0 0.135827 0.03767 0.0233505 0.0147596 0.0174038 0.267566 0.0303729 0.0284148 0.0213507 0.00963589 0.0290745 0.0385185 0.0285121 0.0365998 0.028877 0.0749181 0.0719139 0.0483353 0.0275298 0.0293692
280 ? 1.0 0.0118627 0.0179262 0.013038 0.0131303 0.244239 0.00943627 0.0139795 0.308214 0.0111329 0.0664479 0.0307047 0.023602 0.00853719 0.0123614 0.0108251 0.00995582 0.0375301 0.0774509 0.0261478 0.0534769
281 ? 1.0 0.0172937 0.0157263 0.0262077 0.023055 0.114774 0.00834922 0.0125916 0.253733 0.0261515 0.147413 0.0514025 0.0215412 0.0160872 0.032006 0.00681336 0.0128564 0.0437645 0.122532 0.034473 0.0132294
282 ? 1.0 0.0521695 0.0447825 0.00949725 0.0709174 0.0623203 0.00508516 0.0201767 0.0183266 0.0323667 0.0838687 0.0848893 0.0417323 0.00548918 0.0989557 0.0581364 0.0747322 0.0768611 0.0723702 0.0127483 0.0745747
283 ? 1.0 0.0647542 0.0151106 0.0107112 0.0105491 0.0118252 0.0235036 0.0168602 0.00716812 0.00793772 0.013354 0.0194624 0.00883242 0.0364936 0.0251322 0.0093117 0.472247 0.178804 0.0307625 0.0286265 0.00855498
284 ? 1.0 0.0873169 0.0132501 0.0756932 0.153458 0.0228342 0.0416049 0.0365327 0.0221154 0.0192341 0.0449032 0.0327129 0.105876 0.00760304 0.0386961 0.0443778 0.063574 0.0891871 0.0578285 0.00922669 0.033975
285 ? 1.0 0.069555 0.0504456 0.00339162 0.0575864 0.0496696 0.0325769 0.0649543 0.0673001 0.0582503 0.161091 0.0405505 0.0426524 0.00277129 0.0475893 0.0293986 0.0538351 0.0632998 0.0507351 0.0344204 0.0199267
286 ? 1.0 0.0359347 0.00776129 0.0563236 0.0415519 0.0203797 0.0213963 0.0575769 0.0542338 0.0855306 0.0434119 0.0426053 0.0344236 0.109433 0.0499819 0.036231 0.11736 0.0934843 0.0402321 0.0195421 0.0326066
287 ? 1.0 0.0126409 0.0190879 0.00845505 0.0284593 0.0480396 0.0331654 0.0392984 0.0620887 0.0204156 0.0942729 0.0935842 0.0298328 0.104336 0.0375996 0.0289808 0.0271549 0.0972698 0.0857061 0.0522625 0.07735
288 ? 1.0 0.0791477 0.0179376 0.0311017 0.0220973 0.050148 0.130523 0.0766199 0.0375407 0.0167478 0.0321872 0.0558303 0.0491744 0.00276411 0.0951715 0.0235987 0.0516113 0.103326 0.0447254 0.0157962 0.0639511
289 ? 1.0 0.0603846 0.00552325 0.117767 0.138966 0.0237499 0.0471421 0.0131103 0.0352827 0.0257234 0.0445956 0.0595374 0.0414412 0.04976 0.0627148 0.00471121 0.0773495 0.0672663 0.0351886 0.0246183 0.0651686
290 ? 1.0 0.0196489 0.589175 0.0163274 0.0232073 0.016922 0.00976225 0.0234811 0.0379264 0.0139224 0.00996372 0.0616218 0.0255131 0.0094487 0.0264753 0.0176279 0.00852073 0.0108347 0.0138239 0.0343887 0.0314093
291 ? 1.0 0.0184329 0.0129724 0.0674218 0.0803167 0.0506574 0.00915584 0.0530437 0.0573884 0.0104273 0.0281109 0.0453816 0.161408 0.00355733 0.0444234 0.00330312 0.14871 0.0444167 0.0548582 0.0399405 0.0660741
292 ? 1.0 0.248605 0.0257047 0.0119484 0.0154267 0.0109658 0.0222814 0.0115107 0.0111866 0.0257642 0.00717176 0.046491 0.0190183 0.0152475 0.00953293 0.0123401 0.0978777 0.352661 0.028269 0.0166396 0.0113574
293 ? 1.0 0.0872184 0.00750483 0.0538806 0.0424444 0.0696165 0.0329528 0.0509319 0.0411175 0.0752711 0.0639705 0.0319351 0.0588169 0.0120754 0.0780609 0.0764241 0.0773815 0.0347019 0.0509701 0.0445621 0.010164
294 ? 1.0 0.0122613 0.571684 0.0210946 0.0213409 0.0371336 0.0107032 0.0121299 0.0135281 0.0197946 0.00777891 0.0244388 0.0496368 0.0294372 0.0315708 0.0276108 0.0191639 0.0117943 0.0123201 0.0211126 0.0454656
295 ? 1.0 0.0240911 0.018746 0.0347405 0.0225398 0.0647455 0.014213 0.0366848 0.0597991 0.0456341 0.0121692 0.109959 0.0226255 0.025274 0.362929 0.0265653 0.0176802 0.0202806 0.0246201 0.0225334 0.0341708
296 ? 1.0 0.0471012 0.0264303 0.0186617 0.0179674 0.0176945 0.013822 0.0130022 0.0620393 0.0468435 0.0430198 0.0248164 0.0184113 0.0354218 0.0176182 0.020204 0.159336 0.34892 0.0134707 0.0270082 0.0282113
297 ? 1.0 0.0869791 0.0223758 0.0219188 0.0286767 0.0236817 0.0222858 0.0703287 0.0129132 0.0229541 0.0180272 0.0405361 0.0133775 0.352126 0.0352354 0.0137495 0.0445974 0.0682983 0.0483499 0.0376526 0.0159355
298 ? 1.0 0.0300485 0.0538273 0.0876019 0.0430019 0.0424975 0.00678252 0.119703 0.0565401 0.0323277 0.0461625 0.0518145 0.0666656 0.0460115 0.0400175 0.0235543 0.0319404 0.0404441 0.0559828 0.0515951 0.0734808
299 ? 1.0 0.00858526 0.0149098 0.0257343 0.0381823 0.0145688 0.523264 0.0405258 0.0416962 0.0166771 0.0212839 0.0406835 0.0205485 0.0112411 0.0219014 0.0279855 0.00672288 0.041908 0.0513836 0.020796 0.0114028
300 ? 1.0 0.39048 0.00914797 0.0460733 0.0385353 0.0103415 0.0286592 0.00772312 0.019298 0.0121871 0.00485329 0.0265015 0.0143163 0.00800656 0.00819145 0.0125192 0.24982 0.0540394 0.0305492 0.0203127 0.00844394
301 ? 1.0 0.0156053 0.0425955 0.0189536 0.0113772 0.0665338 0.00866207 0.0108047 0.292955 0.0167576 0.16871 0.0427571 0.00893982 0.00514534 0.00801413 0.00946382 0.00817504 0.0250916 0.183679 0.0405531 0.0152251
302 ? 1.0 0.0647679 0.0114807 0.0412883 0.125704 0.0412798 0.0541484 0.0699549 0.0288894 0.0120586 0.071841 0.0752423 0.0747965 0.0589527 0.0576691 0.0384581 0.0542578 0.00948356 0.0459823 0.00697128 0.0567729
303 ? 1.0 0.0553843 0.0154256 0.028065 0.0352238 0.0226774 0.0844346 0.0277941 0.0550441 0.0203116 0.0201625 0.0294021 0.065594 0.0158267 0.0190234 0.033258 0.293866 0.116436 0.00970169 0.0260068 0.0263621
304 ? 1.0 0.0842783 0.00941564 0.0419357 0.0264982 0.049958 0.0513509 0.0509942 0.0284699 0.0301147 0.0533855 0.0589655 0.097442 0.0500985 0.0241463 0.0797738 0.113336 0.0465557 0.0620624 0.0164165 0.0248022
305 ? 1.0 0.111476 0.150277 0.0124869 0.0163478 0.0568787 0.00240677 0.0457086 0.0587823 0.0790846 0.124481 0.0327968 0.00845971 0.0146903 0.0211335 0.0935855 0.0418464 0.0262893 0.023956 0.0212729 0.0580406
306 ? 1.0 0.0321634 0.026676 0.0142507 0.0171042 0.0155878 0.0337603 0.0251762 0.0179545 0.0528092 0.0770711 0.0193494 0.0176506 0.473821 0.0123999 0.0259211 0.0498234 0.0172849 0.0269667 0.0182483 0.0259807
307 ? 1.0 0.025912 0.0127602 0.0108762 0.0114775 0.470854 0.00715499 0.0155716 0.0307563 0.0130285 0.0655985 0.0296249 0.0134791 0.0105909 0.0195334 0.0172334 0.0215014 0.0230926 0.0248733 0.0284136 0.147667
308 ? 1.0 0.0133551 0.0168034 0.0205006 0.0348244 0.0157636 0.0103213 0.0477193 0.0145198 0.0205461 0.0152479 0.0305991 0.0148292 0.0373474 0.601213 0.0353207 0.00914321 0.0132254 0.00847588 0.0194302 0.020815
309 ? 1.0 0.014029 0.0358953 0.0366695 0.013627 0.0319359 0.0182061 0.0721769 0.0106211 0.0607445 0.0203429 0.0800569 0.385413 0.00971394 0.0432986 0.011956 0.0467068 0.0188633 0.0161038 0.0328483 0.0407924
310 ? 1.0 0.0101843 0.0217384 0.0224301 0.022574 0.0160341 0.00576755 0.0158698 0.424086 0.0238904 0.0525081 0.0465591 0.0145494 0.0102858 0.0155707 0.0286998 0.00842588 0.0350962 0.180462 0.0310499 0.0142186
311 ? 1.0 0.0714888 0.0315678 0.118691 0.0138514 0.0235731 0.0884225 0.134023 0.00485794 0.00647966 0.00527641 0.014092 0.0470464 0.0120575 0.00910602 0.0107735 0.246138 0.114516 0.00730434 0.0180247 0.022711
312 ? 1.0 0.0803192 0.00965049 0.0149754 0.0394858 0.0197307 0.0212732 0.0737019 0.016022 0.115997 0.0143232 0.0281012 0.0106505 0.196426 0.0549151 0.0992002 0.0490306 0.0385627 0.0160239 0.0842768 0.0173339
313 ? 1.0 0.0270353 0.0160431 0.0204952 0.00776064 0.065671 0.0112305 0.0721269 0.0573788 0.0212482 0.051267 0.104311 0.0861821 0.00240776 0.0587996 0.0526946 0.0412202 0.0415793 0.0909206 0.0259287 0.145699
314 ? 1.0 0.0966123 0.0591833 0.00536757 0.00393541 0.0552815 0.114877 0.0488397 0.0280177 0.00876134 0.0159064 0.0185198 0.0207474 0.00348987 0.0161096 0.0164996 0.106153 0.132415 0.164844 0.0268476 0.0575917
315 ? 1.0 0.0168506 0.00994537 0.01012 0.0110734 0.0243146 0.0085087 0.0141878 0.384912 0.0537456 0.110344 0.063542 0.0139223 0.021932 0.0186192 0.0107409 0.01406 0.0297472 0.140441 0.0178481 0.0251457
316 ? 1.0 0.00944676 0.0157444 0.0198877 0.0386304 0.0222983 0.612358 0.00909741 0.0210727 0.0212884 0.019906 0.0321296 0.0428698 0.0157091 0.0123823 0.0191791 0.0195038 0.0111834 0.0113312 0.0355187 0.0104628
317 ? 1.0 0.0527144 0.0106564 0.0591437 0.109011 0.0108426 0.0130575 0.128632 0.0295069 0.0270272 0.0302963 0.0369461 0.0670649 0.00404684 0.106673 0.0507563 0.0930793 0.10689 0.0421745 0.0145342 0.0069468
318 ? 1.0 0.0211593 0.57171 0.0226139 0.0160997 0.0523108 0.00920162 0.0174922 0.0125415 0.0235094 0.0147103 0.024201 0.0199086 0.0285234 0.0184601 0.0200283 0.0188345 0.0193965 0.017602 0.031369 0.0403278
319 ? 1.0 0.0155791 0.0173887 0.0202242 0.0195668 0.0273034 0.0775724 0.0188328 0.0143285 0.0153453 0.0350861 0.0282245 0.0138945 0.511835 0.0516605 0.0247683 0.0332717 0.0254511 0.00938124 0.0193159 0.0209694
320 ? 1.0 0.0259819 0.0104285 0.00558124 0.0103271 0.00381548 0.0149086 0.0601967 0.1331 0.108839 0.0612275 0.0756882 0.0101687 0.00286039 0.0504948 0.164698 0.02564 0.115942 0.095935 0.018321 0.00584601
321 ? 1.0 0.0178151 0.0385766 0.0247712 0.013719 0.298993 0.00691893 0.0563976 0.0134835 0.0147959 0.0118377 0.0171998 0.00854475 0.00745131 0.0187833 0.00563427 0.0105195 0.0141909 0.00942853 0.0602368 0.350702
322 ? 1.0 0.0218095 0.0158087 0.0255642 0.0154793 0.0151635 0.0280567 0.0159737 0.147661 0.0131903 0.173149 0.0222062 0.0123377 0.0199807 0.0134628 0.00503204 0.012678 0.0295049 0.380649 0.0215262 0.010767
323 ? 1.0 0.0582258 0.0074028 0.00780369 0.0124094 0.00955694 0.0148806 0.12062 0.00256703 0.195245 0.0452008 0.0352118 0.00800833 0.00855266 0.0511239 0.20625 0.0166884 0.152523 0.00300923 0.0212863 0.0234348
324 ? 1.0 0.0516512 0.065108 0.0143212 0.0107956 0.0135386 0.0238798 0.0192266 0.0354091 0.027908 0.066389 0.0160858 0.0294096 0.0166292 0.0169021 0.00721739 0.454232 0.0978982 0.0142334 0.0108015 0.00836397
325 ? 1.0 0.0945336 0.0249304 0.0451096 0.0619604 0.0520407 0.0567173 0.0442854 0.0790058 0.0160992 0.0435274 0.0990469 0.0277876 0.0306903 0.0972879 0.0403223 0.059214 0.0592258 0.0323124 0.0117893 0.0241135
326 ? 1.0 0.0215911 0.0181812 0.0193927 0.0352772 0.00843783 0.0467389 0.0947083 0.0228128 0.252387 0.00471325 0.0220987 0.107804 0.00796675 0.0897352 0.100905 0.0459725 0.0444891 0.0166768 0.0157063 0.0244051
327 ? 1.0 0.00911475 0.0117527 0.0136485 0.0135194 0.0454817 0.0219948 0.0161839 0.10416 0.0129038 0.582938 0.0249577 0.0114976 0.0160184 0.0176036 0.00572942 0.0136317 0.0111591 0.0206333 0.0196344 0.0274369
328 ? 1.0 0.0732878 0.00964484 0.0116627 0.022938 0.00999601 0.037508 0.0278691 0.014742 0.0961918 0.0157859 0.0407744 0.0353581 0.00893204 0.0181851 0.300062 0.0694644 0.0611531 0.0621661 0.0704002 0.0138792
329 ? 1.0 0.0101275 0.0177783 0.0228789 0.0157024 0.0518963 0.0270246 0.0122666 0.0363821 0.0244651 0.193172 0.390419 0.0320082 0.0089654 0.0140859 0.00663655 0.00710555 0.0210669 0.0659736 0.0266091 0.0154352
330 ? 1.0 0.0639538 0.125034 0.0300531 0.0288372 0.0216098 0.0389476 0.0218447 0.0345895 0.0158 0.00751758 0.0301267 0.0247713 0.00790773 0.020385 0.00852141 0.0244492 0.0173564 0.434791 0.0210981 0.0224066
331 ? 1.0 0.0310054 0.0189951 0.0191912 0.0198431 0.0249251 0.0130177 0.0283678 0.0721784 0.0574822 0.0191817 0.0339496 0.0153218 0.0112052 0.0215549 0.0206083 0.0317919 0.467245 0.0339603 0.0456614 0.0145137
332 ? 1.0 0.011004 0.0325733 0.0329587 0.0530846 0.0157848 0.523146 0.0263408 0.012321 0.0498104 0.00928763 0.0302117 0.0175711 0.0145587 0.0328179 0.0251396 0.00889005 0.0317378 0.0226832 0.0244685 0.0256101
333 ? 1.0 0.00554144 0.0116245 0.0261182 0.00914089 0.00853648 0.00427639 0.00768376 0.0185714 0.0280759 0.281935 0.111322 0.0263373 0.165046 0.038304 0.00491319 0.00662271 0.0137993 0.151594 0.0727339 0.0078226
334 ? 1.0 0.0205369 0.0244791 0.022338 0.0218138 0.0354721 0.0299888 0.0608651 0.0476031 0.0490445 0.0127774 0.0277894 0.0228707 0.0220192 0.0289034 0.458584 0.0174142 0.020627 0.0212639 0.0352315 0.0203777
335 ? 1.0 0.018734 0.0259435 0.0364059 0.0223707 0.0192009 0.00781427 0.0223593 0.0422476 0.0334402 0.00946349 0.0372902 0.514357 0.0302094 0.0299296 0.0217176 0.033619 0.0370485 0.0117872 0.0254344 0.0206268
336 ? 1.0 0.039096 0.0197872 0.0565241 0.00786346 0.022537 0.0111379 0.0265658 0.0391978 0.160767 0.050576 0.0296427 0.181062 0.00271218 0.0645242 0.0908974 0.0685289 0.034089 0.0421371 0.0090001 0.0433532
337 ? 1.0 0.142149 0.0491979 0.0181752 0.0360182 0.0197615 0.0612093 0.0985463 0.00905744 0.0147145 0.022861 0.0377028 0.0336027 0.194825 0.0971278 0.0357043 0.0211308 0.0131329 0.0370082 0.0284231 0.0296537
338 ? 1.0 0.205061 0.0105415 0.0108898 0.0120166 0.0219921 0.0506927 0.0377044 0.104703 0.0253499 0.0418008 0.0302651 0.0181305 0.059411 0.0768375 0.0489928 0.0834968 0.0653382 0.0491326 0.00699949 0.0406445
339 ? 1.0 0.0181996 0.0231071 0.0153934 0.00796816 0.0371556 0.00495942 0.0252511 0.129913 0.135501 0.0620738 0.0729194 0.0197794 0.0182881 0.0691184 0.2105 0.0138774 0.0344666 0.0730497 0.0098371 0.0186421
340 ? 1.0 0.112549 0.0240585 0.0215013 0.055511 0.0181964 0.0282438 0.0415274 0.020047 0.0454601 0.014405 0.04139 0.0190504 0.0147722 0.305057 0.0296338 0.0858547 0.0678568 0.0134699 0.022057 0.0193589
341 ? 1.0 0.0147926 0.083511 0.0133381 0.0122478 0.0984232 0.00878592 0.0670561 0.0170766 0.0200256 0.0168501 0.0195469 0.0485383 0.0141262 0.0269727 0.0199404 0.00751199 0.0667753 0.0154061 0.0982888 0.330787
342 ? 1.0 0.00972373 0.0119948 0.01612 0.0359993 0.0126575 0.0385953 0.0120621 0.0370752 0.228209 0.00920085 0.0477936 0.0108751 0.0129487 0.0252119 0.430611 0.00784535 0.0192431 0.00571874 0.0184855 0.00962921
343 ? 1.0 0.108215 0.0345351 0.0441899 0.0389895 0.0213382 0.477351 0.0231382 0.0105038 0.0191626 0.0135143 0.0257389 0.0141146 0.0178548 0.0155892 0.0233909 0.0251059 0.0104108 0.0252737 0.0337102 0.0178737
344 ? 1.0 0.017865 0.013623 0.0130691 0.0106333 0.0276809 0.00856281 0.026425 0.0966207 0.00792408 0.334444 0.0967861 0.00737937 0.0349477 0.0412929 0.00703982 0.0166365 0.00800263 0.171896 0.019713 0.0394578
345 ? 1.0 0.0230289 0.0173404 0.0129647 0.0129482 0.335717 0.00922231 0.0915287 0.0712172 0.00812825 0.188448 0.0218504 0.0153862 0.0109176 0.0149337 0.00915415 0.015218 0.00622486 0.0206161 0.0306715 0.0844832
346 ? 1.0 0.0643431 0.0239516 0.0152806 0.0218752 0.0108911 0.168397 0.0152521 0.00692324 0.0438267 0.107912 0.0583609 0.0504862 0.00446792 0.115114 0.0904234 0.0708038 0.0223757 0.0583318 0.022068 0.0289148
347 ? 1.0 0.50109 0.0197476 0.0431751 0.016179 0.0284074 0.032051 0.0263501 0.0169715 0.0258032 0.015607 0.0364079 0.037182 0.0138396 0.0202379 0.0092042 0.0406749 0.0476806 0.0231724 0.0263763 0.0198427
348 ? 1.0 0.0241305 0.0186843 0.014356 0.0118186 0.0183851 0.00835314 0.0104573 0.423486 0.0104217 0.0306966 0.0349035 0.0170429 0.00833285 0.00882323 0.00358078 0.008071 0.0363962 0.288921 0.0130769 0.0100625
349 ? 1.0 0.440929 0.0233528 0.0523063 0.0104506 0.0288446 0.0258587 0.0106708 0.0205502 0.0157744 0.00368518 0.0189618 0.0120112 0.00525705 0.0133289 0.00986644 0.206443 0.0395602 0.0246582 0.0200133 0.0174783
350 ? 1.0 0.0123853 0.0320868 0.0322302 0.0186574 0.0229363 0.579324 0.0200716 0.0133155 0.0287543 0.0102932 0.0265791 0.0219562 0.0112285 0.0183126 0.00744042 0.0225102 0.0437974 0.0329382 0.0287714 0.016411
351 ? 1.0 0.0236869 0.0193905 0.0134647 0.00888553 0.624085 0.0264027 0.00833362 0.028372 0.00874201 0.0326731 0.0167191 0.0141681 0.0215591 0.0088244 0.00647775 0.0121202 0.0093122 0.00833658 0.0702195 0.0382271
352 ? 1.0 0.0121738 0.00896437 0.0074733 0.00696258 0.037687 0.0132418 0.0224051 0.343759 0.0063507 0.165344 0.0282146 0.0252442 0.00307492 0.00447476 0.00325547 0.00689776 0.0151513 0.268369 0.0149666 0.00599002
353 ? 1.0 0.0216261 0.0389938 0.0297643 0.452946 0.0128836 0.024607 0.0258541 0.0224691 0.0327831 0.0461662 0.0190743 0.0155929 0.0129841 0.0408683 0.0351987 0.0133771 0.0194461 0.070696 0.0245137 0.0401559
354 ? 1.0 0.0075663 0.0182893 0.0151734 0.0350096 0.0192566 0.629364 0.0233236 0.0178507 0.0179224 0.00836997 0.0256637 0.0389294 0.00894651 0.0167384 0.0184746 0.0117866 0.0124591 0.0228517 0.0309184 0.0211062
355 ? 1.0 0.0166728 0.0176383 0.0629407 0.0477876 0.010258 0.593054 0.0118935 0.0134887 0.0107198 0.0117005 0.02484 0.0113137 0.0186182 0.0139563 0.0265788 0.0252238 0.00765176 0.0333369 0.0266439 0.0156822
356 ? 1.0 0.011872 0.0415333 0.0169 0.013897 0.018419 0.0124879 0.015225 0.0220695 0.0114539 0.017439 0.0610421 0.0120221 0.00504401 0.0116289 0.0273913 0.0040327 0.00772561 0.00794003 0.663091 0.0187853
357 ? 1.0 0.0124775 0.0311415 0.0827408 0.0466344 0.0171616 0.00231039 0.0921284 0.11378 0.00802273 0.123276 0.00571789 0.0305091 0.0647259 0.0231308 0.00799647 0.07398 0.166322 0.0327514 0.00414948 0.0610442
358 ? 1.0 0.080037 0.0289017 0.00863663 0.0400973 0.0136748 0.454707 0.0160401 0.00913038 0.0182943 0.0112649 0.0525624 0.00953936 0.00407917 0.0718324 0.0201624 0.0250172 0.0243904 0.0191547 0.071055 0.0214231
359 ? 1.0 0.0168651 0.0204962 0.0107676 0.00500785 0.0109362 0.00289133 0.0131868 0.0170676 0.0327723 0.429594 0.342498 0.006053 0.00365381 0.00486265 0.0060449 0.00244181 0.019473 0.035466 0.0123732 0.00754835
360 ? 1.0 0.0178664 0.0175671 0.014802 0.0147831 0.0226387 0.00186404 0.0115137 0.139361 0.448589 0.0606598 0.0308729 0.0030631 0.00159131 0.0238039 0.0253688 0.0100464 0.00893589 0.102895 0.0308192 0.0129576
361 ? 1.0 0.0265343 0.0151242 0.498227 0.0293083 0.0144397 0.0291811 0.00958104 0.0191131 0.0300824 0.0220181 0.0368634 0.0535044 0.0131411 0.0190138 0.00660164 0.0299519 0.0380177 0.029679 0.0320195 0.0475983
362 ? 1.0 0.00813995 0.0147688 0.0159301 0.0394559 0.0199806 0.537984 0.01708 0.025963 0.0272653 0.0203619 0.0490806 0.0127615 0.0335574 0.0280318 0.027947 0.0178485 0.00953982 0.0487818 0.030053 0.0154698
363 ? 1.0 0.0108994 0.0437055 0.0205008 0.0177876 0.0340817 0.0323464 0.0116823 0.0375845 0.015061 0.0189943 0.0211569 0.0269404 0.0129557 0.0143672 0.0280197 0.0062029 0.0118257 0.0124961 0.549929 0.0734631
364 ? 1.0 0.0503556 0.0516999 0.0428699 0.0168696 0.059262 0.0159283 0.0599254 0.0133688 0.014369 0.00693568 0.0288827 0.0416039 0.0108007 0.0156236 0.0136786 0.0194659 0.0121732 0.00932554 0.0369891 0.479873
365 ? 1.0 0.0107319 0.0340467 0.0498734 0.0174318 0.0196747 0.463333 0.039676 0.0254182 0.0682083 0.00719408 0.0309765 0.0348008 0.0160154 0.0163938 0.0199274 0.0372269 0.018533 0.0160728 0.0477109 0.0267539
366 ? 1.0 0.0140255 0.0341038 0.026504 0.0152851 0.0912602 0.00914496 0.042978 0.0210447 0.0322085 0.010725 0.0272728 0.0353366 0.0167801 0.0175202 0.0116816 0.0243174 0.015679 0.0193027 0.016978 0.517852
367 ? 1.0 0.101804 0.0448174 0.0173246 0.00899762 0.0683558 0.00399657 0.213006 0.00463225 0.016448 0.0789623 0.042937 0.0440282 0.00779751 0.059764 0.11402 0.0104414 0.0121059 0.0053768 0.0863047 0.0588795
368 ? 1.0 0.00289129 0.0613488 0.0107551 0.00538151 0.114565 0.0030182 0.120622 0.0740074 0.0160485 0.0113402 0.0902984 0.0497372 0.00782974 0.221451 0.00529071 0.0293049 0.0521038 0.0736977 0.0113994 0.0389089
369 ? 1.0 0.0402072 0.071362 0.0413817 0.0693555 0.0149445 0.00237246 0.0496126 0.0676893 0.0962244 0.0348948 0.0199848 0.0603233 0.00685885 0.0760743 0.0315974 0.0845716 0.0373014 0.0794258 0.089564 0.0262541
370 ? 1.0 0.00824357 0.0167831 0.0410177 0.0463287 0.0160177 0.0061383 0.0443201 0.0232733 0.0244821 0.0314753 0.0205567 0.538183 0.0181019 0.0217711 0.0077022 0.052731 0.0277447 0.0072963 0.0252003 0.0226329
371 ? 1.0 0.137869 0.0316292 0.162471 0.204309 0.00992347 0.0716989 0.0124287 0.00549155 0.0348751 0.0347907 0.0728752 0.0152196 0.00346012 0.02317 0.0114698 0.096583 0.0452676 0.00767731 0.0117901 0.00700067
372 ? 1.0 0.104599 0.0147166 0.0548113 0.174646 0.0989223 0.00948107 0.0283838 0.00847622 0.0117024 0.0577675 0.0882997 0.0183762 0.0106999 0.191354 0.0307381 0.00264103 0.00821038 0.0115694 0.0271502 0.0474543
373 ? 1.0 0.0111751 0.0142586 0.0236265 0.0382771 0.0109067 0.589042 0.0456234 0.0207167 0.0141874 0.00853355 0.0304341 0.0115938 0.0369332 0.0218802 0.0203561 0.0218464 0.023442 0.0242468 0.020862 0.0120591
374 ? 1.0 0.101913 0.0842257 0.0706138 0.0475454 0.0362746 0.0108752 0.0571485 0.0274431 0.00787036 0.0126004 0.0620995 0.0349567 0.00797907 0.0241287 0.0400296 0.163324 0.0684743 0.0406066 0.0384852 0.0634072
375 ? 1.0 0.172265 0.0267251 0.0311552 0.0611104 0.0141651 0.253838 0.0218957 0.0206546 0.025955 0.0437297 0.0161529 0.013266 0.00378238 0.0293944 0.0323338 0.056206 0.0201148 0.064238 0.0189843 0.0740332
376 ? 1.0 0.0267021 0.0316566 0.0250441 0.0104734 0.239396 0.00901469 0.0375384 0.0313963 0.00993301 0.00752472 0.0166975 0.0149233 0.0075255 0.0167773 0.00545648 0.0133743 0.00724003 0.00833337 0.021328 0.459665
377 ? 1.0 0.2883 0.144293 0.00544014 0.0465202 0.0448306 0.00770753 0.00801651 0.015776 0.00641549 0.0107276 0.0273118 0.00782742 0.00461512 0.00824184 0.00524061 0.167503 0.0176704 0.143905 0.0120094 0.0276476
378 ? 1.0 0.586416 0.0163828 0.0106469 0.0470205 0.01136 0.0321842 0.00967742 0.00985621 0.00877563 0.00814707 0.0223163 0.00913491 0.00903639 0.0103101 0.0200402 0.0821165 0.0474751 0.0303907 0.0190338 0.00968
379 ? 1.0 0.0317318 0.0136801 0.596227 0.0447964 0.0112375 0.047674 0.0206337 0.0135658 0.0180031 0.0118476 0.0278355 0.0476741 0.00949923 0.0162067 0.00701389 0.00783461 0.00940871 0.013555 0.0232476 0.0283272
380 ? 1.0 0.0805431 0.0215596 0.00457482 0.0598719 0.051145 0.00678246 0.083765 0.109501 0.0976619 0.0829926 0.0597089 0.00324663 0.00262781 0.112906 0.0457344 0.00880018 0.037083 0.0618295 0.0213522 0.0483135
381 ? 1.0 0.0599532 0.0282673 0.0504812 0.0721053 0.024286 0.0515372 0.0441837 0.0323675 0.114362 0.046115 0.0454045 0.0103726 0.031349 0.079989 0.102755 0.0332766 0.0501003 0.0633814 0.0390922 0.0206214
382 ? 1.0 0.1304 0.154901 0.0107735 0.0443751 0.0121132 0.0271083 0.00783924 0.0452978 0.0148635 0.00594077 0.0155485 0.0292802 0.00593548 0.0152942 0.0179393 0.285184 0.140539 0.00751818 0.020136 0.00901269
383 ? 1.0 0.0143138 0.0723956 0.0142546 0.0176471 0.0108894 0.0122912 0.0332805 0.0200446 0.0223405 0.00857562 0.0207885 0.0239902 0.00980617 0.0118038 0.0227885 0.0704835 0.55883 0.0235246 0.0208284 0.0111235
384 ? 1.0 0.0817495 0.00700833 0.0579905 0.0917168 0.0104221 0.00580934 0.0198239 0.0107081 0.0159048 0.0140413 0.0384874 0.053432 0.0151682 0.39824 0.0238536 0.0354394 0.0383996 0.0455507 0.0234488 0.012806
385 ? 1.0 0.0494948 0.00961694 0.0469482 0.0359294 0.0250991 0.0191934 0.0502932 0.0741263 0.09449 0.0419982 0.0812447 0.0500822 0.00179195 0.147473 0.131474 0.0600814 0.0340206 0.0293493 0.00472479 0.0125681
386 ? 1.0 0.489624 0.0177939 0.0475274 0.0217318 0.022635 0.0249784 0.0279168 0.0210679 0.0235082 0.0086299 0.0271041 0.0227099 0.0142865 0.0247152 0.0105586 0.0496881 0.050819 0.0479771 0.0218284 0.0249003
387 ? 1.0 0.0231665 0.00820505 0.0135981 0.0118399 0.0839203 0.00493919 0.00881075 0.303735 0.0101903 0.0942796 0.0970729 0.0346018 0.0102309 0.0176162 0.00520803 0.00549825 0.0370628 0.146039 0.0131361 0.0708499
388 ? 1.0 0.0245253 0.0141462 0.0608842 0.0895205 0.0272783 0.00814043 0.0796223 0.0585341 0.0228423 0.0256713 0.00879597 0.179831 0.00264012 0.0454524 0.124029 0.0591597 0.0810357 0.0329345 0.0332501 0.0217068
389 ? 1.0 0.0337295 0.0246291 0.00218246 0.0300985 0.0142709 0.0272417 0.0437551 0.0557664 0.0470333 0.0809143 0.106269 0.0021305 0.00114949 0.115773 0.100328 0.180228 0.067627 0.0413297 0.0226884 0.00285673
390 ? 1.0 0.0187537 0.0105582 0.0168054 0.0184605 0.0244072 0.0124554 0.0172185 0.353279 0.0198262 0.0955438 0.04598 0.0287603 0.00844426 0.0124498 0.00602447 0.0315642 0.0149932 0.231816 0.0190316 0.0136291
391 ? 1.0 0.0272893 0.0093061 0.0126197 0.10392 0.00733729 0.0227051 0.069043 0.0338279 0.06342 0.0221692 0.0504505 0.0595077 0.00427785 0.0721766 0.0798209 0.0770613 0.174152 0.0160032 0.0162087 0.0787036
392 ? 1.0 0.0481812 0.0542396 0.054214 0.0155451 0.00640585 0.0256129 0.0611525 0.0343558 0.0139016 0.0250136 0.0289494 0.205148 0.00565993 0.104093 0.0961627 0.0242078 0.107802 0.0360256 0.0314553 0.0218749
393 ? 1.0 0.00803741 0.0140067 0.0123812 0.0950756 0.0167006 0.0203489 0.028071 0.018864 0.39241 0.00497618 0.054388 0.0324685 0.0163296 0.0526364 0.130478 0.034586 0.0183354 0.0085072 0.0171155 0.0242839
394 ? 1.0 0.0139443 0.0195944 0.00916257 0.0242214 0.0245578 0.00794154 0.0120625 0.367717 0.00981155 0.0415872 0.0449872 0.00835211 0.00590908 0.0101216 0.004118 0.0113871 0.00941269 0.330397 0.013216 0.0314994
395 ? 1.0 0.0209184 0.0265475 0.0416201 0.0331853 0.0228884 0.0152819 0.0155223 0.0170641 0.0293043 0.0312659 0.0452231 0.376352 0.0107465 0.018333 0.0288715 0.113976 0.0689045 0.0164404 0.0368386 0.0307166
396 ? 1.0 0.0620086 0.0220285 0.0123196 0.0140117 0.0412182 0.0569862 0.0417793 0.040214 0.0443256 0.0161705 0.0519234 0.155831 0.0154323 0.128511 0.0335661 0.138442 0.040518 0.0152654 0.0231603 0.0462887
397 ? 1.0 0.0220043 0.0693341 0.0279856 0.00849725 0.0522393 0.0137879 0.0134062 0.289074 0.0140047 0.0704432 0.0249628 0.0128038 0.00723437 0.0339267 0.00694572 0.0134483 0.0108257 0.243212 0.0363257 0.0295376
398 ? 1.0 0.0267865 0.0270251 0.0163425 0.0173218 0.0216398 0.00449346 0.0137321 0.332738 0.00990812 0.175215 0.0748292 0.0135147 0.010494 0.0239466 0.0221423 0.0106282 0.0267694 0.140615 0.012632 0.0192246
399 ? 1.0 0.0922492 0.0093895 0.0464046 0.159212 0.0169148 0.0233317 0.0808266 0.0394179 0.0262187 0.0255942 0.0532676 0.0232901 0.00481589 0.141978 0.0286111 0.0696177 0.0638045 0.0208195 0.0534064 0.0208287
400 ? 1.0 0.106575 0.0329491 0.0103504 0.0282579 0.0101318 0.00610926 0.0325416 0.0808544 0.167843 0.0226337 0.0875085 0.0296787 0.00482994 0.0380751 0.106095 0.0364443 0.0811243 0.0859771 0.0196761 0.0123451
401 ? 1.0 0.0259322 0.0504285 0.0151588 0.012009 0.0483293 0.00624683 0.0160827 0.138821 0.0293056 0.12244 0.25648 0.00978531 0.00725396 0.0138687 0.00748119 0.0043279 0.028462 0.110565 0.0674314 0.0295894
402 ? 1.0 0.0468902 0.0210361 0.0370675 0.0186179 0.0503789 0.0525712 0.053036 0.0605008 0.0372322 0.00670853 0.0224765 0.1759 0.00786128 0.0699356 0.0445821 0.11078 0.0733131 0.00970726 0.0128312 0.0885735
403 ? 1.0 0.0812008 0.0302853 0.0146806 0.0366948 0.0825724 0.075657 0.0435434 0.018213 0.019729 0.0871946 0.0275329 0.0538749 0.0137163 0.0499711 0.0850624 0.110314 0.0769936 0.0543989 0.0267523 0.0116133
404 ? 1.0 0.174813 0.0766066 0.0162014 0.0843274 0.0102772 0.116411 0.128978 0.00550719 0.0590657 0.00319088 0.0191255 0.0241919 0.00830953 0.1473 0.0605744 0.0049352 0.00785167 0.0378205 0.00712572 0.00738706
405 ? 1.0 0.0448144 0.016213 0.0101911 0.00926774 0.203483 0.0375475 0.0209345 0.110565 0.00854023 0.150908 0.0696454 0.0347312 0.00776371 0.041562 0.0208669 0.0200505 0.0056232 0.0447461 0.101253 0.0412934
406 ? 1.0 0.0582547 0.0677237 0.0100585 0.0535862 0.0174478 0.0248211 0.0746944 0.0420968 0.0385837 0.0367925 0.0341494 0.0493313 0.00655536 0.0685289 0.107121 0.0547834 0.0919078 0.090079 0.0392534 0.0342308
407 ? 1.0 0.0838339 0.0210904 0.0549439 0.0184031 0.0727978 0.0358331 0.0357388 0.0431483 0.0478358 0.072897 0.0395665 0.00890713 0.0159305 0.0495323 0.0878336 0.0926363 0.0578269 0.0565418 0.020646 0.0840569
408 ? 1.0 0.078787 0.0930233 0.0276715 0.0105609 0.0423231 0.0196433 0.0393942 0.0670021 0.0528395 0.107166 0.037968 0.0320968 0.00637364 0.0339041 0.0514108 0.050567 0.0857164 0.145771 0.00766412 0.0101166
409 ? 1.0 0.0514362 0.017729 0.120992 0.0221727 0.0114449 0.111348 0.0250456 0.00653753 0.0243696 0.0577487 0.0226095 0.055511 0.0371641 0.0697694 0.0799816 0.069383 0.0502143 0.048671 0.0408335 0.0770392
410 ? 1.0 0.0668325 0.0260048 0.0107871 0.0343062 0.0230747 0.110667 0.0684567 0.017519 0.152094 0.0127026 0.0133515 0.0305812 0.0204291 0.104612 0.0146202 0.0471483 0.101117 0.0882893 0.0317345 0.0256725
411 ? 1.0 0.0930477 0.0270672 0.0477344 0.0572442 0.0902941 0.0138437 0.0647097 0.0531249 0.0271738 0.0330166 0.040878 0.0420791 0.0020665 0.0971325 0.0470889 0.0245657 0.145553 0.0466745 0.0216867 0.025019
412 ? 1.0 0.00805127 0.0210164 0.0142134 0.0176761 0.436028 0.00677968 0.017039 0.0511732 0.0161115 0.0145996 0.0213918 0.0155206 0.0311083 0.0175171 0.00505656 0.0387598 0.011131 0.0223049 0.187049 0.0474734
413 ? 1.0 0.0832301 0.00837842 0.0208471 0.0106844 0.00581291 0.239575 0.026318 0.00759645 0.0625669 0.00235824 0.0138956 0.181853 0.00378478 0.0105797 0.00764161 0.159531 0.128165 0.00543575 0.0148382 0.00690763
414 ? 1.0 0.0474716 0.0235709 0.0169164 0.0538585 0.0786013 0.0487991 0.0301656 0.0961711 0.0195988 0.0617816 0.0409084 0.0673526 0.0281163 0.0632805 0.0378564 0.0458562 0.064964 0.0734941 0.0305788 0.0706578
415 ? 1.0 0.00959078 0.0415522 0.0089942 0.0128554 0.211219 0.00507578 0.0168233 0.0218973 0.0301559 0.209517 0.0588099 0.0279228 0.00770027 0.0612019 0.0570418 0.0151771 0.00793617 0.0348728 0.0271576 0.134498
416 ? 1.0 0.0228779 0.0299268 0.0296051 0.453682 0.0217663 0.0360906 0.0293788 0.0271979 0.0446051 0.0121809 0.0355112 0.022317 0.0269214 0.0319535 0.0237746 0.0229116 0.0250661 0.0226784 0.0408406 0.0407144
417 ? 1.0 0.0410594 0.0197806 0.0222843 0.064196 0.0348245 0.0137131 0.0270544 0.0219616 0.252758 0.105082 0.0302628 0.0753012 0.0159817 0.0302202 0.122403 0.0228628 0.0282645 0.0185867 0.0332664 0.020138
418 ? 1.0 0.0218162 0.0297647 0.0288829 0.0314515 0.0273424 0.0252459 0.0274858 0.0225728 0.0398294 0.0145787 0.0211136 0.0378361 0.025073 0.0356682 0.415169 0.0500693 0.0141302 0.0195093 0.0859558 0.0265051
419 ? 1.0 0.0224694 0.0223743 0.0301205 0.0285766 0.0645765 0.0125536 0.0374059 0.117816 0.0315973 0.0896649 0.298576 0.0367371 0.0203923 0.0212967 0.0102009 0.0373045 0.032273 0.0354375 0.0254481 0.0251785
420 ? 1.0 0.0202314 0.0210376 0.0489595 0.140901 0.047589 0.056779 0.0368631 0.0174746 0.0363783 0.0269969 0.0450798 0.0486538 0.00942165 0.174575 0.0300592 0.117456 0.0168009 0.0288715 0.0290517 0.0468206
421 ? 1.0 0.0746217 0.0241425 0.0462784 0.0223345 0.0267719 0.0266936 0.0360254 0.0471478 0.0361602 0.0336078 0.03173 0.261399 0.0269266 0.0354523 0.012272 0.110131 0.0544676 0.0160332 0.0440967 0.0337086
422 ? 1.0 0.0231469 0.0287725 0.0250834 0.0263428 0.0544724 0.0190571 0.0277734 0.0380812 0.0234037 0.36856 0.0578293 0.0240722 0.0140964 0.0305506 0.0104656 0.0527504 0.0236091 0.0866959 0.032149 0.0330883
423 ? 1.0 0.0960036 0.0418085 0.0470831 0.0182275 0.044403 0.0236254 0.109667 0.0164879 0.0366695 0.0111056 0.0334791 0.287802 0.0372274 0.0544273 0.00817564 0.01542 0.0167626 0.0141767 0.0572636 0.030184
424 ? 1.0 0.0872551 0.0113768 0.0132664 0.0276539 0.0141061 0.00573403 0.0801772 0.0112965 0.216571 0.00639013 0.019917 0.0809855 0.0036602 0.0556292 0.198008 0.0190394 0.0268193 0.0872896 0.0236445 0.0111804
425 ? 1.0 0.0242566 0.0187629 0.0229748 0.0660901 0.0211084 0.0167413 0.0225477 0.0212885 0.470245 0.0186467 0.0385854 0.0340978 0.0126547 0.0375704 0.0653184 0.0326931 0.0160272 0.0145697 0.027 0.0188212
426 ? 1.0 0.0281231 0.0448256 0.037821 0.0175223 0.0269598 0.0239268 0.0208656 0.146562 0.0514081 0.0447112 0.10734 0.017607 0.0295273 0.0162304 0.0160059 0.0354803 0.0141009 0.256548 0.0471258 0.0173097
427 ? 1.0 0.0243065 0.0178507 0.3587 0.0440593 0.0211589 0.0254373 0.0399895 0.0149349 0.0361469 0.0146693 0.0510218 0.049429 0.0261426 0.0421354 0.0128336 0.0346855 0.0442196 0.0471291 0.0438955 0.051255
428 ? 1.0 0.0489942 0.0209847 0.331271 0.0583264 0.0223834 0.0396402 0.0437479 0.0338777 0.0225179 0.00757167 0.0458339 0.0434426 0.0163806 0.0692269 0.0191446 0.0263874 0.0317852 0.029507 0.0406962 0.0482801
429 ? 1.0 0.0195378 0.0226657 0.0259754 0.0763347 0.0170377 0.444385 0.0183951 0.0312665 0.0419665 0.0257766 0.0356167 0.0186664 0.0176265 0.0292826 0.0295473 0.0111169 0.0224976 0.0213835 0.0516624 0.0392598
430 ? 1.0 0.022126 0.0190389 0.0188244 0.0191215 0.413015 0.010789 0.0193883 0.038028 0.0150465 0.213281 0.0386038 0.016651 0.0129694 0.0169741 0.00946525 0.0190524 0.0115687 0.0349989 0.026339 0.0247185
431 ? 1.0 0.00903158 0.0153583 0.0135179 0.0530234 0.0621251 0.0196936 0.026854 0.0275934 0.0214182 0.173657 0.0454731 0.0429279 0.0159736 0.113765 0.0275301 0.00532318 0.067644 0.108853 0.104071 0.0461669
432 ? 1.0 0.0598811 0.0156424 0.24974 0.116985 0.0122662 0.035146 0.067672 0.0181022 0.0141864 0.0166162 0.0261107 0.0412843 0.00906349 0.114587 0.00901401 0.068697 0.0438586 0.0175336 0.0175223 0.0460912
433 ? 1.0 0.0122414 0.0118051 0.0151281 0.0127643 0.029802 0.00695497 0.0111501 0.308956 0.0124219 0.245011 0.0374517 0.0117574 0.00856088 0.0114745 0.00832295 0.0104809 0.0136305 0.182891 0.0284468 0.0207482
434 ? 1.0 0.0173791 0.0489319 0.0228059 0.0248906 0.014797 0.0144994 0.0551731 0.0215202 0.0291984 0.0161491 0.0272448 0.0212454 0.0215665 0.0168678 0.0531511 0.00742626 0.0100627 0.0167882 0.531177 0.0291253
435 ? 1.0 0.0335933 0.0274832 0.0248476 0.023019 0.0466403 0.0151179 0.0200804 0.0437925 0.0223945 0.00991281 0.0312787 0.0164827 0.0136059 0.0520892 0.0345332 0.0666567 0.432742 0.0136504 0.0347124 0.0373672
436 ? 1.0 0.0739633 0.0563946 0.0302128 0.0202447 0.0274608 0.0316262 0.0403396 0.0160735 0.0192725 0.0222816 0.0308819 0.0627516 0.017721 0.021626 0.0104703 0.0266543 0.0181203 0.0150918 0.0865949 0.372218
437 ? 1.0 0.00836065 0.014875 0.0524185 0.0747207 0.0240808 0.00951387 0.097489 0.0117586 0.0151227 0.0318217 0.0190845 0.260444 0.00794922 0.164173 0.00437782 0.0590993 0.0482611 0.0255498 0.0167941 0.054106
438 ? 1.0 0.316522 0.0179131 0.0236331 0.0463186 0.0161917 0.0129294 0.0217321 0.135351 0.0189614 0.0609757 0.0281818 0.0217421 0.0215382 0.0179206 0.00783681 0.100539 0.0536985 0.0386113 0.0200787 0.0193251
439 ? 1.0 0.0385266 0.0194636 0.0354961 0.529008 0.0196842 0.0271892 0.0443168 0.0318645 0.0401625 0.00855657 0.0321751 0.0192413 0.0188047 0.0239263 0.0229862 0.0144851 0.0145904 0.0123307 0.0301112 0.0170809
440 ? 1.0 0.0129809 0.0339098 0.0264044 0.0214089 0.0866119 0.0106436 0.0205679 0.146219 0.0123251 0.307801 0.0332376 0.0235905 0.0196847 0.0272457 0.0209628 0.0225667 0.0430693 0.0338637 0.0390361 0.0578697
441 ? 1.0 0.0094208 0.0122823 0.0147983 0.0204444 0.112228 0.0104745 0.0238903 0.185745 0.0198799 0.194048 0.109514 0.0122112 0.0168355 0.0194331 0.0190815 0.0368299 0.0533879 0.0920193 0.0160744 0.0214008
442 ? 1.0 0.0267825 0.0264493 0.0402896 0.0177965 0.0349153 0.0813603 0.0285478 0.0804555 0.0200616 0.0234054 0.0554736 0.0320624 0.0166887 0.0218591 0.00856286 0.0268569 0.0768974 0.333894 0.0224789 0.0251626
443 ? 1.0 0.038492 0.0180632 0.0195021 0.0188489 0.0215833 0.0206714 0.0278713 0.0350753 0.012775 0.487645 0.0296872 0.0384838 0.0852093 0.0398314 0.00911621 0.00927548 0.0154753 0.0398266 0.0199436 0.0126235
444 ? 1.0 0.0242445 0.0220785 0.0218424 0.0418817 0.0674859 0.0203065 0.0231104 0.0453471 0.0599955 0.278285 0.0509809 0.0278306 0.0276219 0.0367843 0.017213 0.00893259 0.0154136 0.0245726 0.0984692 0.0876036
445 ? 1.0 0.0192099 0.0181166 0.0773994 0.422705 0.0206156 0.0246153 0.0384824 0.0176164 0.0527395 0.0150827 0.0326597 0.0356141 0.0400297 0.0483495 0.0190252 0.0150531 0.022063 0.025172 0.0247132 0.0307372
446 ? 1.0 0.0185308 0.0208611 0.0393036 0.0256925 0.0186815 0.010666 0.0618876 0.0658802 0.0529538 0.00930675 0.0338243 0.437959 0.0146117 0.0240108 0.0103571 0.0408698 0.0372369 0.0210607 0.0271356 0.0291697
447 ? 1.0 0.0362057 0.0212232 0.0640808 0.29862 0.0189947 0.0660055 0.0332724 0.0154477 0.0507702 0.0336452 0.0285445 0.0202722 0.029699 0.0560266 0.0369437 0.0542982 0.0457428 0.0196277 0.0385819 0.0319987
448 ? 1.0 0.0288858 0.020504 0.0256268 0.0222079 0.0211747 0.0307642 0.0465093 0.0182711 0.042826 0.0109699 0.0434605 0.0317456 0.0218821 0.0260984 0.464009 0.047933 0.0147262 0.0129869 0.0505391 0.0188789
449 ? 1.0 0.0284486 0.0169394 0.0336116 0.0186289 0.0183248 0.0112665 0.0238052 0.0468374 0.0218531 0.00889269 0.0268298 0.0236095 0.0301713 0.0177077 0.118919 0.0315521 0.471823 0.0107165 0.0192458 0.0208167
450 ? 1.0 0.0117879 0.0221896 0.0228519 0.0235736 0.0371952 0.00963853 0.028927 0.0208341 0.0245325 0.48605 0.030391 0.0322112 0.0177131 0.0199481 0.0101837 0.0386836 0.0160861 0.0201196 0.0678302 0.0592529
451 ? 1.0 0.103778 0.0162745 0.24425 0.0377803 0.0508135 0.0307164 0.0318828 0.0232455 0.0385874 0.0116384 0.0323854 0.0430244 0.0170319 0.0344676 0.0143474 0.102153 0.0419164 0.0451791 0.030737 0.0497912
452 ? 1.0 0.00944296 0.0342826 0.0257532 0.0348009 0.366588 0.0131452 0.0256756 0.0419436 0.0184066 0.092283 0.0400451 0.0183567 0.0197725 0.037422 0.0100565 0.0351664 0.0203517 0.0231266 0.0848686 0.0485124
453 ? 1.0 0.0158375 0.0259885 0.0262311 0.0306084 0.0408267 0.0245641 0.480169 0.0195721 0.0299322 0.0309004 0.0306207 0.0347788 0.0152849 0.0338863 0.0290499 0.0284712 0.0227112 0.0138111 0.0262434 0.0405121
454 ? 1.0 0.0263451 0.0125269 0.229328 0.154689 0.0151327 0.0258031 0.0505081 0.0345777 0.0126081 0.0156537 0.0636714 0.0521118 0.013138 0.0280794 0.0180316 0.0597286 0.0538882 0.051056 0.039427 0.0436954
455 ? 1.0 0.0193943 0.00719759 0.068104 0.0434284 0.062523 0.0921736 0.0596272 0.0148632 0.08066 0.102245 0.0238934 0.0229775 0.00951562 0.0677891 0.0933641 0.0556071 0.0591164 0.0414945 0.0259897 0.0500364
456 ? 1.0 0.016802 0.0160065 0.0469583 0.0228457 0.0197596 0.0136001 0.0244594 0.0235508 0.0564302 0.00930615 0.0715877 0.404072 0.0115929 0.10531 0.0115549 0.037396 0.0536843 0.0170101 0.0206742 0.0173986
457 ? 1.0 0.0372644 0.0192762 0.01435 0.0332475 0.0154617 0.00726672 0.0299087 0.157816 0.0378965 0.14534 0.0491544 0.0167531 0.0197294 0.0206018 0.0170956 0.0117679 0.0255911 0.307643 0.0153434 0.0184934
458 ? 1.0 0.0447444 0.0172161 0.0205094 0.0391478 0.0125575 0.0148474 0.044884 0.0121028 0.345365 0.0145644 0.0554808 0.0556659 0.0112047 0.0612686 0.0838253 0.0107815 0.0451519 0.0115822 0.0562192 0.0428811
459 ? 1.0 0.122663 0.0188071 0.0417326 0.0486939 0.0124479 0.0378091 0.0300996 0.0127677 0.158734 0.0136901 0.0285322 0.115729 0.00726414 0.157463 0.0214932 0.0726766 0.0478747 0.0318862 0.0115236 0.00811201
460 ? 1.0 0.0165247 0.0196016 0.0284523 0.0236292 0.0337348 0.0132295 0.026608 0.11785 0.0183332 0.357654 0.050554 0.0282987 0.0491095 0.0482266 0.011429 0.0235515 0.0191737 0.0415558 0.0337391 0.0387449
461 ? 1.0 0.0206868 0.0337163 0.0387592 0.0179809 0.122098 0.0106812 0.0448152 0.0332391 0.0191805 0.0207259 0.0246985 0.0268976 0.0196477 0.0220119 0.00993747 0.012553 0.0125628 0.0100063 0.0242486 0.475553
462 ? 1.0 0.0375619 0.00983748 0.0985235 0.181058 0.0399064 0.041094 0.0397406 0.0201228 0.045853 0.0174184 0.100095 0.0456755 0.00706702 0.0570926 0.0138111 0.0707132 0.0580683 0.0300679 0.0366154 0.0496782
463 ? 1.0 0.0285288 0.00879731 0.0379693 0.0553027 0.0502063 0.0869572 0.0371779 0.0256766 0.195304 0.0201856 0.0393867 0.150872 0.00909227 0.0550848 0.0603287 0.0376861 0.0471758 0.0154224 0.0154924 0.0233529
464 ? 1.0 0.116954 0.140543 0.0167989 0.0291635 0.016948 0.0111217 0.0259003 0.0403366 0.0354061 0.0284729 0.0342654 0.0172829 0.0170913 0.0256261 0.0108707 0.0281049 0.046189 0.310146 0.0252987 0.02348
465 ? 1.0 0.0461772 0.0246802 0.0248969 0.0368779 0.0373843 0.118763 0.0732165 0.0225801 0.241134 0.0267853 0.0281507 0.031539 0.0165426 0.0438717 0.0949705 0.0308567 0.0311754 0.0159762 0.0379443 0.0164769
466 ? 1.0 0.114679 0.0236311 0.0362711 0.0519293 0.00913387 0.0720792 0.0471544 0.0483301 0.0277841 0.0241981 0.0113896 0.0843782 0.00729704 0.0576302 0.0793761 0.0869576 0.123284 0.0706489 0.0125712 0.0112773
467 ? 1.0 0.0402007 0.0356519 0.0179507 0.0288928 0.0124709 0.00602042 0.0126431 0.0688732 0.0482477 0.050522 0.242959 0.0110999 0.00252248 0.0773303 0.115339 0.0560682 0.0647155 0.0888176 0.00964131 0.0100337
468 ? 1.0 0.0152999 0.0294618 0.0203619 0.0226802 0.0276335 0.0113211 0.0532579 0.062352 0.0162978 0.441889 0.0360533 0.0246246 0.0208266 0.0273696 0.0116674 0.0394198 0.0555389 0.0401219 0.0232385 0.0205843
469 ? 1.0 0.0562477 0.0180347 0.036651 0.0367327 0.0436527 0.0386221 0.0300839 0.010475 0.0851928 0.0314059 0.047072 0.171765 0.00757137 0.103498 0.0207049 0.0422269 0.0203984 0.0419961 0.122274 0.0353963
470 ? 1.0 0.0768568 0.0139998 0.0232771 0.0535506 0.0242446 0.0383947 0.0104743 0.0113213 0.026343 0.0333367 0.0343381 0.144618 0.00698981 0.155321 0.0209785 0.0470657 0.0870227 0.0175843 0.135185 0.0390979
471 ? 1.0 0.00972438 0.0165653 0.0385362 0.0190421 0.0178576 0.0184559 0.0739122 0.0203267 0.0329777 0.00709721 0.0240594 0.412552 0.0100213 0.027527 0.00941793 0.0863481 0.1024 0.0149578 0.0282622 0.0299585
472 ? 1.0 0.38316 0.0221766 0.0435568 0.0303649 0.0131039 0.118186 0.023838 0.0208896 0.0191334 0.00697315 0.0424336 0.0161984 0.0114702 0.0216803 0.0122737 0.0342016 0.0387473 0.094517 0.02184 0.025255
473 ? 1.0 0.0608188 0.0102791 0.00933361 0.187874 0.0677527 0.0207457 0.0367294 0.0450379 0.0552079 0.0838289 0.0222698 0.0604156 0.00277926 0.084973 0.0537891 0.00121791 0.00180069 0.0353708 0.0438321 0.115943
474 ? 1.0 0.0200938 0.00814403 0.0848244 0.240476 0.00801392 0.0226745 0.0147674 0.0806252 0.0510922 0.0165609 0.0210198 0.0690962 0.0741864 0.0611669 0.00690189 0.0273211 0.0404266 0.129184 0.0146976 0.00872682
475 ? 1.0 0.0387346 0.0196155 0.0293307 0.0290165 0.0119754 0.0208664 0.0319973 0.0842839 0.09058 0.0678573 0.105009 0.0434029 0.0169042 0.0558237 0.0571749 0.0713599 0.115663 0.040538 0.0381663 0.0317004
476 ? 1.0 0.0222014 0.00850832 0.027701 0.0512013 0.0930011 0.205392 0.0587305 0.00836846 0.0275467 0.0295208 0.0253726 0.0826056 0.0107288 0.0566011 0.0749549 0.0544131 0.0131173 0.0236691 0.0352807 0.091085
477 ? 1.0 0.0670223 0.0100921 0.0449135 0.0164433 0.0255038 0.0457502 0.123997 0.0184948 0.0747916 0.0185558 0.0180982 0.279811 0.00982917 0.0593257 0.0458534 0.0197667 0.0453483 0.0228311 0.0277922 0.0257804
478 ? 1.0 0.0116673 0.0345977 0.0251845 0.052848 0.016727 0.249946 0.0433178 0.0132609 0.0747774 0.101858 0.0517438 0.0156691 0.00954436 0.0372887 0.163701 0.00870604 0.0101185 0.0117899 0.0437032 0.0235504
479 ? 1.0 0.0167792 0.431433 0.0203699 0.0192671 0.107315 0.0167345 0.022992 0.0224801 0.0493971 0.0149482 0.0360598 0.0237766 0.0144657 0.0265749 0.0306204 0.0186903 0.0168578 0.0242885 0.0497882 0.0371612
480 ? 1.0 0.0112313 0.0585453 0.0216257 0.0257164 0.381079 0.0209896 0.0188629 0.0343689 0.0267287 0.13032 0.0315094 0.0147153 0.0122889 0.0135637 0.00935731 0.0392689 0.0240349 0.0594374 0.0197898 0.0465663
481 ? 1.0 0.0612369 0.0108293 0.0779122 0.105003 0.0147473 0.0523149 0.026966 0.0513754 0.106802 0.112888 0.0196544 0.0453332 0.0122957 0.0410548 0.0531195 0.0398805 0.0360845 0.0485972 0.0307195 0.0531856
482 ? 1.0 0.0108137 0.0215567 0.0420562 0.0177034 0.398921 0.00518498 0.0619131 0.0326125 0.0259623 0.110178 0.028592 0.0227595 0.0297112 0.0214054 0.00871292 0.0269135 0.0205543 0.0171717 0.0173561 0.0799215
483 ? 1.0 0.0353439 0.0415887 0.0214131 0.0196129 0.119838 0.00657359 0.0718918 0.0132763 0.0237862 0.132378 0.0235069 0.0229325 0.0112148 0.032556 0.0376637 0.011573 0.0088099 0.0108441 0.0969582 0.258239
484 ? 1.0 0.0449378 0.0205399 0.0237857 0.0726657 0.0178873 0.0124008 0.409315 0.0157491 0.0255992 0.0161089 0.0272092 0.0499056 0.0390586 0.0404079 0.0712434 0.0126216 0.021841 0.0102028 0.0177846 0.0507357
485 ? 1.0 0.0485902 0.0154101 0.0992482 0.0402394 0.00824126 0.0498752 0.04052 0.0564447 0.088137 0.0672154 0.0426185 0.0108753 0.0387194 0.149838 0.0516821 0.0605808 0.0239861 0.0574535 0.00939476 0.0409294
486 ? 1.0 0.0192718 0.456535 0.0425614 0.020428 0.0355818 0.0250511 0.0300158 0.0166496 0.027238 0.0164148 0.0262345 0.0290376 0.0147706 0.0262733 0.0355735 0.0584136 0.021367 0.00967816 0.0434281 0.0454769
487 ? 1.0 0.0375332 0.0253416 0.209178 0.0201243 0.0130764 0.0244738 0.0462756 0.0122705 0.0182509 0.0118681 0.0235978 0.128871 0.0925865 0.0208438 0.00627278 0.192071 0.0421762 0.00780671 0.0150038 0.0523785
488 ? 1.0 0.0163001 0.0193981 0.101539 0.0197479 0.0136639 0.0111481 0.024446 0.0246871 0.0219692 0.0180256 0.0381369 0.460048 0.0143121 0.0367476 0.0105922 0.0390211 0.0536229 0.0095398 0.0467935 0.020262
489 ? 1.0 0.0571894 0.0129494 0.101053 0.0788435 0.0279828 0.061528 0.050056 0.041329 0.0153932 0.0423957 0.084426 0.0644046 0.0328166 0.0357235 0.0747947 0.0617219 0.049351 0.0395665 0.0409105 0.0275647
490 ? 1.0 0.0183205 0.410142 0.0311779 0.0241629 0.0487028 0.0173667 0.0369893 0.0339688 0.0288069 0.0319507 0.0397469 0.0253231 0.0254543 0.0313922 0.0194902 0.0329044 0.0322049 0.0166331 0.0475304 0.047732
491 ? 1.0 0.0163764 0.0200754 0.0182871 0.0346634 0.0210158 0.016893 0.0404931 0.10486 0.0323152 0.0507979 0.40168 0.0231631 0.0194573 0.0232166 0.00952121 0.0147255 0.0358536 0.0738841 0.0210225 0.0216997
492 ? 1.0 0.0847127 0.0122851 0.123355 0.0827675 0.0218344 0.131374 0.0296912 0.0241387 0.048396 0.0126549 0.0691086 0.0857414 0.00661166 0.0710455 0.0171739 0.0725969 0.0255995 0.0184565 0.0309547 0.0315017
493 ? 1.0 0.105297 0.0340832 0.0334821 0.158075 0.00685477 0.025268 0.0724158 0.0146892 0.0577272 0.0101473 0.100599 0.0341627 0.00704484 0.0846914 0.0250366 0.121933 0.0768708 0.00381323 0.0188814 0.00892812
494 ? 1.0 0.0559237 0.0239197 0.022272 0.0246849 0.0300919 0.0173261 0.0325876 0.134983 0.0212155 0.052282 0.0299535 0.0227189 0.0288276 0.025814 0.0141425 0.0106084 0.0237998 0.386722 0.027135 0.0149918
495 ? 1.0 0.010076 0.0488395 0.037201 0.0163479 0.0422932 0.0181408 0.0183304 0.0435478 0.161077 0.012326 0.0387611 0.0224794 0.0162017 0.0547812 0.323227 0.0249787 0.023632 0.0451537 0.017359 0.0252464
496 ? 1.0 0.0525362 0.0176813 0.020208 0.0603631 0.0350813 0.0444352 0.0584019 0.0725649 0.0715079 0.0380851 0.0910945 0.0330793 0.00122319 0.0718607 0.0428794 0.109153 0.0787359 0.078098 0.00660651 0.0164052
497 ? 1.0 0.0686116 0.0116853 0.0468486 0.0555814 0.0166648 0.203522 0.0874648 0.0216055 0.0179654 0.0173631 0.0235791 0.0711889 0.0120417 0.0662512 0.0350969 0.109995 0.037236 0.0192248 0.0514063 0.0266682
498 ? 1.0 0.0166097 0.0325202 0.0653836 0.101298 0.046729 0.0171447 0.0290943 0.0540789 0.0633746 0.0565101 0.194199 0.0116923 0.00266704 0.0835487 0.038532 0.0256647 0.0251027 0.0629155 0.0215277 0.0514065
499 ? 1.0 0.0140286 0.0724005 0.0235621 0.0430891 0.0284458 0.0119558 0.0447716 0.0227308 0.0229344 0.0717482 0.038865 0.0302308 0.0273472 0.0252625 0.0102288 0.0637632 0.0223434 0.0153544 0.0242546 0.386683
500 ? 1.0 0.0568109 0.0248521 0.0662731 0.0318866 0.00875914 0.0148318 0.0308525 0.0516617 0.0970935 0.0755155 0.0689702 0.131041 0.0315921 0.0386125 0.021673 0.0743767 0.0414919 0.0322973 0.0559236 0.0454858
501 ? 1.0 0.0894508 0.0519438 0.0309828 0.0247456 0.0272675 0.091579 0.179104 0.0163015 0.0162033 0.0427554 0.0194212 0.0248509 0.0379864 0.0179876 0.0170208 0.028072 0.0282597 0.0298102 0.106274 0.119982
502 ? 1.0 0.0521444 0.00639174 0.0399318 0.0204217 0.065359 0.0441102 0.0582039 0.0834171 0.0377978 0.0521781 0.130414 0.0582237 0.0977821 0.0232563 0.0304198 0.0318398 0.0571824 0.0494455 0.0327905 0.0286895
503 ? 1.0 0.0468311 0.0160047 0.0322123 0.037467 0.07287 0.0315976 0.103998 0.0480475 0.0644479 0.105085 0.0585894 0.0119174 0.00436582 0.0456041 0.0675234 0.0353715 0.0277954 0.0317771 0.0410226 0.117473
504 ? 1.0 0.02532 0.047207 0.0307021 0.0273406 0.0592913 0.0128975 0.0515705 0.0359788 0.0380297 0.0187794 0.0408508 0.0383416 0.0288538 0.0370794 0.0595193 0.0220137 0.0319632 0.0145067 0.0493165 0.330438
505 ? 1.0 0.147715 0.0527154 0.00969946 0.0596001 0.0611262 0.0198873 0.0654991 0.0249456 0.0357899 0.0611831 0.0204153 0.0226779 0.0216284 0.0151088 0.0370017 0.0496291 0.0823897 0.0381882 0.155926 0.0188745
506 ? 1.0 0.0271954 0.0113012 0.083193 0.0539797 0.0117657 0.058639 0.0439214 0.14789 0.0745563 0.0516886 0.0298212 0.0224655 0.050879 0.0338778 0.0395211 0.0400785 0.0689821 0.0564291 0.0408729 0.0529433
507 ? 1.0 0.107343 0.021424 0.0253733 0.100484 0.0710755 0.0117624 0.0309282 0.0882942 0.0376911 0.0879773 0.0301861 0.0132345 0.0312017 0.0880583 0.00763858 0.0625145 0.0472894 0.0903523 0.0161634 0.0310096
508 ? 1.0 0.0815279 0.0685485 0.00608103 0.00630786 0.00708537 0.0264362 0.00621601 0.175788 0.0212216 0.166435 0.0462278 0.0132629 0.00699807 0.0203253 0.0335508 0.0782653 0.111602 0.105943 0.00789915 0.0102793
509 ? 1.0 0.0864033 0.0196361 0.0166796 0.0495602 0.0573762 0.0224063 0.0675312 0.0292678 0.0546812 0.0901805 0.046764 0.0412489 0.0075293 0.0622418 0.0638656 0.0786307 0.0318856 0.0175498 0.0932822 0.0632794
510 ? 1.0 0.084505 0.0642333 0.0252595 0.0597061 0.0484737 0.0371377 0.031711 0.0401098 0.0269291 0.0897974 0.149834 0.0522134 0.0103733 0.0316821 0.0286252 0.0559717 0.0754748 0.0502817 0.023225 0.014456
511 ? 1.0 0.0607106 0.0433962 0.0440093 0.0474007 0.0261382 0.0244336 0.0234533 0.0801357 0.136152 0.0353584 0.0656972 0.0602321 0.0137688 0.0349949 0.0351706 0.04612 0.045271 0.0934411 0.0270597 0.0570557
512 ? 1.0 0.0564173 0.0249308 0.0221647 0.0240166 0.0455422 0.0241572 0.0389344 0.0954253 0.0972869 0.0667538 0.0659616 0.0572889 0.0118724 0.0524171 0.101453 0.0646865 0.0343627 0.0367732 0.0482666 0.0312888
513 ? 1.0 0.051921 0.0161843 0.0598912 0.132058 0.0356803 0.0382986 0.0376947 0.0528924 0.0412298 0.0383336 0.067995 0.0455598 0.0457404 0.0276584 0.074713 0.0850164 0.0627505 0.0218408 0.0146308 0.0499115
514 ? 1.0 0.0258868 0.0096796 0.0481396 0.0713449 0.0579592 0.0649595 0.0416597 0.0609938 0.0515865 0.0220453 0.0316359 0.107307 0.0753363 0.0448787 0.016744 0.0946769 0.0492388 0.0686259 0.0175239 0.039778
515 ? 1.0 0.0113949 0.011117 0.0232581 0.0264045 0.0115437 0.00809143 0.0161909 0.332854 0.0276294 0.0787668 0.047771 0.0189831 0.0114666 0.0172087 0.0113258 0.00805353 0.0235774 0.277424 0.0259889 0.0109503
516 ? 1.0 0.067681 0.00780701 0.0677173 0.0356216 0.0542745 0.0584286 0.0644871 0.0548152 0.0948238 0.060238 0.048201 0.0170477 0.0296296 0.0594355 0.0394763 0.0509628 0.0638391 0.0513561 0.0309306 0.0432269
517 ? 1.0 0.0902425 0.00266767 0.0453392 0.0261378 0.023125 0.0433752 0.0280392 0.0849821 0.0256015 0.0444485 0.0938152 0.0270541 0.0342132 0.0489501 0.0474783 0.080507 0.0982954 0.0920204 0.028552 0.035155
518 ? 1.0 0.112616 0.0131162 0.0186007 0.0328312 0.0583333 0.0181616 0.0261127 0.0443763 0.0238573 0.105156 0.0420306 0.029436 0.0467472 0.0164058 0.0152035 0.00824001 0.1268 0.226063 0.0150724 0.02084
519 ? 1.0 0.041226 0.00565389 0.0591137 0.0797302 0.0327265 0.0253886 0.0960241 0.0423533 0.0866626 0.0369207 0.0815626 0.0386233 0.0278268 0.0456155 0.0578835 0.0760614 0.0576556 0.0491996 0.0447971 0.0149749
520 ? 1.0 0.0167646 0.0118678 0.0105729 0.0202267 0.045616 0.0409685 0.058768 0.103773 0.015411 0.13307 0.147114 0.0135102 0.0117752 0.0371707 0.0259725 0.0473637 0.0770952 0.109162 0.0564893 0.0173101
521 ? 1.0 0.092091 0.0107358 0.0215407 0.134727 0.0265783 0.0547913 0.0269216 0.01234 0.0475098 0.0304104 0.0760242 0.037072 0.00623822 0.0427573 0.0339002 0.107369 0.0654988 0.0866402 0.0701714 0.0166833
522 ? 1.0 0.0445209 0.0190285 0.0522623 0.0420573 0.0347488 0.0404093 0.0496706 0.0524425 0.0606792 0.043042 0.0657333 0.0140592 0.0876528 0.0199934 0.088051 0.0796951 0.0514315 0.0671964 0.0323778 0.054948
523 ? 1.0 0.0304325 0.0618118 0.0753407 0.0262246 0.0194941 0.0378116 0.0163043 0.0618481 0.0343001 0.0865832 0.101099 0.0792547 0.0219304 0.0462847 0.0224654 0.0594832 0.0827203 0.100024 0.0188116 0.0177759
524 ? 1.0 0.0575528 0.0126895 0.152923 0.0599884 0.0219138 0.132766 0.0258393 0.0349656 0.0224713 0.0396119 0.0358798 0.0100225 0.0208597 0.0353037 0.0329778 0.125675 0.033507 0.0424409 0.0454855 0.0571263
525 ? 1.0 0.0714604 0.0105644 0.00874844 0.023646 0.0625166 0.0311932 0.024752 0.14014 0.0597863 0.0778275 0.0627018 0.0319753 0.0328508 0.0398553 0.0142968 0.0322639 0.0343339 0.0809622 0.0747082 0.0854176
526 ? 1.0 0.0116145 0.0233775 0.0226839 0.105779 0.0652635 0.0417216 0.0889091 0.0469054 0.0157445 0.0187177 0.0485239 0.0161548 0.0351323 0.0454568 0.0142503 0.0697437 0.0586617 0.04005 0.0809589 0.150351
527 ? 1.0 0.0248577 0.0144688 0.0421058 0.0642116 0.0394412 0.0879003 0.128649 0.0258943 0.0481581 0.0215682 0.0395753 0.0319314 0.0282478 0.116655 0.07572 0.0577979 0.0480952 0.0292895 0.0602275 0.0152043
528 ? 1.0 0.0195022 0.0476173 0.025811 0.0247107 0.0384604 0.02733 0.039775 0.133698 0.0690686 0.0380289 0.0288309 0.0146512 0.00983212 0.09432 0.0140631 0.0247002 0.0592766 0.0688571 0.163714 0.0577524
529 ? 1.0 0.0733159 0.0281994 0.023267 0.0257227 0.0522954 0.0123942 0.0175537 0.0239833 0.0225684 0.462404 0.0521397 0.0212638 0.0184058 0.0225519 0.0197874 0.018753 0.0140757 0.0184658 0.0549727 0.0178811
530 ? 1.0 0.400802 0.0128791 0.017274 0.0461871 0.0112711 0.0381467 0.0193462 0.0512721 0.0461036 0.0190819 0.0182438 0.0337966 0.0109697 0.0184398 0.0115885 0.13879 0.0519804 0.0250175 0.0161305 0.0126796
531 ? 1.0 0.0293938 0.0264098 0.0226469 0.0405754 0.112733 0.0328325 0.0423 0.198547 0.0485943 0.0599561 0.0492811 0.0475284 0.0344395 0.0402256 0.0264681 0.0411639 0.0365243 0.0363093 0.0402944 0.0337761
532 ? 1.0 0.0666016 0.0488209 0.0316956 0.0530672 0.0589557 0.0317153 0.0326585 0.0412662 0.0359837 0.0319974 0.0414511 0.0461176 0.0166991 0.0434653 0.0358186 0.0464009 0.0417783 0.0413825 0.0470772 0.207047
533 ? 1.0 0.05546 0.0400435 0.0429974 0.0393602 0.0288876 0.0417562 0.0452947 0.0413246 0.0418405 0.046876 0.05232 0.0393995 0.051631 0.0450624 0.0276591 0.204847 0.0557888 0.020555 0.0469539 0.0319436
534 ? 1.0 0.0395564 0.1205 0.0284836 0.0364352 0.0358033 0.0816733 0.0782163 0.0425294 0.0368079 0.0133102 0.0411743 0.0396838 0.0780554 0.0251256 0.0106661 0.0626128 0.146538 0.0261351 0.0333948 0.0232984
535 ? 1.0 0.120125 0.107193 0.0476492 0.00921334 0.0391842 0.0271898 0.0159271 0.122362 0.00893584 0.0519359 0.0180794 0.0398033 0.00571239 0.00822034 0.00426133 0.00512753 0.0369241 0.288583 0.0222742 0.0212989
536 ? 1.0 0.36185 0.0686668 0.0482498 0.0190945 0.0110926 0.0140112 0.0196885 0.0640258 0.0178125 0.0217762 0.0636981 0.0204346 0.0104043 0.0209986 0.0120193 0.0442383 0.0593963 0.0868726 0.022438 0.0132322
537 ? 1.0 0.210465 0.0665752 0.010833 0.0108066 0.00763033 0.0182625 0.00895985 0.0208427 0.0246994 0.00549746 0.0285152 0.116743 0.00820322 0.0140542 0.0117563 0.183228 0.149625 0.0826825 0.0107931 0.00982739
538 ? 1.0 0.0336017 0.0367088 0.029023 0.0148507 0.0188895 0.0721468 0.0154284 0.014716 0.0228869 0.0406842 0.0340813 0.0404766 0.0439575 0.0226297 0.0162465 0.383034 0.0714271 0.0343878 0.0391258 0.0156983
539 ? 1.0 0.0464574 0.0462294 0.00685398 0.00677625 0.169755 0.0258884 0.0150892 0.0763757 0.00620959 0.149645 0.0549121 0.00659837 0.00852498 0.0176014 0.00805086 0.102921 0.0710752 0.09942 0.0244632 0.0571523
540 ? 1.0 0.0290701 0.0190609 0.00598098 0.0186686 0.0993434 0.00709099 0.0154153 0.111358 0.0136555 0.107512 0.0638711 0.00855575 0.0650595 0.0206742 0.00324636 0.0102077 0.0834244 0.168136 0.110816 0.0388526
541 ? 1.0 0.0908792 0.0455844 0.0285651 0.00923194 0.044958 0.0409287 0.0202552 0.0866143 0.0156991 0.184837 0.125422 0.0114015 0.0280083 0.00600289 0.00976958 0.0780825 0.0981077 0.0551638 0.0105929 0.00989569
542 ? 1.0 0.162668 0.0461015 0.015764 0.0103969 0.0614227 0.0346652 0.0149576 0.0727092 0.0145494 0.172463 0.032312 0.01031 0.00668085 0.0112151 0.00582132 0.101185 0.0607239 0.0568936 0.0402383 0.0689217
543 ? 1.0 0.053294 0.0159891 0.0328142 0.02317 0.0374931 0.0130627 0.0193111 0.0465539 0.0251478 0.0111259 0.0313013 0.100039 0.00973942 0.0195003 0.00820362 0.037433 0.0333177 0.386293 0.0291214 0.0670889
544 ? 1.0 0.0202634 0.0218691 0.0127968 0.0171882 0.122413 0.00926291 0.0340335 0.0105428 0.0192141 0.0771521 0.0312541 0.0207959 0.0907616 0.0375649 0.0128356 0.244754 0.140041 0.0170976 0.0183224 0.041837
545 ? 1.0 0.00939655 0.0164212 0.063928 0.016734 0.0382481 0.0155643 0.0199084 0.0178966 0.0138389 0.495565 0.0477253 0.0118227 0.0447044 0.0230731 0.0310784 0.0101785 0.00942996 0.0234661 0.0336801 0.057341
546 ? 1.0 0.0491909 0.0178206 0.0265301 0.0429416 0.0209598 0.464237 0.0238314 0.025413 0.0288759 0.021115 0.0305924 0.0282754 0.0129299 0.0318528 0.050403 0.0119312 0.0127834 0.0413643 0.0448504 0.0141018
547 ? 1.0 0.528403 0.0149677 0.0177009 0.0474827 0.0171161 0.028585 0.0285983 0.012642 0.0179205 0.0063765 0.031769 0.0198474 0.0107095 0.0259087 0.00971896 0.0346819 0.0812946 0.0311364 0.0204848 0.0146561
548 ? 1.0 0.103543 0.0655752 0.0152542 0.0171627 0.0163833 0.0196113 0.0575111 0.264785 0.0156226 0.107894 0.0415064 0.0279925 0.0107418 0.0167771 0.0121413 0.0435022 0.036675 0.0536829 0.0517843 0.0218527
549 ? 1.0 0.138062 0.070377 0.0181747 0.0214214 0.0646071 0.0461365 0.0173742 0.0448452 0.0211919 0.127371 0.0214828 0.0376631 0.0138779 0.0190977 0.0195552 0.131293 0.089331 0.0568807 0.0264776 0.014779
550 ? 1.0 0.0783023 0.0339072 0.0198606 0.0694407 0.153485 0.0811322 0.0163224 0.0372076 0.00753007 0.104483 0.0278041 0.0139711 0.025808 0.0454099 0.00529401 0.0463019 0.0726566 0.0948615 0.0270622 0.0391591
551 ? 1.0 0.0494373 0.0481627 0.0444236 0.027508 0.143479 0.0359504 0.027654 0.0145977 0.0216812 0.0285716 0.0529154 0.0209998 0.0142654 0.0234497 0.0258945 0.025444 0.0227587 0.0281794 0.228899 0.115728
552 ? 1.0 0.138933 0.0125656 0.0214142 0.0177842 0.0362849 0.186488 0.0178925 0.0187137 0.0228182 0.0392184 0.234409 0.0188943 0.00500005 0.0205808 0.0155155 0.0815128 0.0654788 0.010739 0.0240693 0.0116879
553 ? 1.0 0.0688791 0.179213 0.0277507 0.015818 0.036307 0.0194791 0.0220364 0.0933364 0.0130625 0.132393 0.0719491 0.0197654 0.0134119 0.0465365 0.0319714 0.0365126 0.0300843 0.0886279 0.0233375 0.0295282
554 ? 1.0 0.0818902 0.011698 0.0545168 0.103048 0.0310026 0.0180018 0.0240513 0.0449073 0.0381395 0.0888359 0.0518514 0.0444307 0.00913259 0.0741504 0.034486 0.0980831 0.0372734 0.0335129 0.0762858 0.044702
555 ? 1.0 0.0360164 0.0174008 0.0528559 0.0218361 0.0241827 0.00476367 0.0766166 0.169016 0.0760192 0.0788501 0.0281867 0.170026 0.00538635 0.0148415 0.0300835 0.0370391 0.0257747 0.0981962 0.0172532 0.0156543
556 ? 1.0 0.0286151 0.0114702 0.0584177 0.0607115 0.0388656 0.335661 0.0255585 0.0116597 0.0485832 0.0149248 0.0255501 0.0343852 0.0093033 0.111894 0.0358783 0.0162412 0.0145842 0.0500681 0.0444079 0.0232208
557 ? 1.0 0.0652188 0.01057 0.014914 0.0264605 0.155957 0.0104515 0.0208979 0.0390307 0.0142684 0.0834285 0.0540919 0.0123671 0.0174967 0.130661 0.007489 0.154935 0.0407438 0.0723662 0.0193627 0.0492906
558 ? 1.0 0.022103 0.0564549 0.0148469 0.0170659 0.0483438 0.00945088 0.0224673 0.0394709 0.016311 0.442981 0.0597535 0.0155929 0.0129663 0.0369699 0.0077905 0.0228239 0.00995289 0.0736589 0.0449773 0.0260181
559 ? 1.0 0.0393081 0.0197273 0.0254192 0.0461538 0.0153708 0.00868904 0.0321639 0.00996055 0.0476237 0.0478673 0.0481523 0.041616 0.0411788 0.213375 0.0836877 0.0813406 0.10502 0.0554048 0.0182332 0.0197082
560 ? 1.0 0.0263922 0.194987 0.0137009 0.0137153 0.0487788 0.0317805 0.0211781 0.172994 0.0212101 0.104151 0.0349735 0.0213716 0.0114239 0.0278538 0.0174818 0.00815307 0.0145351 0.138385 0.0350736 0.0418613
561 ? 1.0 0.0557166 0.0166834 0.0597921 0.0528012 0.0289193 0.0338576 0.0641697 0.0422367 0.0312828 0.0687364 0.0194974 0.0814738 0.00814095 0.0422708 0.132089 0.0352464 0.127534 0.0545704 0.0228763 0.0221046
562 ? 1.0 0.0489239 0.0287102 0.0300342 0.0205732 0.0334939 0.0154224 0.0223468 0.38801 0.0337423 0.0770805 0.039955 0.0201302 0.0234707 0.0257254 0.0072737 0.0182866 0.0338912 0.0769241 0.0342995 0.0217062
563 ? 1.0 0.0167695 0.350841 0.026372 0.0295704 0.051632 0.0419618 0.0295788 0.0265512 0.0295711 0.0675403 0.0304295 0.0290019 0.016361 0.0281874 0.0235921 0.0491882 0.055845 0.026005 0.0279314 0.0430704
564 ? 1.0 0.0163933 0.0562818 0.0226646 0.01716 0.0730473 0.0108006 0.0202591 0.249171 0.0167593 0.167647 0.031359 0.0330885 0.00799787 0.0190335 0.00491512 0.0079356 0.0529549 0.0447109 0.0670789 0.0807414
