# Supplementary material for: phydms: software for phylogenetic analyses informed by deep mutational scanning
Source: PeerJ. 2017 Jul 31;5:e3657. doi: 10.7717/peerj.3657 (PMC5541924; doi:10.7717/peerj.3657)
Supplement: File S7 [file peerj-05-3657-s007.zip › runtime/hyphy_version.txt]

       /HYPHY 2.220170311beta(MP) for Linux on x86_64\       
***************** TYPES OF STANDARD ANALYSES *****************


	(1) Basic Analyses
	(2) Codon Selection Analyses
	(3) Compartmentalization
	(4) Data File Tools
	(5) Miscellaneous
	(6) Model Comparison
	(7) Kernel Analysis Tools
	(8) Molecular Clock
	(9) Phylogeny Reconstruction
	(10) Positive Selection
	(11) Recombination
	(12) Selection/Recombination
	(13) Relative Rate
	(14) Relative Ratio
	(15) Substitution Rates

 Please select type of analyses you want to list (or press ENTER to process custom batch file):Error:
HyPhy killed by signal 2
