# Supplementary material for: phydms: software for phylogenetic analyses informed by deep mutational scanning
Source: PeerJ. 2017 Jul 31;5:e3657. doi: 10.7717/peerj.3657 (PMC5541924; doi:10.7717/peerj.3657)
Supplement: File S7 [file peerj-05-3657-s007.zip › runtime/install_hyphy]

#!/bin/bash
git clone https://github.com/veg/hyphy
cd hyphy
module load cmake # needed on Hutch cluster to get cmake version 3
cmake -DINSTALL_PREFIX=~/.local/ .
make MP2
make install
cd ../
rm -rf hyphy
