# Supplementary material for: phydms: software for phylogenetic analyses informed by deep mutational scanning
Source: PeerJ. 2017 Jul 31;5:e3657. doi: 10.7717/peerj.3657 (PMC5541924; doi:10.7717/peerj.3657)
Supplement: File S7 [file peerj-05-3657-s007.zip › runtime/old_phydms/_modelparams.txt]

123_Full.theta = 0.409383
123_Full.theta1 = 0.651707
123_Full.theta2 = 0.535929
123_K80.kappa = 5.076935
omega = 0.533282
stringencyparameter = 2.086814
