# Supplementary material for: phydms: software for phylogenetic analyses informed by deep mutational scanning
Source: PeerJ. 2017 Jul 31;5:e3657. doi: 10.7717/peerj.3657 (PMC5541924; doi:10.7717/peerj.3657)
Supplement: File S7 [file peerj-05-3657-s007.zip › runtime/old_phydms/log.log]

2017-03-11 17:08:45,921 - INFO - Beginning execution of phydms in directory /home/jbloom/phydms_test_performance

2017-03-11 17:08:45,921 - INFO - Progress is being logged to old_phydms/.log

2017-03-11 17:08:45,921 - INFO - Version information:
	Time and date: Sat Mar 11 17:08:45 2017
	Platform: Linux-3.13.0-68-generic-x86_64-with-Ubuntu-14.04-trusty
	Python version: 2.7.6 (default, Jun 22 2015, 17:58:13)  [GCC 4.8.2]
	phydms version: 1.3.0
	Bio version: 1.68
	cython version: 0.25.2
	dms_tools version: 1.2.0
	scipy version: 0.19.0
	matplotlib version: 2.0.0

2017-03-11 17:08:45,922 - INFO - Parsed the following command-line arguments:
	randprefs = False
	tree = RAxML_tree.newick
	ncpus = 1
	avgprefs = False
	seed = 1
	ncats = 6
	outprefix = old_phydms/
	alignment = HA_alignment.fasta
	stringencybysite = False
	recursion = S
	no_optimize = False
	fixationmodel = HalpernBruno
	fitF3X4 = False
	gammarates = False
	debugsite = None
	useLog = False
	diffprefsprior = invquad
	divpressure = None
	diffprefsbysite = False
	diffprefconc = [150, 0.5]
	infertopology = False
	omegabysite_fixsyn = False
	addrateparameter = False
	omegabysite = False
	fixbrlen = False
	dateseqs = None
	model = ('ExpCM', 'HA_prefs_Doud_oldformat.txt')
	minbrlen = 1e-06

2017-03-11 17:08:45,922 - INFO - Seeding random number generator with 1

2017-03-11 17:08:45,922 - INFO - Reading alignment from HA_alignment.fasta
2017-03-11 17:08:46,301 - INFO - Read 34 aligned codon sequences from HA_alignment.fasta. Each sequence consists of 564 codons.

2017-03-11 17:08:46,302 - INFO - There will be a single constant substitution rates.

2017-03-11 17:08:46,302 - INFO - The codon substitution model will be experimentally informed by the site-specific amino-acid preferences in HA_prefs_Doud_oldformat.txt
2017-03-11 17:08:46,302 - INFO - The fixation probabilities will be computed using the HalpernBruno method.
2017-03-11 17:08:46,345 - INFO - Successfully read site-specific amino-acid preferences for all 564 sites.

2017-03-11 17:08:46,345 - INFO - Reading tree from RAxML_tree.newick
2017-03-11 17:08:46,361 - INFO - This tree has 34 tips nodes, matching the sequences in alignment.
2017-03-11 17:08:46,365 - INFO - Adjusting all branch lengths to >= 1e-06.

2017-03-11 17:08:46,368 - INFO - Creating Bio++ object to optimize likelihood...
2017-03-11 17:09:55,567 - INFO - Created Bio++ object to optimize likelihood for the 564 codon sites of the 34 sequences.

2017-03-11 17:09:55,572 - INFO - The initial log likelihood is -5798.15; now optimizing by maximum likelihood...
2017-03-12 09:09:50,519 - INFO - Completed optimizing by maximum likelihood.
2017-03-12 09:09:50,531 - INFO - Here is the optimized log likelihood (also being written to old_phydms/_loglikelihood.txt): -4880.61.
2017-03-12 09:09:50,562 - INFO - Here are the optimized model parameters (also being written to old_phydms/_modelparams.txt):
	123_Full.theta = 0.409383
	123_Full.theta1 = 0.651707
	123_Full.theta2 = 0.535929
	123_K80.kappa = 5.076935
	omega = 0.533282
	stringencyparameter = 2.086814
2017-03-12 09:09:50,566 - INFO - Here is the optimized tree (also being written to old_phydms/_tree.newick):
(cds_ADG23218_A/Azarbayejan-Sharghi/179/2006_2006/01/17_HA_H1N1_2006:0.00883684,(cds_ABJ16675_A/South_Australia/57/2005_2005//_HA_H1N1_2005:0.00518648,(((cds_AFO66235_A/Canada/591/2004_2004//_HA_H1N1_2004:0.00321892,cds_ACU80025_A/Boston/26/2008_2008/02/03_HA_H1N1_2008:0.0342711):0.0386061,(cds_AAP34324_A/New_Caledonia/20/1999_1999//_HA_H1N1_1999:0.00625574,((cds_ABD94800_A/Canterbury/76/2001_2001/07/16_HA_H1N1_2001:0.00634659,cds_AFO66191_A/Russia/2187/2002_2002//_HA_H1N1_2002:0.000807645):0.0164458,(cds_AFJ78375_A/Malaysia/15042/1998_1998/01/27_HA_H1N1_1998:0.0255717,(cds_AFJ78298_A/Malaysia/11641/1997_1997/01/16_HA_H1N1_1997:0.00702967,((cds_BAA02768_A/Suita/1/1989_1989//_HA_H1N1_1989:0.00709806,(cds_AFQ90532_A/Victoria/36/1988_1988//_HA_H1N1_1988:0.0234553,((cds_ABP49360_A/New_York/2924-1/1986_1986//_HA_H1N1_1986:0.00543227,cds_ABN50940_A/Memphis/4/1987_1987//_HA_H1N1_1987:0.0126387):0.00564433,((cds_ABO38406_A/Tonga/14/1984_1984//_HA_H1N1_1984:0.0275025,cds_ABO38340_A/Chile/1/1983_1983//_HA_H1N1_1983:0.0107632):0.0146181,(((cds_ABD95339_A/Baylor/11515/1982_1982//_HA_H1N1_1982:0.0331845,cds_ABO52258_A/Baylor/4052/1981_1981//_HA_H1N1_1981:0.0149343):0.00129676,(cds_AAA43172_A/Kiev/59/1979_1979//_HA_H1N1_1979:0.0143134,(cds_ABP49448_A/Albany/20/1978_1978//_HA_H1N1_1978:0.00180485,(cds_ABO44134_A/Tientsin/78/1977_1977//_HA_H1N1_1977:0.00350251,(cds_ABP49316_A/Albany/4836/1950_1950//_HA_H1N1_1950:0.00753005,((cds_ABO52280_A/Malaya/302/1954_1954//_HA_H1N1_1954:0.0369291,cds_ADT79108_A/Liverpool/1951_1951//_HA_H1N1_1951:0.00499587):0.0401463,(cds_ADT78908_A/Netherlands/001R1/1953_1953//_HA_H1N1_1953:0.00908016,cds_AFV53260_A/Kw/1/1957_1957//_HA_H1N1_1957:0.0418508):0.0529869):0.0870848):0.0215584):0.012611):0.00176575):0.0144304):0.0036129,cds_ABF47748_A/Memphis/7/1980_1980//_HA_H1N1_1980:0.00176665):0.00172774):0.0558729):0.00336562):0.00892419):0.0149112,(cds_ABF21276_A/Texas/36/1991_1991//_HA_H1N1_1991:0.0124208,((cds_AFO64835_A/Wellington/47/1992_1992//_HA_H1N1_1992:0.00926031,((cds_ABM22257_A/Memphis/2/1996_1996//_HA_H1N1_1996:0.00715724,cds_ABF47638_A/New_York/651/1995_1995/12/02_HA_H1N1_1995:0.00893828):0.0161683,cds_ABJ16719_A/South_Australia/63/2000_2000//_HA_H1N1_2000:0.0689661):0.0185526):0.0162418,cds_AFO64846_A/Florida/2/1993_1993//_HA_H1N1_1993:0.0216792):0.00154178):0.00480373):0.0580377):0.0054172):0.0212551):0.00710767):0.0137482):0.0106311,cds_ABA12729_A/New_York/348/2003_2003/02/28_HA_H1N1_2003:0.00886176):0.016226):0.0126766,cds_ABW40510_A/Kentucky/UR06-0183/2007_2007/02/06_HA_H1N1_2007:0.00885977);


2017-03-12 09:09:50,908 - INFO - Using 1 CPUs for the remaining computations.

2017-03-12 09:09:50,908 - INFO - Successful completion of phydms
