# Supplementary material for: phydms: software for phylogenetic analyses informed by deep mutational scanning
Source: PeerJ. 2017 Jul 31;5:e3657. doi: 10.7717/peerj.3657 (PMC5541924; doi:10.7717/peerj.3657)
Supplement: File S7 [file peerj-05-3657-s007.zip › runtime/phydms_empiricalphi_brlenscale/log.log]

2017-03-14 20:46:10,494 - INFO - Beginning execution of phydms in directory /home/jbloom/phydms_test_performance

2017-03-14 20:46:10,495 - INFO - Progress is being logged to phydms_empiricalphi_brlenscale/log.log

2017-03-14 20:46:10,495 - INFO - Version information:
	Time and date: Tue Mar 14 20:46:09 2017
	Platform: Linux-3.13.0-68-generic-x86_64-with-Ubuntu-14.04-trusty
	Python version: 2.7.6 (default, Jun 22 2015, 17:58:13)  [GCC 4.8.2]
	phydms version: 2.0.0
	Bio version: 1.68
	cython version: 0.25.1
	numpy version: 1.11.2
	scipy version: 0.18.1
	matplotlib version: 1.5.3
	natsort version: 5.0.1
	sympy version: 1.0
	six version: 1.10.0
	pandas version: 0.19.1
	pyvolve version: 0.8.4
	statsmodels version: 0.8.0
	weblogolib version: 3.4
	PyPDF2 version: 1.26.0

2017-03-14 20:46:10,495 - INFO - Parsed the following arguments:
	randprefs = False
	tree = RAxML_tree.newick
	ncpus = 1
	avgprefs = False
	seed = 1
	ncats = 4
	outprefix = phydms_empiricalphi_brlenscale/
	alignment = HA_alignment.fasta
	fitphi = False
	profile = False
	diffprefsprior = ('invquadratic', 150.0, 0.5)
	divpressure = None
	diffprefsbysite = False
	brlen = scale
	gammaomega = False
	fitprefsmethod = 2
	omegabysite_fixsyn = False
	minpref = 0.002
	omegabysite = False
	model = ('ExpCM', 'HA_prefs_Doud_oldformat.txt')
	minbrlen = 1e-06
	nograd = False

2017-03-14 20:46:10,495 - INFO - Random number seed: 1

2017-03-14 20:46:10,495 - INFO - Reading alignment from HA_alignment.fasta
2017-03-14 20:46:10,692 - INFO - Read 34 aligned sequences from HA_alignment.fasta, each consisting of 564 codons.

2017-03-14 20:46:10,692 - INFO - The model will be an ExpCM informed by site-specific amino-acid preferences in HA_prefs_Doud_oldformat.txt
2017-03-14 20:46:10,720 - INFO - Successfully read site-specific amino-acid preferences for all 564 sites.

2017-03-14 20:46:10,721 - INFO - Nucleotide frequency parameters phi will be set so stationary state matches alignment nucleotide frequencies of A = 0.345, C = 0.188, G = 0.227, T = 0.239

2017-03-14 20:46:12,042 - INFO - Reading tree from RAxML_tree.newick
2017-03-14 20:46:12,044 - INFO - Tree has 34 tips.
2017-03-14 20:46:12,052 - INFO - Adjusted 1 branch lengths up to minbrlen 1e-06

2017-03-14 20:46:12,053 - INFO - Initializing TreeLikelihood..
2017-03-14 20:46:32,838 - INFO - TreeLikelihood initialized.
2017-03-14 20:46:32,839 - INFO - Maximizing log likelihood (initially -5485.50).
2017-03-14 20:46:32,839 - INFO - Branch lengths will be scaled but not optimized individually.
2017-03-14 20:53:57,073 - INFO - Maximization complete:
	Step 1: optimized parameters, loglik went from -5485.50 to -4877.93 (15 iterations, 22 function evals)
2017-03-14 20:53:57,075 - INFO - Optimized log likelihood is -4877.93.
2017-03-14 20:53:57,075 - INFO - Writing log likelihood to phydms_empiricalphi_brlenscale/loglikelihood.txt
2017-03-14 20:53:57,079 - INFO - Model parameters after optimization:
	beta = 2.10539
	kappa = 5.14283
	omega = 0.521128
	phiA = 0.399546
	phiC = 0.178461
	phiG = 0.222452
2017-03-14 20:53:57,079 - INFO - Writing model parameters to phydms_empiricalphi_brlenscale/modelparams.txt
2017-03-14 20:53:57,080 - INFO - Writing the optimized tree to phydms_empiricalphi_brlenscale/tree.newick

2017-03-14 20:53:57,089 - INFO - Successful completion of phydms
