# Supplementary material for: phydms: software for phylogenetic analyses informed by deep mutational scanning
Source: PeerJ. 2017 Jul 31;5:e3657. doi: 10.7717/peerj.3657 (PMC5541924; doi:10.7717/peerj.3657)
Supplement: File S7 [file peerj-05-3657-s007.zip › runtime/phydms_empiricalphi_brlenscale_nograd/tree.newick]

((((((((((cds_AFV53260_A/Kw/1/1957_1957//_HA_H1N1_1957:0.04181,cds_ADT78908_A/Netherlands/001R1/1953_1953//_HA_H1N1_1953:0.00761):0.05395,(cds_ADT79108_A/Liverpool/1951_1951//_HA_H1N1_1951:0.00404,cds_ABO52280_A/Malaya/302/1954_1954//_HA_H1N1_1954:0.03653):0.03760):0.08524,cds_ABP49316_A/Albany/4836/1950_1950//_HA_H1N1_1950:0.00726):0.02081,cds_ABO44134_A/Tientsin/78/1977_1977//_HA_H1N1_1977:0.00340):0.01216,cds_ABP49448_A/Albany/20/1978_1978//_HA_H1N1_1978:0.00174):0.00154,cds_AAA43172_A/Kiev/59/1979_1979//_HA_H1N1_1979:0.01405):0.01413,(cds_ABO52258_A/Baylor/4052/1981_1981//_HA_H1N1_1981:0.01440,cds_ABD95339_A/Baylor/11515/1982_1982//_HA_H1N1_1982:0.03195):0.00124):0.00348,cds_ABF47748_A/Memphis/7/1980_1980//_HA_H1N1_1980:0.00170):0.00106,(cds_ABO38340_A/Chile/1/1983_1983//_HA_H1N1_1983:0.01048,cds_ABO38406_A/Tonga/14/1984_1984//_HA_H1N1_1984:0.02675):0.01469):0.00980,((((((((((((cds_ABW40510_A/Kentucky/UR06-0183/2007_2007/02/06_HA_H1N1_2007:0.00860,cds_ADG23218_A/Azarbayejan-Sharghi/179/2006_2006/01/17_HA_H1N1_2006:0.00863):0.01226,cds_ABJ16675_A/South_Australia/57/2005_2005//_HA_H1N1_2005:0.00509):0.01580,cds_ABA12729_A/New_York/348/2003_2003/02/28_HA_H1N1_2003:0.00861):0.01046,(cds_ACU80025_A/Boston/26/2008_2008/02/03_HA_H1N1_2008:0.03373,cds_AFO66235_A/Canada/591/2004_2004//_HA_H1N1_2004:0.00316):0.03782):0.01251,cds_AAP34324_A/New_Caledonia/20/1999_1999//_HA_H1N1_1999:0.00681):0.00683,(cds_AFO66191_A/Russia/2187/2002_2002//_HA_H1N1_2002:0.00161,cds_ABD94800_A/Canterbury/76/2001_2001/07/16_HA_H1N1_2001:0.00526):0.01585):0.01964,cds_AFJ78375_A/Malaysia/15042/1998_1998/01/27_HA_H1N1_1998:0.02468):0.00517,cds_AFJ78298_A/Malaysia/11641/1997_1997/01/16_HA_H1N1_1997:0.00689):0.05708,((cds_AFO64846_A/Florida/2/1993_1993//_HA_H1N1_1993:0.02122,((cds_ABJ16719_A/South_Australia/63/2000_2000//_HA_H1N1_2000:0.06711,(cds_ABF47638_A/New_York/651/1995_1995/12/02_HA_H1N1_1995:0.00863,cds_ABM22257_A/Memphis/2/1996_1996//_HA_H1N1_1996:0.00693):0.01617):0.01757,cds_AFO64835_A/Wellington/47/1992_1992//_HA_H1N1_1992:0.00890):0.01574):0.00151,cds_ABF21276_A/Texas/36/1991_1991//_HA_H1N1_1991:0.01211):0.00475):0.01443,cds_BAA02768_A/Suita/1/1989_1989//_HA_H1N1_1989:0.00695):0.00875,cds_AFQ90532_A/Victoria/36/1988_1988//_HA_H1N1_1988:0.02290):0.00320,(cds_ABN50940_A/Memphis/4/1987_1987//_HA_H1N1_1987:0.01223,cds_ABP49360_A/New_York/2924-1/1986_1986//_HA_H1N1_1986:0.00513):0.00537):0.04480):0.00000;
