# Supplementary material for: phydms: software for phylogenetic analyses informed by deep mutational scanning
Source: PeerJ. 2017 Jul 31;5:e3657. doi: 10.7717/peerj.3657 (PMC5541924; doi:10.7717/peerj.3657)
Supplement: File S7 [file peerj-05-3657-s007.zip › runtime/phydms_empiricalphi_nograd/loglikelihood.txt]

log likelihood = -4894.03
