# Supplementary material for: phydms: software for phylogenetic analyses informed by deep mutational scanning
Source: PeerJ. 2017 Jul 31;5:e3657. doi: 10.7717/peerj.3657 (PMC5541924; doi:10.7717/peerj.3657)
Supplement: File S7 [file peerj-05-3657-s007.zip › runtime/phydms_empiricalphi_nograd/modelparams.txt]

beta = 2.13801
kappa = 3.03503
omega = 0.56977
phiA = 0.400143
phiC = 0.178435
phiG = 0.222264
