# Supplementary material for: phydms: software for phylogenetic analyses informed by deep mutational scanning
Source: PeerJ. 2017 Jul 31;5:e3657. doi: 10.7717/peerj.3657 (PMC5541924; doi:10.7717/peerj.3657)
Supplement: File S7 [file peerj-05-3657-s007.zip › runtime/phydms_fitphi/modelparams.txt]

beta = 2.10985
kappa = 5.20567
omega = 0.528568
phiA = 0.385802
phiC = 0.19016
phiG = 0.218573
