# Supplementary material for: phydms: software for phylogenetic analyses informed by deep mutational scanning
Source: PeerJ. 2017 Jul 31;5:e3657. doi: 10.7717/peerj.3657 (PMC5541924; doi:10.7717/peerj.3657)
Supplement: File S7 [file peerj-05-3657-s007.zip › runtime/phyloExpCM/optimizedtree.newick]

(cds_ADG23218_A/Azarbayejan-Sharghi/179/2006_2006/01/17_HA_H1N1_2006:0.0011178,(cds_ABJ16675_A/South_Australia/57/2005_2005//_HA_H1N1_2005:0.000660002,(((cds_AFO66235_A/Canada/591/2004_2004//_HA_H1N1_2004:0.000421509,cds_ACU80025_A/Boston/26/2008_2008/02/03_HA_H1N1_2008:0.0043225)Node6:0.00485709,(cds_AAP34324_A/New_Caledonia/20/1999_1999//_HA_H1N1_1999:0.000810299,((cds_ABD94800_A/Canterbury/76/2001_2001/07/16_HA_H1N1_2001:0.000781399,cds_AFO66191_A/Russia/2187/2002_2002//_HA_H1N1_2002:0.000123536)Node12:0.00207332,(cds_AFJ78375_A/Malaysia/15042/1998_1998/01/27_HA_H1N1_1998:0.00322385,(cds_AFJ78298_A/Malaysia/11641/1997_1997/01/16_HA_H1N1_1997:0.000898875,((cds_BAA02768_A/Suita/1/1989_1989//_HA_H1N1_1989:0.000902018,(cds_AFQ90532_A/Victoria/36/1988_1988//_HA_H1N1_1988:0.00295468,((cds_ABP49360_A/New_York/2924-1/1986_1986//_HA_H1N1_1986:0.000683017,cds_ABN50940_A/Memphis/4/1987_1987//_HA_H1N1_1987:0.00159194)Node25:0.000697674,((cds_ABO38406_A/Tonga/14/1984_1984//_HA_H1N1_1984:0.0034688,cds_ABO38340_A/Chile/1/1983_1983//_HA_H1N1_1983:0.00135019)Node29:0.00184321,(((cds_ABD95339_A/Baylor/11515/1982_1982//_HA_H1N1_1982:0.00415589,cds_ABO52258_A/Baylor/4052/1981_1981//_HA_H1N1_1981:0.00186012)Node34:0.000188237,(cds_AAA43172_A/Kiev/59/1979_1979//_HA_H1N1_1979:0.00180438,(cds_ABP49448_A/Albany/20/1978_1978//_HA_H1N1_1978:0.000228403,(cds_ABO44134_A/Tientsin/78/1977_1977//_HA_H1N1_1977:0.000443605,(cds_ABP49316_A/Albany/4836/1950_1950//_HA_H1N1_1950:0.000955333,((cds_ABO52280_A/Malaya/302/1954_1954//_HA_H1N1_1954:0.00465445,cds_ADT79108_A/Liverpool/1951_1951//_HA_H1N1_1951:0.000620793)Node46:0.00503337,(cds_ADT78908_A/Netherlands/001R1/1953_1953//_HA_H1N1_1953:0.00124683,cds_AFV53260_A/Kw/1/1957_1957//_HA_H1N1_1957:0.00517091)Node49:0.00669138)Node45:0.0108538)Node43:0.00270109)Node41:0.00158986)Node39:0.000223524)Node37:0.00182026)Node33:0.000455816,cds_ABF47748_A/Memphis/7/1980_1980//_HA_H1N1_1980:0.000223778)Node32:0.000218164)Node28:0.00700273)Node24:0.000435197)Node22:0.001129)Node20:0.00186048,(cds_ABF21276_A/Texas/36/1991_1991//_HA_H1N1_1991:0.00157102,((cds_AFO64835_A/Wellington/47/1992_1992//_HA_H1N1_1992:0.00117707,((cds_ABM22257_A/Memphis/2/1996_1996//_HA_H1N1_1996:0.000900815,cds_ABF47638_A/New_York/651/1995_1995/12/02_HA_H1N1_1995:0.00112938)Node59:0.0020789,cds_ABJ16719_A/South_Australia/63/2000_2000//_HA_H1N1_2000:0.00862215)Node58:0.0023013)Node56:0.0020343,cds_AFO64846_A/Florida/2/1993_1993//_HA_H1N1_1993:0.00274047)Node55:0.000196499)Node53:0.000626711)Node19:0.00732489)Node17:0.000670246)Node15:0.00266714)Node11:0.000896867)Node9:0.00172329)Node5:0.00135013,cds_ABA12729_A/New_York/348/2003_2003/02/28_HA_H1N1_2003:0.00112577)Node4:0.00205316)Node2:0.00160214,cds_ABW40510_A/Kentucky/UR06-0183/2007_2007/02/06_HA_H1N1_2007:0.00112539);
