# Supplementary material for: phydms: software for phylogenetic analyses informed by deep mutational scanning
Source: PeerJ. 2017 Jul 31;5:e3657. doi: 10.7717/peerj.3657 (PMC5541924; doi:10.7717/peerj.3657)
Supplement: File S7 [file peerj-05-3657-s007.zip › runtime/phyloExpCM/optimizedtree_results.txt]

Log likelihood: -4908.37
Branch lengths optimized: 65
Model parameters optimized: 6
R_AG: 3.68336
R_AT: 0.659342
R_CA: 1.41192
R_CG: 0.166038
omega: 0.570327
beta: 2.11426
