# Supplementary material for: phydms: software for phylogenetic analyses informed by deep mutational scanning
Source: PeerJ. 2017 Jul 31;5:e3657. doi: 10.7717/peerj.3657 (PMC5541924; doi:10.7717/peerj.3657)
Supplement: File S7 [file peerj-05-3657-s007.zip › runtime/phyloExpCM_infile.txt]

# input file for phyloExpCM_ExpModelOptimizeHyphyTree.py
hyphypath HYPHYMP CPU=1
fastafile HA_alignment.fasta
treefile RAxML_tree.newick
aapreferences HA_prefs_Doud_oldformat.txt
mutationrates freeparameters
scalefactor 10000.0
fixationmodel HalpernBruno
siteslist HA_prefs_Doud_oldformat.txt
keeptempfiles False
outfileprefix phyloExpCM/
fitomega freeparameter
fitbeta freeparameter
