# Supplementary material for: phydms: software for phylogenetic analyses informed by deep mutational scanning
Source: PeerJ. 2017 Jul 31;5:e3657. doi: 10.7717/peerj.3657 (PMC5541924; doi:10.7717/peerj.3657)
Supplement: File S7 [file peerj-05-3657-s007.zip › runtime/README.rst]

===================================
test performance of ``phydms``
===================================

This directory tests the performance of ``phydms`` (version 2.0) versus the older version (1.3.0) that used ``Bio++`` and the implementation using ``HyPhy`` in ``phyloExpCM``.

It assumes that ``phydms`` (version 2.0) is already installed.
It installs the older version of ``phydms`` (1.3.0) in a virtual environment.
It assumes ``phyloExpCM`` is already installed.
It also assumes ``HYPHY`` is already installed, although a script is included to do this (``install_hyphy``).

All these programs are used to analyze a modest alignment of HA sequences with *ExpCM* informed by the amino-acid preferences from Doud and Bloom, *Viruses*, 2016.

The analysis is run by the script ``test_performance``.
