# Supplementary material for: phydms: software for phylogenetic analyses informed by deep mutational scanning
Source: PeerJ. 2017 Jul 31;5:e3657. doi: 10.7717/peerj.3657 (PMC5541924; doi:10.7717/peerj.3657)
Supplement: File S7 [file peerj-05-3657-s007.zip › runtime/test_performance]

#!/bin/bash
ALIGNMENT='HA_alignment.fasta'
PREFS='HA_prefs_Doud_oldformat.txt'
TREE='RAxML_tree.newick'
VENVDIR='.virtualenv_old_phydms'

(virtualenv $VENVDIR && source $VENVDIR/bin/activate && pip install cython && pip install numpy && pip install phydms==1.3.0 && phydms $ALIGNMENT $TREE ExpCM_$PREFS old_phydms/ && deactivate)
mkdir phyloExpCM && phyloExpCM_ExpModelOptimizeHyphyTree.py phyloExpCM_infile.txt > phyloExpCM/log.txt
phydms $ALIGNMENT $TREE ExpCM_$PREFS phydms_empiricalphi/
phydms $ALIGNMENT $TREE ExpCM_$PREFS phydms_fitphi/ --fitphi
phydms $ALIGNMENT $TREE ExpCM_$PREFS phydms_empiricalphi_brlenscale/ --brlen scale
phydms $ALIGNMENT $TREE ExpCM_$PREFS phydms_empiricalphi_brlenscale_nograd/ --brlen scale --nograd
phydms $ALIGNMENT $TREE ExpCM_$PREFS phydms_empiricalphi_nograd/ --nograd
