# Supplementary material for: phydms: software for phylogenetic analyses informed by deep mutational scanning
Source: PeerJ. 2017 Jul 31;5:e3657. doi: 10.7717/peerj.3657 (PMC5541924; doi:10.7717/peerj.3657)
Supplement: File S8 [file peerj-05-3657-s008.zip]

Archive with 28 entries (23 files):
- alignment_size/
- alignment_size/HA_Doud_prefs.csv
- alignment_size/HA_max_1_alignment.fasta
- alignment_size/HA_max_2_alignment.fasta
- alignment_size/HA_max_3_alignment.fasta
- alignment_size/HA_max_4_alignment.fasta
- alignment_size/phydms_max_1/
- alignment_size/phydms_max_1/loglikelihood.txt
- alignment_size/phydms_max_1/modelparams.txt
- alignment_size/phydms_max_1/tree.newick
- alignment_size/phydms_max_2/
- alignment_size/phydms_max_2/loglikelihood.txt
- alignment_size/phydms_max_2/modelparams.txt
- alignment_size/phydms_max_2/tree.newick
- alignment_size/phydms_max_3/
- alignment_size/phydms_max_3/loglikelihood.txt
- alignment_size/phydms_max_3/modelparams.txt
- alignment_size/phydms_max_3/tree.newick
- alignment_size/phydms_max_4/
- alignment_size/phydms_max_4/loglikelihood.txt
- alignment_size/phydms_max_4/modelparams.txt
- alignment_size/phydms_max_4/tree.newick
- alignment_size/RAxML_bestTree.HA_max_1_alignment
- alignment_size/RAxML_bestTree.HA_max_2_alignment
- alignment_size/RAxML_bestTree.HA_max_3_alignment
- alignment_size/RAxML_bestTree.HA_max_4_alignment
- alignment_size/README.md
- alignment_size/test_alignments.bash
