# Supplementary material for: phydms: software for phylogenetic analyses informed by deep mutational scanning
Source: PeerJ. 2017 Jul 31;5:e3657. doi: 10.7717/peerj.3657 (PMC5541924; doi:10.7717/peerj.3657)
Supplement: File S8 [file peerj-05-3657-s008.zip › alignment_size/HA_max_4_alignment.fasta]

>cds_ADT78868_A/Netherlands/001G1/1950_1950//_HA
AAAGCAAAACTACTGATCCTGTTATGTGCACTTTCAGCTACAGATGCAGACACAATATGT
ATAGGCTACCATGCGAACAACTCAACCGACACTGTTGACACAGTACTCGAAAAGAATGTG
ACAGTGACACACTCTGTAAACCTACTCGAAGACAGCCACAACGGGAAATTATGCAGATTA
AAAGGAATAGCCCCACTACAATTGGGGAAATGTAACATTGCCGGATGGATCTTAGGAAAC
CCAGAATGCGAATCACTGCTTTCTAAGAGATCATGGTCCTACATTGCAGAAACACCAAAC
TCTGAGAATGGAACATGTTACCCAGGAGATTTCGCCGACTATGAGGAACTGAGGGAGCAA
TTGAGCTCAGTGTCATCATTCGAGAGATTCGAAATATTCCCCAAGGAAAGATCATGGCCC
AAACACATAACCAGAGGAGTAACGGCAGCATGCTCCCATGCGGGGAAAAGCAGTTTTTAC
AAAAATTTGCTCTGGCTGACGGAGACAAAAGGCTCATACCCAAATCTGAGCAAGTCCTAT
GTGAACAATAAAGAGAAAGAAGTCCTTGTGCTATGGGGTGTTCATCACCCGTCTAACATA
GAGGATCAAAAGACCCTCTATCGGAAAGAAAATGCTTATGTCTCTGTAGTGTCTTCAAAT
TATAACAGGAGATTCACCCCGGAAATAGCAGAAAGACCCAAAGTAAGAGGTCAAGCAGGG
AGAATGAACTATTACTGGACTTTGCTAGAACCCGGAGACACAATAATATTTGAGGCAAAT
GGAAATCTAATAGCGCCATGGTATGCTTTCGCACTGAGTAGAGGCCTTGGATCAGGAATC
ATCACCTCAAACGCATCAATGGATGAATGTGACACGAAGTGTCAAACACCCCAGGGAGCT
ATAAACAGTAGTCTCCCTTTTCAGAATATACACCCAGTCACAATAGGAGAGTGCCCAAAA
TACGTCAAGAGTACCAAATTGAGGATGGTTACAGGATTAAGGAACATCCCATCCATTCAA
TCCAGAGGTCTGTTTGGAGCCATTGCCGGTTTCATTGAGGGGGGATGGACTGGAATGATA
GATGGATGGTATGGTTACCATCATCAGAATGAACAGGGATCTGGCTATGCTGCGGATCAA
AAAAGCACACAAAATGCCATTAACGGGATTACAAATAAGGTGAACTCTGTTATCGAGAAA
ATGAACACTCAATTCACAGCTGTGGGTAAAGAATTCAACAAATTAGAAAAAAGAATGGAA
AACTTAAATAAAAAAGTTGATGATGGATTTCTGGACATTTGGACATATAATGCAGAATTG
TTGGTTCTACTGGAAAATGAAAGGACTTTGGATTTCCATGACTCAAATGTGAAGAATCTG
TATGAGAAAGTAAAAAACCAATTAAGGAATAATGCAAAGGAAATAGGAAACGGGTGTTTT
GAGTTCTACCACAAGTGTAACAATGAATGCATGGAAAGTGTAAAAAATGGAACTTATGAT
TACCCAAAATATTCAGAGGAATCAAAGTTAAACAGGGAAAAAATTGATGGAGTGAAATTG
GAATCAATGGGGGTCTATCAGATTCTGGCGATCTACTCAACTGTCGCCAGTTCACTGGTG
CTTCTGGTCTCCCTGGGGGCAATCAGCTTCTGGATGTGTTCTAATGGGTCTTTGCAATGC
AGAATATGCATC
>cds_ABD61735_A/Fort_Warren/1/1950_1950//_HA
AAAGCAAAACTACTGATCCTGTTGTGTGCACTTTCAGCTACAGATGCAGACACAATATGT
ATAGGCTACCATGCGAACAACTCAACCGACACTGTTGACACAGTACTCGAAAAGAATGTG
ACAGTGACACACTCTGTAAACCTACTCGAAGACAGCCACAATGGGAAATTATGCAGATTA
AAAGGAAAAGCCCCACTACAATTGGGGAAATGTAACATTGCCGGATGGGTCTTAGGAAAC
CCAGAATGCGAATCATTGCTTTCCAATAGATCATGGTCCTACATTGCAGAAACACCAAAC
TCTGAGAATGGGATATGTTACCCAGGAGATTTCGCCGACTATGAGGAACTGAGGGAGCAA
TTGAGCTCAGTATCATCATTCGAGAGATTCGAAATATTCCCCAAGGAAAGATCATGGCCC
AAACACACAATCAGAGGAGTGACGGCAGCATGCTCCCATGCGGGGAAAAGCAGTTTTTAC
AAAAATTTGGTCTGGCTGACGGAGGCAAATGGCTCATACCCAGCTCTGAGCACGTCCTAT
GTGAACAATCAAGAGAAAGAAGTCCTTGTGCTATGGGGTGTTCATCACCCGTCTAACATA
GAGGAACAAAGGACCCTCTATCGGAAAGATAATGCTTATGTCTCTGTAGTGTCTTCAAAT
TATAACAGGAGATTCACCCCAGAAATAGCAAAAAGGCCCAAAGTAAGAGATCAACCAGGG
AGAATGAACTATTACTGGACTTTGCTAGAACCCGGAGACACAATAATATTTGAGGCAACT
GGAAATCTAATAGCACCATGGTATGCTTTCGCACTGAGTAGAGGCCCTGGATCAGGAATC
ATCACCTCAAACGCACCAATGGATGAATGTGACACGAAGTGTCAAACACCCCAGGGAGCT
ATAAACAGTAGTCTCCCTTTTCAGAATATACACCCAGTCACAATAGGAGAGTGCCCAAAA
TACGTCAGGAGTACAAAATTGAGGATGGTTACAGGACTAAGGAACATCCCATCCATTCAA
TCCAGGGGTCTGTTTGGAGCCATTGCCGGTTTCATTGAAGGGGGATGGACTGGGATGATG
GATGGATGGTATGGTTACCATCATCAGAATGAACAGGGATCTGGCTATGCTGCGGATCAA
AAAAGCACACAAAATGCCATTAACGGGATTACAAATAAGGTGAACTCTGTTATCGAGAAA
ATGAACACTCAATTCACAGCTGTGGGTAAAGAATTCAACAAATTAGAAAAAAGAATGGAA
AACTTAAATAAAAAAGTTGATGATGGATTTCTGGATATTTGGACATATAATGCAGAATTG
TTGGTTCTACTGGAAAATGAAAGGACTTTGGATTTTCATGACTCAAATGTGAAGAATCTG
TATGAGAAAGTAAAAAACCAATTAAGGAATAATGCAAAGGAACTAGGAAACGGGTGTTTT
GAGTTCTACCACAAGTGTGACAATGAATGCATGGAAAGTGTAAAAAATGGAACTTATGAT
TACCCAAAATATTCAGAGGAATCAAAGTTAAACAGGGAAAAGATTGATGGAGTGAAATTG
GAATCAATGGGGGTCTATCGGATTCTGGCGATCTACTCAACTGTCGCCAGTTCACTGGTG
CTTCTGGTCTCCCTGGGGGCAATCAGCTTCTGGATGTGTTCTAATGGGTCTTTACAGTGC
AGAATATGCATC
>cds_ABP49316_A/Albany/4836/1950_1950//_HA
AAAGCAAAACTACTGGTCCTGTTATGTGCACTTTCAGCTACAGATGCAGACACAATATGT
ATAGGCTACCATGCGAACAACTCAACCGACACTGTTGACACAGTACTCGAAAAGAACGTG
ACAGTGACACACTCTGTCAACCTACTCGAGGACAGCCACAACGGGAAACTATGCAGACTA
AAAGGAATAGCCCCACTACAATTGGGGAAATGCAACATTGCCGGATGGATCTTAGGAAAC
CCAGAATGCGAATCACTGTTTTCTAAGAAATCATGGTCCTACATTGCAGAAACACCAAAC
TCTGAGAATGGAACATGTTACCCAGGATATTTCGCCGACTATGAGGAACTGAGGGAGCAA
TTGAGCTCAGTATCATCATTCGAGAGATTCGAAATATTCCCCAAGGAAAGGTCATGGCCC
AAACACATAACCAGAGGAGTAACGGCAGCATGCTCCCATAAGGGGAAAAGCAGTTTTTAC
AGAAATTTGCTATGGCTGACGGAGAAAAATGGCTCGTACCCAAATCTGAAAAAGTCCTAT
GTGAACAATAAAGAGAAAGAAGTCCTTGTACTATGGGGTGTTCATCACCCGTCTAACATA
GAGGACCAAAAGACCCTCTATCGGAAAGAAAATGCTTATGTCTCTGTAGTGTCTTCAAAT
TATAACAAGAGATTCACCCCAGAAATAGCAGAAAGACCCAAAGTAAGAGGTCAAGCAGGG
AGAATTAACTACTACTGGACTCTGCTGGAACCCGGAGACACAATAATATTTGAGGCAAAT
GGAAATCTAATAGCGCCATGGCATGCTTTCGCACTGAGTAGAGGCTTTGGGTCAGGAATC
ATCACCTCAAACGCATCGATGGATGAATGTGACACGAAGTGTCAAACACCCCAGGGAGCT
ATAAACAGTAGTCTCCCTTTCCAGAATATACACCCAGTCACAATAGGAGAGTGCCCAAAA
TACGTCAGGAGTACAAAATTGAGGATGGTTACAGGACTAAGGAACATCCCATCCATTCAA
TCCAGAGGTCTGTTTGGGGCCATTGCCGGTTTCATTGAAGGGGGATGGACTGGAATGATA
GATGGATGGTATGGTTATCATCATCAGAATGAACAGGGATCTGGCTATGCTGCGGATCAA
AAAAGCACACAAAATGCCATTAACGGGATTACAAACAAGGTGAACTCTGTTATCGAGAAA
ATGAACACTCAATTCACAGCTGTGGGTAAAGAATTCAACAAATTAGAAAAAAGGATGGAA
AACTTAAATAAAAAAGTTGATGATGGATTTCTGGACATTTGGACATATAATGCAGAATTG
TTGGTTCTACTGGAAAATGAAAGGACTTTGGATTTTCATGACTCAAATGTGAAGAATCTG
TATGAGAAAGTAAAAAGCCAATTAAAGAATAATGCCAAAGAAATAGGAAACGGGTGTTTT
GAATTCTACCACAAGTGTAACAATGAATGCATGGAAAGTGTAAAAAATGGAACTTATGAT
TATCCAAAATATTCAGAGGAATCAAAGTTAAACAGGGAAAAAATTGATGGAGTGAAATTG
GAATCAATGGGAGTCTATCAGATTCTGGCGATCTACTCAACTGTCGCCAGTTCACTGGTG
CTTCTGGTCTCCCTGGGGGCAATCAGCTTCTGGATGTGTTCTAATGGGTCTTTGCAGTGC
AGAATATGCATC
>cds_AGQ47811_A/FLW/1951_1951//_HA
AAAGCAAAACTACTGGTCCTGTTATGTGCACTTTCAGCTACAGATGCAGACACAATATGT
ATAGGCTACCATGCGAACAACTCAACCGACACTGTTGACACAGTACTCGAAAAGAACGTG
ACAGTGACACACTCTGTCAACCTACTCGAGGACAGTCACAACGGAAAACTATGCAGACTA
AAAGGAATAGCCCCACTACAATTGGGGAAATGCAACATTGCCGGATGGATCTTAGGAAAC
CCAGAATGCGAATCACTGTTTTCTAAGAAATCATGGTCCTACATTGCAGAAACACCAAAC
TCTGAGAATGGAACATGTTACCCAGGATTTTTCGCCGATTATGAGGAACTGAGGGAGCAA
TTGAGCTCAGTATCATCATTCGAGAGATTCGAAATATTCCCCAAGGAAAGGTCATGGCCC
AAACACGTAACCAGAGGAGTAACGGCAGCATGCTCCCATAAGGGGAAAAGCAGTTTTTAC
AGAAATTTGCTATGGCTGACGGAGAAAAATGGCTCGTACCCAAATCTGAGCAAGTCCTAT
GTGAACAACAAAGAGAAAGAAGTCCTTGTACTATGGGGTGTTCATCACCCGTCTAACATA
GAGGACCAAAAGACCATCTATCGGAAAGAAAATGCTTATGTCTCTGTAGTGTCTTCAAAT
TATAACAGGAGATTCACCCCAGAAATAGCAGAAAGACCCAAAGTAAGAGGTCAAGCAGGG
AGAATTAACTACTACTGGACTCTGCTGGAACCTGGGGACACAATAATATTTGAGGCAAAT
GGAAATCTAATAGCGCCATGGCATGCTTTCGCACTGAGTAGAGGCTTTGGGTCAGGGATC
ATCACCTCAAACGCATCGATGGATGAATGTGACACGAAGTGTCAAACACCCCAGGGAGCT
ATAAACAGTAGTCTCCCTTTCCAGAATATACACCCAGTCACAATAGGAGAGTGCCCAAAA
TACGTCAGGAGTACAAAATTGAGGATGGTTACAGGACTAAGGAACATCCCATCCATTCAA
TCCAGAGGTCTGTTTGGGGCCATTGCCGGTTTCATTGAAGGGGGATGGACTGGAATGATA
GATGGATGGTATGGTTATCATCATCAGAATGAACAGGGATCTGGCTATGCTGCGGATCAA
AAAAGCACACAAAATGCCATTGACGGGATTACAAACAAGGTGAACTCTGTCATCGAGAAA
ATGAACACTCAATTCACAGCTGTGGGTAAAGAATTCAACAAATTAGAAAAAAGGATGGAA
AACTTAAATAAAAAAGTTGATGATGGATTTCTGGACATTTGGACATATAATGCAGAATTG
TTGGTTCTACTGGAAAATGAAAGGACTTTGGATTTTCATGACTCAAATGTGAAGAATCTG
TATGAGAAAGTAAAAAGCCAATTAAAGAATAATGCCAAAGAAATAGGAAACGGGTGTTTT
GAATTCTACCACAAGTGTAACAATGAATGCATGGAAAGTGTAAAAAATGGAACTTATGAC
TATCCAAAATATTCAGAGGAATCAAAGTTAAACAGGGAAAAAATTGATGGAGTAAAGTTG
GAATCAATGGGAGTCTATCAGATTCTGGCGATCTACTCAACTGTCGCCAGTTCACTGGTG
CTTTTGGTCTCCCTGGGGGCAATCAGCTTCTGGATGTGTTCTAATGGGTCTTTGCAGTGC
AGAATATGCATC
>cds_ABP49481_A/Albany/12/1951_1951//_HA
AAAGCAAGACTACTGATCCTGTTATGTGCACTTTCAGCTACAGATGCAGACACAATATGT
ATAGGCTACCATGCGAACAATTCAACCGACACTGTTGACACAGTACTCGAAAAGAATGTG
ACAGTGACACACTCTGTAAACCTACTCGAAGACAGCCACAACGGGAAATTATGCAGATTA
AAAGGAATAGCCCCACTACAATTGGGGAAATGTAACATTGCCGGATGGATCTTGGGAAAC
CCAGAATGCGAATCATTGCTCTCTAATAGATCATGGTCCTACATTGCAGAAACACCAAAC
TCTGAGAATGGAACATGTTACCCAGGAGATTTCGCCGACTATGAGGAACTGAGGGAGCAA
TTGAGCTCAGTATCATCATTCGAGAGATTCGAAATATTCCCCAAGGAAAGATCATGGCCC
AAACACATAACCAGAGGAGTAACGGCAGCATGCTCCCACGCGAAGAAAAGCAGTTTTTAC
AAAAATTTGCTCTGGCTGACGGAGGCAAATGGCTCATACCCAAATCTGAGCAAGTCCTAT
GTGAACAACAAAGAGAAAGAAGTCCTTGTGCTATGGGGTGTTCATCACCCGTCTAACATA
GAGGATCAAAGGACCCTCTATCGGAAAGAAAATGCTTATGTCTCTGTGGTGTCTTCAAAT
TATAACAGGAGATTCACTCCGGAAATAGCAGAAAGACCCAAAGTAAGAGGTCAAGCAGGG
AGAATGAACTATTACTGGACTTTGCTAGAACCCGGAGACAAAATAATATTTGAGGCAAAT
GGAAACCTAATAGCGCCATGGTATGCTTTCGCACTGAGTAGAGGCCTTGGATCAGGAATC
ATCACCTCAAACGCATCAATGGATGAATGTGACACGAAGTGTCAAACACCCCAGGGAGCT
ATAAACAGTAGTCTCCCTTTTCAGAACATACACCCAGTCACAATAGGAGAGTGCCCAAAA
TATGTCAGGAGTACCAAATTGAGGATGGTTACAGGACTAAGGAACATCCCATCCATTCAA
TCCAGAGGTCTGTTTGGAGCCATTGCCGGTTTCATTGAAGGGGGATGGACTGGAATGGTA
GATGGATGGTATGGTTACCATCATCAAAATGAACAGGGATCTGGCTATGCTGCGGATCAA
AAAAGCACACAAAATGCCATTAACGGGATTACAAATAAGGTGAACTCTGTTATCGAGAAA
ATGAACACTCAATTCACAGCTGTGGGTAAAGAATTCAACAAATTGGAAAAAAGAATGGAA
AACTTAAATAAAAAAGTTGATGATGGATTTCTGGACATTTGGACATATAATGCAGAATTG
TTGGTTCTACTGGAAAATGAAAGGACTTTGGATTTCCATGACTCAAATGTGAAGAATCTG
TATGAGAAAGTAAAAAACCAATTGAGAAATAATGCAAAGGAAATAGGAAACGGGTGTTTT
GAGTTCTACCACAAGTGTGACAATGAATGCATGGAAAGTGTAAAAAATGGAACTTATGAT
TACCCAAAGTATTCAGAGGAATCAAAGTTAAACAGGGAAAAAATTGATGGAGTGAAATTG
GAATCAATGGGGGTCTATCAGATTCTGGCGATCTACTCAACTGTCGCCAGTTCACTGGTG
CTTCTGGTCTCCCTGGGGGCAATCAGCTTCTGGATGTGTTCCAATGGGTCTTTGCAATGC
AGAATATGCATC
>cds_ADT78936_A/Netherlands/002P1/1951_1951//_HA
AAAGCAAAACTACTGGTCCTGTTATGTGCACTTTCAGCTACATATGCAGACACAATATGT
ATAGGCTACCATGCGAACAACTCAACCGACACTGTTGACACAGTACTCGAAAAGAATGTG
ACAGTGACACACTCTGTAAACCTACTCGAAGACAGCCACAACGGGAAATTATGCAGATTA
AAAGGAAAAGCCCCACTACAATTGGGGAAATGTAACATTGCCGGATGGATCTTAGGAAAC
CCAGAATGCGAATCACTGCTTTCCAAAAGATCATGGTCCTACATTGCAGAAACACCAAAC
TCTGAGAATGGAACATGTTACCCAGGAGATTTCGCCGACTATGAGGAATTGAGGGAGCAA
TTGAGCTCAGTATCATCTTTCGAGAGATTCGAAATATTCCCCAAGGAAAGTTCATGGCCC
AAACACACAACCAGAGGAGTGACGGCAGCATGCTCCCATGCGAGGAAAAGCAGTTTTTAC
AAAAATTTGCTCTGGCTGACGGAGGCAAATGGCTCATACCCAAATCTGAGCAAGTCCTAT
GTGAACAATCAAGAGAAAGAAGTCCTTGTGCTATGGGGTGTTCATCACCCGTCTAACATA
GAGGATCAAAGGACCCTCTATCGGAAAGAAAATGCTTATGTCTCTGTAGTGTCTTCAAAT
TATAACAGGAGATTCACCCCAGAAATAGCAGAAAGGCCCAAAGTAAGAAATCAAGCAGGG
AGAATGAACTATTACTGGACTTTGCTAGAACCCGGAGACACAATAATATTTGAGGCAAAT
GGAAATCTAATAGCACCATGGTATGCTTTCGCACTGAGTAGAGGCCTTGGATCAGGAATC
ATCACCTCAAACGCATCAATGGATGAATGTGACACGAAGTGTCAAACACCCCAGGGAGCT
ATAAACAGTAGTCTCCCTTTTCAGAATATACACCCAGTCACAATAGGAGAGTGCCCAAAA
TACGTAAAGAGTACAAAATTGAGAATGGTTACAGGACTAAGGAACATACCATCCATTCAA
TCCAGGGGTCTATTTGGAGCCATTGCCGGTTTCATTGAAGGGGGATGGACTGGGATGATG
GATGGATGGTATGGTTACCATCATCAGAATGAACAGGGATCTGGCTATGCTGCGGATCAA
AAAAGCACACAAAATGCCATTAACGGGATTACAAATAAGGTGAACTCTGTTATCGAGAAA
ATGAACACTCAATTCACAGCTGTGGGTAAAGAATTCAACAAATTAGAAAAAAGAATGGAA
AACTTAAATAAAAAAGTTGATGATGGATTTCTGGATATTTGGACATATAATGCAGAATTG
TTAGTTCTACTGGAAAATGAAAGGACTTTGGATTTCCATGACTCAAATGTGAAGAATCTG
TATGAGAAAGTAAAAAACCAATTAAGGAATAATGCAAAGGAACTAGGAAACGGGTGTTTT
GAGTTCTATCACAAGTGTGACAATGAATGCATGGAAAGTGTAAAAAATGGAACTTATGAT
TACCCAAAATATTCAGAGGAATCAAAGTTAAACAGGGAAAAGATTGATGGAGTGAAATTG
GAATCAATGGGGGTCTATCGGATTCTGGCGATCTACTCAACTGTCGCCAGTTCACTGGTG
CTTCTGGTCTCCCTGGGGGCAATCAGCTTCTGGATGTGTTCTAATGGGTCTTTACAGTGC
AGAATATGCATC
>cds_ADT78908_A/Netherlands/001R1/1953_1953//_HA
AAAGCAAAACTACTGATCCTGTTATGTGCACTTTCAGCTACAGATGCAGACACAATATGT
ATAGGCTACCATGCGAACAACTCAACCGACACTGTTGACACAGTACTCGAAAAGAATGTG
ACAGTGACACACTCTGTAAACCTACTCGAAGACAGCCACAATGGGAAATTATGCAGATTA
AAAGGAAAAGCCCCACTACAATTGGGGAAATGTAACATTGCCGGATGGGTCTTAGGAAAC
CCAGAATGCGAATCATTGCTTTCCAATAGATCATGGTCCTACATTGCAGAAACACCAAAC
TCTGAGAATGGGACATGTTACCCAGGAGATTTCGCCGACTATGAGGAACTGAGGGAGCAA
TTGAGCTCAGTATCATCATTCGAGAGATTCGAAATATTCCCCAAGGAAAGATCATGGCCC
AAACACACAACCAGAGGAGTGACGGCAGCATGCTCCCATGCGAGGAAAAGCAGTTTTTAC
AAAAATTTGGTCTGGCTGACGGAGGCAAATGGCTCATACCCAAATCTGAGCAAGTCCTAT
GTGAACAATCAAGAGAAAGAAGTCCTTGTGCTATGGGGTGTTCATCACCCGTCTAACATA
GAGGATCAAAGAACCCTCTATCGGAAAGATAATGCTTATGTCTCTGTAGTGTCTTCAAAT
TATAACAGGAGATTCACCCCAGAAATAGCAAAAAGGCCCAAAGTAAGAGATCAACCAGGG
AGAATGAACTATTACTGGACTTTGCTAGAACCCGGAGACACAATAATATTTGAGGCAACT
GGAAATCTAATAGCACCATGGTATGCTTTCGCACTGAGTAGAGGCCCTGGATCAGGAATC
ATCACCTCAAACGCACCAATGGATGAATGTGACACGAAGTGTCAAACACCCCAGGGAGCT
ATAAACAGTAGTCTCCCTTTTCAGAATATACACCCAGTCACAATAGGAGAGTGCCCAAAA
TACGTCAGGAGTACAAAATTGAGGATGGTTACAGGACTAAGGAACATCCCATCCATCCAA
TCCAGGGGTCTGTTTGGAGCCATTGCCGGTTTCATTGAAGGGGGATGGACTGGGATGATG
GATGGATGGTATGGTTACCATCATCAGAATGAACAGGGATCTGGCTATGCTGCGGATCAA
AAAAGCACACAAAATGCCATTAACGGGATTACAAATAAGGTGAACTCTGTTATCGAGAAA
ATGAACACTCAATTCACAGCTGTGGGTAAAGAATTCAACAAATTAGAAAAAAGAATGGAA
AACTTAAATAAAAAAGTTGATGATGGATTTCTGGATATTTGGACATATAATGCAGAATTG
TTGGTTCTACTGGAAAATGAAAGGACTTTGGATTTTCATGACTCAAATGTGAAGAATCTG
TATGAGAAAGTAAAAAACCAATTAAGGAATAATGCAAAGGAACTAGGAAACGGGTGTTTT
GAGTTCTACCACAAGTGTGACAATGAATGCATGGAAAGTGTAAAAAATGGAACTTATGAT
TACCCAAAATATTCAGAGGAATCAAAGTTAAACAGAGAAAAGATTGATGGAGTGAAATTG
GAATCAATGGGGGTCTATCGGATTCTGGCGATCTACTCAACTGTCGCCAGTTCACTGGTG
CTTCTGGTCTCCCTGGGGGCAATCAGCTTCTGGATGTGTTCTAATGGGTCTTTACAGTGC
AGAATATGCATC
>cds_ABD60966_A/Malaysia/1954_1954//_HA
AAAGCAAGACTACTGATCCTGTTATGTGCACTTTCAGCTACAGATGCAGACACAATATGT
ATAGGCTACCATGCGAACAATTCAACCGACACTGTTGACACAGTACTCGAAAAGAATGTG
ACAGTGACACACTCTGTAAACCTACTCGAAGACAGCCACAACGGGAAATTATGCAGATTA
AAAGGAATAGCCCCACTACAATTGGGGAAATGTAACATTGCCGGATGGATCTTGGGAAAC
CCAGAATGCGAATCATTGCTCTCTAATAGATCATGGTCCTACATTGCAGAAACACCAAAC
TCTGAGAATGGAATATGTTACCCAGGAGATTTCGCCGACTATGAGGAACTGAGGGAGCAA
TTGAGCTCAGTATCATCATTCGAGAGATTCGAAATATTCCCCAAGGAAAGCTCATGGCCC
AAACACATAACCAGAGGAGTAACGGTAGCATGCTCCCACGCGAAGAAAAGCAGTTTTTAC
AAAAATTTGCTCTGGCTAACGGAGGCAAATGGCTTATACCCAAGTCTGAGCAAGTCCTAT
GTGAACGACAGAGAGAAAGAAGTCCTTGTGCTATGGGGTGTTCATCACCCGTCTAACATA
GAGGATCAAAGGACCCTCTATCGGAAAGAAAATGCTTATGTCTCTGTGGTGTCTTCAAAT
TATAACAGGAGATTCACCCCGGAAATAGCAGAAAGACCCAAAGTAAGAGGTCAACCAGGG
AGAATGAACTATTACTGGACTTTGCTAGAACCCGGAGACAAAATAATATTTGAGGCAAAT
GGAAACCTAATAGCGCCATGGTATGCTTTCGCACTGAGTAGAGGCCCTGGATCAGGAATC
ATCACCTCCAACGCATCAATGGATGAATGTGACACGAAGTGTCAAACACCCCAGGGAGCC
ATAAACAGTAGCCTCCCTTTTCAGAACATACACCCAGTCACAATAGGAGAGTGCCCAAAA
TATGTCAGGAGTACCAAATTGAGGATGGTTACAGGACTAAGGAACATCCCATCCATTCAA
TCCAGAGGTCTGTTTGGAGCCATTGCCGGTTTCATTGAAGGGGGATGGACTGGAATGGTG
GATGGATGGTATGGTTACCATCATCAGAATGAGCAGGGATCTGGCTATGCTGCGGACCAA
AAAAGCACACAAAATGCCATTAACGGGATTACAAATAAGGTGAACTCTGTTATCGAGAAA
ATGAACACTCAATTCACAGCTGTGGGTAAAGAGTTCAACAAATTGGAAAAAAGAATGGAA
AACTTAAATAAAAAAGTTGATGATGGATTTCTGGACATTTGGACATATAATGCAGAATTA
TTGGTTCTACTGGAAAATGAAAGGACTTTGGATTTCCATGACTCAAATGTGAAGAATCTG
TATGAGAAAGTAAAAAACCAATTGAGAAATAATGCAAAGGAAATAGGAAACGGGTGTTTT
GAGTTCTACCACAAGTGTGACAATGAATGCATGGAAAGTGTAAAAAATGGAACTTATGAT
TACCCAAAGTATTCAGAGGAATCAAAGTTAAACAGGGCAAAAATTGATGGAGTAAAACTG
GAATCAATGGGGGTCTATCAGATTCTGGCGATCTACTCAACTGTCGCCAGTTCACTGGTG
CTTCTGGTCTCCCTGGGGGCAATCAGCTTTTGGATGTGTTCCAATGGGTCTTTGCAATGC
AGAATATGCATC
>cds_AAA43171_A/Leningrad/1954/1_1954//_HA
AAAGCAAAACTACTGGTCCTGTTATGTGCACTTTCAGCTACAGATGCAGACACAATATGT
ATAGGCTACCATGCGAACAACTCAACCGACACTGTTGACACAGTACTCGAAAAGAACGTG
ACAGTGACACACTCTGTCAACCTACTTGAGGACAGTCACAACGGAAAACTATGCAGACTA
AAAGGAATAGCCCCACTACAATTGGGGAAATGCAGCATTGCCGGATGGATCTTAGGAAAC
CCAGAATGCGAATCACTGGTTTCTAAGAAATCATGGTCCTACATTGCAGAAACACCAAAC
TCCGAGAATGGAACATGTTACCCAGGATATTTCGCCGACTATGAGGAATTGAGGGAGCAA
TTGAGCTCAGTATCATCATTCGAGAGATTCGAAATATTCCCCAAGGAAAGATCATGGCCC
AAACACGTAACCAGAGGCGTAACGGCATCATGCTCCCATAAGGGGAAAAGCAGTTTTTAC
AGAAATTTGCTATGGCTGACGGAGAAAAATGGCTCGTACCCAAATCTGAGCAAGTCCTAT
GTGAACAACAAAGAGAAAGAAGTCCTTGTACTATGGGGTGTTCATCACCCGTCTAACATA
GAGGACCAAAAGACCATCTATCGGAAAGAAAATGCTTATGTCTCTGTAGTGTCTTCAAAT
TATAACAGGAGATTCACCCCAGAAATAGCAGAAAGACCCAAAGTAAGAGGTCAAGCAGGG
AGAATTAACTACTACTGGACTCTGCTGGAACCCGGGGACACAATAATATTTGAGGCAAAT
GGAAATCTAATAGCGCCATGGCATGCTTTCGCACTGAATAGAGGCTTTGGGTCAGGAATC
ATCACCTCAAACGCATCGATGGATGAATGTGACACGAAGTGTCAAACACCCCAGGGAGCT
ATAAACAGTAGTCTTCCTTTCCAGAATATACACCCAGTCACAATAGGGGAGTGCCCAAAA
TACGTCAGGAGTACAAAATTGAGGATGGTTACAGGACTAAGGAACATCCCATCCATTCAA
TCCAGAGGTCTGTTTGGAGCCATTGCCGGTTTCATTGAAGGGGGATGGACTGGAATGATA
GATGGATGGTATGGTTATCATCATCAGAATGAACAGGGATCTGGCTATGCTGCGGATCAA
AAAAGCACACAAAATGCCATTAACGGGATTACAAACAAGGTGAACTCTGTTATCGAGAAA
ATGAACACTCAATTCACAGCTGTGGGTAAAGAATTCGACGAATTAGAAAAAAGGATGGAA
AACTTAAATAAAAAAGTTGATGATGGATTTCTGGACATTTGGACATATAATGCAGAATTG
TTGGTTCTACTGGAAAATGAAAGGACTTTGGATTTTCATGACTCAAATGTGAAGAATCTG
TATGAGAAAGTAAAAAGCCAATTAAAGAATAATGCCAAAGAAATAGGAAACGGGTGTTTT
GAATTCTACCACAAGTGTAACAATGAATGCATGGAAAGTGTAAAAAATGGAACTTATGAC
TATCCAAAATATTCAGAGGAATCAAAGTTAAACAGGGAAAAAATTGATGGAGTGAAATTG
GAATCAATGGGAGTCTATCAGATTCTGGCGATCTACTCAACTGTCGCCAGTTCACTGGTG
CTTTTGGTCTCCCTGGGGGCAATCAGCTTCTGGATGTGTTCTAATGGGTCTTTGCAGTGC
AGAATATGCATC
>cds_AFV53260_A/Kw/1/1957_1957//_HA
AAAGCAAAACTACTGATCCTGTTATGTGCACTTTCCGCTACAGATGCAGACACAATATGT
ATAGGCTACCATGCGAACAACTCAACCGACACTGTTGACACAGTACTCGAGAAGAATGTG
ACAGTGACACACTCTGTAAACCTACTCGAAGACAGCCACAATGGGAAATTATGCAGATTA
AAAGGAAAAGCCCCACTACAATTGGGGAACTGTAACATTGCCGGATGGGTCTTAGGAAAC
CCAGAATGCGAATCATTGCTCTCCAATAGATCATGGTCCTACATTGCAGAAACACCAAAC
TCTGAGAATGGGACATGCTACCCAGGGGATTTCGCCGACTATGAGGAACTGAGGGAGCAA
TTGAGCTCAGTATCATCATTCGAGAGATTCGAAATATTCCCCAAGGAAAGATCATGGCCC
AACCACACAACCAGAGGAGTGACGGCAGCATGCCCCCATGCGATGAAAAGCAGTTTTTAC
AAAAATTTGGTCTGGCTGACGGAGGCAAATGGCTCATACCCAAATCTGAGCAGGTCCTAT
GTGAACAATCAAGAGAAAGAAGTCCTTGTGCTATGGGGAGTTCATCACCCGTCTAACATA
GAGGATCAAAGGACCCTCTATCGGAAAGATAATGCTTATGTCTCTGTAGTGTCTTCAAAT
TATAACAGGAGATTCACCCCAGAAATAGCAAAAAGGCCCAAAGTAAGAGGTCAATCAGGG
AGAATTAACTATTACTGGACTTTGCTAGAACCCGGAGACACAATAATATTTGAGGCAACT
GGGAATCTAATAGCACCATGGTATGCTTTCGCACTGAGTAGAGGCCCTGGATCAGGGATC
ATCACCTCAAACGCACCACTGGATGAATGTGACACGAAGTGTCAAACACCCCAGGGAGCT
ATAAACAGTAGTCTCCCTTTTCAGAATATACACCCTGTCACAATAGGAGAGTGCCCAAAA
TACGTCAGGAGTACAAAATTGAGGATGGTTACAGGACTAAGGAACATCCCATCCTTTCAA
TCCAGGGGTCTGTTTGGAGCCATTGCCGGTTTCATTGAAGGGGGATGGACTGGGATGATG
GATGGATGGTATGGTTACCATCATCAGAACGAACAGGGATCTGGCTATGCTGCGGATCAA
AAAAGCACACAAAATGCCATTAACGGGATTACAAATAAGGTGAACTCTGTTATCGAGAAA
ATGAACACTCAATTCACAGCTGTGGGTAAAGAATTCAACAAATTAGAAAAAAGAATGGAA
AACTTAAATAAAAAGGTTGATGATGGATTTCTGGATATTTGGACATATAATGCAGAATTG
TTGGTTCTACTGGAAAATGAAAGGACTTTGGATTTTCATGACTCAAATGTGAAGAATCTG
TATGAGAAAGTAAAAAACCAATTAAGGAATAATGCAAAGGAACTAGGAAATGGGTGTTTT
GAGTTCTACCACAAGTGTGACAATGAATGCATGGAAAGTGTAAAAAATGGAACTTATGAC
TACCCAAAATATTCAGAGGAATCAAAATTAAACAGGGAAAAGATTGATGGAGTGAAATTG
GAATCAATGGGGGTCTATCGGATTCTGGCGATCTACTCAACTGTCGCCAGTTCACTAGTG
CTTCTGGTCTCCCTGGGGGCAATCAGCTTCTGGATGTGTTCTAATGGGTCTTTACAGTGC
AGAATATGCATC
>cds_ABD15258_A/Denver/1957_1957//_HA
AAAGCAAAACTACTGATCCTGTTATGTGCACTTTCCGCTACAGATGCAGACACAATATGT
ATAGGCTACCATGCAAACAATTCAACCGACACTGTTGACACAGTACTCGAGAAGAATGTG
ACAGTGACACACTCTGTAAACCTACTCGAAGACAGCCACAATGGGAAATTATGCAGATTA
AAAGGAAAAGCCCCACTACAATTGGGGAACTGTAACATTGCCGGATGGGTCTTAGGAAAC
CCAGAATGCGAATCATTGCTCTCCAATAGATCATGGTCCTACATTGCAGAAACACCAAAC
TCTGAGAATGGGACATGCTACCCAGGGGATTTCGCCGACTATGAGGAACTGAGGGAGCAA
TTGAGCTCAGTATCATCATTCGAGAGATTCGAAATATTCCCCAAGGAAAGATCATGGCCC
AACCACACAACCAGAGGAGTGACGGCAGCATGCCCCCATGCGAGGAAAAGCAGTTTTTAC
AAAAATTTGGTCTGGCTGACGGAGGCAAATGGCTCATACCCAAATCTGAGCAGGTCCTAT
GTGAACAATCAAGAGAAAGAAGTCCTTGTGCTATGGGGAGTTCATCACCCGTCTAACATA
GAGGAACAAAGGGCACTCTATCGGAAAGATAATGCTTATGTCTCTGTAGTGTCTTCAAAT
TATAACAGGAGATTCACCCCAGAAATAGCAAAAAGGCCCAAAGTAAGAGATCAATCAGGG
AGAATGAACTATTACTGGACTTTGCTAGAACCCGGAGACACAATAATATTTGAGGCAACT
GGAAATCTAATAGCACCATGGTATGCTTTCGCACTGAGTAGAGGCCCTGGATCAGGGATA
ATCACCTCAAACGCACCACTGGATGAATGTGACACAAAGTGTCAAACACCCCAGGGAGCT
ATAAACAGTAGTCTCCCTTTTCAGAATATACACCCTGTCACAATAGGAGAGTGCCCAAAA
TACGTCAGGAGTACGAAATTGAGGATGGTTACAGGACTAAGGAACATCCCATCCGTTCAA
TCCAGGGGTCTGTTTGGAGCCATTGCCGGTTTCATTGAAGGGGGATGGACTGGGATGATG
GATGGATGGTATGGTTACCATCATCAGAACGAACAGGGATCTGGCTATGCTGCGGATCAA
AAAAGCACACAAAATGCCATTAACGGGATTACAAATAAGGTGAACTCTGTTATCGAGAAA
ATGAACACTCAATTCACAGCTGTGGGTAAAGAATTCAACAAATTAGAAAAAAGAATGGAA
AACTTAAATAAAAAGGTTGATGATGGATTTATGGATATTTGGACATATAATGCAGAATTG
TTGGTTCTACTGGAAAATGAAAGGACTTTGGATTTTCATGACTCAAATGTGAAGAATCTG
TATGAGAAAGTAAAAAACCAATTAAGGAATAATGCAAAGGAACTAGGAAATGGGTGTTTT
GAGTTCTACCACAAGTGTGACAATGAATGCATGGAAAGTGTAAAAAATGGAACTTATGAC
TACCCAAAATATTCAGAGGAATCAAAATTAAACAGGGAAAAGATTGATGGAGTGAAATTG
GAATCAATGGGGGTCTATCGGATTCTGGCGATCTACTCAACTGTCGCCAGTTCACTAGTG
CTTCTGGTCTCCCTGGGGGCAATCAGCTTCTGGATGTGTTCTAATGGGTCGTTACAGTGC
AGAATATGCATC
>cds_ABD60944_A/Hong_Kong/117/1977_1977//_HA
AAAGCAAAACTACTGGTCCTGTTATGTGCACTTTCAGCTACAGATGCAGACACAATATGT
ATAGGCTACCATGCGAACAACTCAACCGACACTGTTGACACAGTACTCGAAAAGAACGTG
ACAGTGACACACTCTGTCAACCTACTTGAGGACAGTCACAACGGAAAACTATGCAGACTA
AAAGGAATAGCCCCACTACAATTGGGGAAATGCAGCATTGCCGGATGGATCTTAGGAAAC
CCAGAATGCGAATCACTGTTTTCTAAGAAATCATGGTCCTACATTGCAGAAACACCAAAC
TCCGAGAATGGAACATGTTACCCAGGATATTTCGCCGACTATGAGGAACTGAGGGAGCAA
TTGAGTTCAGTATCATCATTCGAGAGATTCGAAATATTCCCCAAGGAAAGATCATGGCCC
AAACACGTAACCAGAGGAGTAACGGCATCATGCTCCCATAAGGGGAAAAGCAGTTTTTAC
AGAAATTTGCTATGGCTGACGGAGAAAAATGGCTCGTACCCAAATCTGAGCAAGTCCTAT
GTGAACAACAAAGAGAAAGAAGTCCTTGTACTATGGGGTGTTCATCACCCGTCTAACATA
GAGGACCAAAAGACCATCTATCGGAAAGAAAATGCTTATGTCTCTGTAGTGTCTTCAAAT
TATAACAGGAGATTCACCCCAGAAATAGCAGAAAGACCCAAAGTAAGAGGTCAAGCAGGG
AGAATTAACTACTACTGGACTCTGCTGGAACCCGGGGACACAATAATATTTGAGGCAAAT
GGAAATCTAATAGCGCCATGGTATGCTTTCGCACTGAGTAGAGGCTTTGGGTCAGGAATC
ATCACCTCAAACGCATCGATGGATGAATGTGACACGAAGTGTCAAACACCCCAGGGAGCT
ATAAACAGTAGTCTTCCTTTCCAGAATGTACACCCAGTCACAATAGGAGAGTGCCCAAAA
TACGTCAGGAGTACAAAATTAAGGATGGTTACAGGACTAAGGAACATCCCATCCATTCAA
TCCAGAGGTCTGTTTGGAGCCATTGCCGGTTTCATTGAAGGGGGATGGACTGGAATGATA
GATGGATGGTATGGTTATCATCATCAGAATGAACAGGGATCTGGCTATGCTGCGGATCAA
AAAAGCACACAAAATGCCATTAACGGGATTACAAACAAGGTGAACTCTGTTATCGAGAAA
ATGAACACTCAATTCACAGCTGTGGGTAAAGAATTCAACAAATTAGAAAAAAGGATGGAA
AACTTAAATAAAAAAGTTGATGATGGATTTCTGGACATTTGGACATATAATGCAGAATTG
TTGGTTCTACTGGAAAATGAAAGGACTTTGGATTTTCATGACTCAAATGTGAAGAATCTG
TATGAGAAAGTAAAAAGCCAATTAAAGAATAATGCCAAAGAAATAGGAAACGGGTGTTTT
GAATTCTACCACAAGTGTAACAATGAATGCATGGAAAGTGTAAAAAATGGAACTTATGAC
TATCCAAAATATTCAGAGGAATCAAAGTTAAACAGGGAAAAAATTGATGGAGTGAAATTG
GAATCAATGGGAGTCTATCAGATTCTGGCGATCTACTCAACTGTCGCCAGTTCACTGGTG
CTTTTGGTCTCCCTGGGGGCAATCAGCTTCTGGATGTGTTCTAATGGGTCTTTGCAGTGC
AGAATATGCATC
>cds_ABD60933_A/USSR/92/1977_1977//_HA
AAAGCAAAACTACTGGTCCTGTTATGTGCACTTTCAGCTACAGATGCAGACACAATATGT
ATAGGCTACCATGCGAACAACTCAACCGACACTGTTGACACAGTACTCGAAAAGAACGTG
ACAGTGACACACTCTGTCAACCTACTTGAGGACAGTCACAACGGAAAACTATGCAGACTA
AAAGGAATAGCCCCACTACAATTGGGGAAATGCAGCATTGCCGGATGGATCTTAGGAAAC
CCAGAATGCGAATCACTGGTTTCTAAGAAATCATGGTCCTACATTGCAGAAACACCAAAC
TCCGAGAATGGAACATGTTACCCAGGATATTTCGCCGACTATGAGGAATTGAGGGAGCAA
TTGAGCTCAGTATCATCATTCGAGAGATTCGAAATATTCCCCAAGGAAAGATCATGGCCC
AAACACGTAACCAGAGGCGTAACGGCATCATGCTCCCATAAGGGGAAAAGCAGTTTTTAC
AGAAATTTGCTATGGCTGACGGAGAAAAATGGCTCGTACCCAAATCTGAGCAAGTCCTAT
GTGAACAACAAAGAGAAAGAAGTCCTTGTACTATGGGGTGTTCATCACCCGTCTAACATA
GAGGACCAAAAGACCATCTATCGGAAAGAAAATGCTTATGTCTCTGTAGTGTCTTCAAAT
TATAACAGGAGATTCACCCCAGAAATAGCAGAAAGACCCAAAGTAAGAGGTCAAGCAGGG
AGAATTAACTACTACTGGACTCTGCTGGAACCCGGGGACACAATAATATTTGAGGCAAAT
GGAAATCTAATAGCGCCATGGCATGCTTTCGCACTGAATAGAGGCTTTGGGTCAGGAATC
ATCACCTCAAACGCATCGATGGATGAATGTGACACGAAGTGTCAAACACCCCAGGGAGCT
ATAAACAGTAGTCTTCCTTTCCAGAATATACACCCAGTCACAATAGGGGAGTGCCCAAAA
TACGTCAGGAGTACAAAATTGAGGATGGTTACAGGACTAAGGAACATCCCATCCATTCAA
TCCAGAGGTCTGTTTGGAGCCATTGCCGGTTTCATTGAAGGGGGATGGACTGGAATGATA
GATGGATGGTATGGTTATCATCATCAGAATGAACAGGGATCTGGCTATGCTGCGGATCAA
AAAAGCACACAAAATGCCATTAACGGGATTACAAACAAGGTGAACTCTGTTATCGAGAAA
ATGAACACTCAATTCACAGCTGTGGGTAAAGAATTCAACAAATTAGAAAAAAGGATGGAA
AACTTAAATAAAAAAGTTGATGATGGATTTCTGGACATTTGGACATATAATGCAGAATTG
TTGGTTCTACTGGAAAATGAAAGGACTTTGGATTTTCATGACTCAAATGTGAAGAATCTG
TATGAGAAAGTAAAAAGCCAATTAAAGAATAATGCCAAAGAAATAGGAAACGGGTGTTTT
GAATTCTACCACAAGTGTAACAATGAATGCATGGAAAGTGTAAAAAATGGAACTTATGAC
TATCCAAAATATTCAGAGGAATCAAAGTTAAACAGGGAAAAAATTGATGGAGTGAAATTG
GAATCAATGGGAGTCTATCAGATTCTGGCGATCTACTCAACTGTCGCCAGTTCACTGGTG
CTTTTGGTCTCCCTGGGGGCAATCAGCTTCTGGATGTGTTCTAATGGGTCTTTGCAGTGC
AGAATATGCATC
>cds_ABD95350_A/USSR/90/1977_1977//_HA
AAAGCAAAACTACTGGTCCTGTTATGTGCACTTTCAGCTACAGATGCAGACACAATATGT
ATAGGCTACCATGCGAACAACTCAACCGACACTGTTGACACAGTACTCGAAAAGAACGTG
ACAGTGACACACTCTGTCAACCTACTTGAGGACAGTCACAACGGAAAACTATGCAGACTA
AAAGGAATAGCCCCACTACAATTGGGGAAATGCAACATTGCCGGATGGATCTTAGGAAAC
CCAGAATGCGAATCACTGTTTTCTAAGAAATCATGGTCCTACATTGCAGAAACACCAAAC
TCCGAGAATGGAACATGTTACCCAGGATATTTCGCCGACTATGAGGAATTGAGGGAGCAA
TTGAGCTCAGTATCATCATTCGAGAGATTCGAAATATTCCCCAAGGAAAGATCATGGCCC
AAACACGTAACCAGAGGCGTAACGGCATCATGCTCCCATAAGGGGAAAAGCAGTTTTTAC
AGAAATTTGCTATGGCTGACGGAGAAAAATGGCTCGTACCCAAATCTGAGCAAGTCCTAT
GTGAACAACAAAGAGAAAGAAGTCCTTGTACTATGGGGTGTTCATCACCCGTCTAACATA
GAGGACCAAAAGACCATCTATCGGAAAGAAAATGCTTATGTCTCTGTAGTGTCTTCAAAT
TATAACAGGAGATTCACCCCAGAAATAGCAGAAAGACCCAAAGTAAGAGGTCAAGCAGGG
AGAATTAACTACTACTGGACTCTGCTGGAACCCGGGGACACAATAATATTTGAGGCAAAT
GGAAATCTAATAGCGCCATGGCATGCTTTCGCACTGAATAGAGGCTTTGGGTCAGGAATC
ATCACCTCAAACGCATCGATGGATGAATGTGACACGAAGTGTCAAACACCCCAGGGAGCT
ATAAACAGTAGTCTTCCTTTCCAGAATATACACCCAGTCACAATAGGGGAGTGCCCAAAA
TACGTCAGGAGTACAAAATTGAGGATGGTTACAGGACTAAGGAACATCCCATCCATTCAA
TCCAGAGGTCTGTTTGGAGCCATTGCCGGTTTCATTGAAGGGGGATGGACTGGAATGATA
GATGGATGGTATGGTTATCATCATCAGAATGAACAGGGATCTGGCTATGCTGCGGATCAA
AAAAGCACACAAAATGCCATTAACGGGATTACAAACAAGGTGAACTCTGTTATCGAGAAA
ATGAACACTCAATTCACAGCTGTGGGTAAAGAATTCAACAAATTAGAAAAAAGGATGGAA
AACTTAAATAAAAAAGTTGATGATGGATTTCTGGACATTTGGACATATAATGCAGAATTG
TTGGTTCTACTGGAAAATGAAAGGACTTTGGATTTTCATGACTCAAATGTGAAGAATCTG
TATGAGAAAGTAAAAAGCCAATTAAAGAATAATGCCAAAGAAATAGGAAACGGGTGTTTT
GAATTCTACCACAAGTGTAACAATGAATGCATGGAAAGTGTAAAAAATGGAACTTATGAC
TATCCAAAATATTCAGAGGAATCAAAGTTAAACAGGGAAAAAATTGATGGAGTGAAATTG
GAATCAATGGGAGTCTATCAGATTCTGGCGATCTACTCAACTGTCGCCAGTTCACTGGTG
CTTTTGGTCTCCCTGGGGGCAATCAGCTTCTGGATGTGTTCTAATGGGTCTTTGCAGTGC
AGAATATGCATC
>cds_ABO44134_A/Tientsin/78/1977_1977//_HA
AAAGCAAAACTACTGGTCCTGTTATGTGCACTTTCAGCTACAGATGCAGACACAATATGT
ATAGGCTACCATGCGAACAACTCAACCGACACTGTTGACACAGTACTCGAAAAGAACGTG
ACAGTGACACACTCTGTCAACCTACTCGAGGACAGTCACAACGGAAAACTATGCAGACTA
AAAGGAATAGCCCCACTACAATTGGGGAAATGCAGCATTGCCGGATGGATCTTAGGAAAC
CCAGAATGCGAATCACTGTTTTCTAAGAAATCATGGTCCTACATTGCAGAAACACCAAAC
TCCGAGAATGGAACATGTTACCCAGGATATTTCGCCGACTATGAGGAACTGAGGGAGCAA
TTGAGCTCAGTATCATCATTCGAGAGATTCGAAATATTCCCCAAGGAAAGGTCATGGCCC
AAACACGTAACCAGAGGAGTAACGGCATCATGCTCCCATAAGGGGAAAAGCAGTTTTTAC
AGAAATTTGCTATGGCTGACGGAGAAAAATGGCTCGTACCCAAATCTGAGCAAGTCCTAT
GTGAACAACAAAGAGAAAGAAGTCCTTGTACTATGGGGTGTTCATCACCCGTCTAACATA
GAGGACCAAAAGACCATCTATCGGAAAGAAAATGCTTATGTCTCTGTAGTGTCTTCAAAT
TATAACAGGAGATTCACCCCAGAAATAGCAGAAAGACCCAAAGTAAGAGGTCAAGCAGGG
AGAATTAACTACTACTGGACTCTGCTGGAACCCGGGGACACAATAATATTTGAGGCAAAT
GGAAATCTAATAGCGCCATGGCATGCTTTCGCACTGAGTAGAGGCTTTGGGTCAGGAATC
ATCACCTCAAACGCATCGATGGATGAATGTGACACGAAGTGTCAAACACCCCAGGGAGCT
ATAAACAGTAGTCTTCCTTTCCAGAATATACACCCAGTCACAATAGGAGAGTGCCCAAAA
TACGTCAGGAGTACAAAATTGAGGATGGTTACAGGACTAAGGAACATCCCATCCATTCAA
TCCAGAGGTCTGTTTGGAGCCATTGCCGGTTTCATTGAAGGGGGATGGACTGGAATGATA
GATGGATGGTATGGTTATCATCATCAGAATGAACAGGGATCTGGCTATGCTGCAGATCAA
AAAAGCACACAAAATGCCATTAACGGGATTACAAACAAGGTGAACTCTGTTATCGAGAAA
ATGAACACTCAATTCACAGCTGTGGGTAAAGAATTCAACAAATTAGAAAAAAGGATGGAA
AACTTAAATAAAAAAGTTGATGATGGATTTCTGGACATTTGGACATATAATGCAGAATTG
TTGGTTCTACTGGAAAATGAAAGGACTTTGGATTTTCATGACTCAAATGTGAAGAATCTG
TATGAGAAAGTAAAAAGCCAATTAAAGAATAATGCCAAAGAAATAGGAAACGGGTGTTTT
GAATTCTACCACAAGTGTAACAATGAATGCATGGAAAGTGTAAAAAATGGAACTTATGAC
TATCCAAAATATTCAGAGGAATCAAAGTTAAACAGGGAAAAAATTGATGGAGTGAAATTG
GAATCAATGGGAGTCTATCAAATTCTGGCGATCTACTCAACTGTCGCCAGTTCACTGGTG
CTTTTGGTCTCCCTGGGGGCAATCAGCTTCTGGATGTGTTCTAATGGGTCTTTGCAGTGC
AGAATATGCATC
>cds_ABP49338_A/California/10/1978_1978//_HA
AAAGCAAAACTACTGGTCCTGTTATGTGCACTTTCAGCTACAGATGCAGACACAATATGT
ATAGGCTACCATGCGAACAACTCAACCGACACTGTTGACACAGTACTCGAAAAGAACGTG
ACAGTGACACACTCTGTCAACCTACTTGAGGACAGTCACAACGGAAAACTATGCAGACTA
AAAGGAATAGCTCCACTACAATTGGGGAAATGCAGCATTGCCGGATGGATCTTAGGAAAC
CCAGAATGCGAATCACTGTTTTCTAAGAAATCATGGTCCTACATTGCAGAAACACCAAAC
TCCGAGAATGGAACATGTTACCCAGGATATTTCGCCGACTATGAGGAACTGAGGGAGCAA
TTGAGTTCAGTATCATCATTCGAGAGATTCGAAATATTCCCCAAGGAAAGATCATGGCCC
AAACACGTAACCAGAGGAGTAACGGCATCATGCTCCCATAAGGGGAAAAGCAGTTTTTAC
AGAAATTTGCTATGGCTGACGGAGAAAAATGGCTCGTACCCAAATCTGAGCAAGTCCTAT
GTGAACAACAAAGAGAAAGAAGTCCTTGTACTATGGGGTGTTCATCACCCGTCTAACATA
GAGGACCAAAAGACCATCTATCGGAAAGAAAATGCTTATGTCTCTGTAGTGTCTTCAAAT
TATAACAGGAGATTCACCCCAGAAATAGCAAAAAGACCCAAAGTAAGAGGTCAAGAAGGG
AGAATTAACTACTACTGGACTCTGCTGGAACCCGGGGACACAATAATATTTGAGGCAAAT
GGAAATCTAATAGCGCCATGGTATGCTTTCGCACTGAGTAGAGGCTTTGGGTCAGGAATC
ATCACCTCAAACGCATCGATGGATGAATGTGACACGAAGTGTCAAACACCCCAGGGAGCT
ATAAACAGTAGCCTTCCTTTCCAGAATGTACACCCAGTCACAATAGGAGAGTGCCCAAAA
TACGTCAGGAGTACAAAATTAAGGATGGTTACAGGACTAAGAAACATCCCATCCATTCAA
TCCAGAGGTCTGTTTGGAGCCATTGCCGGTTTCATTGAAGGGGGATGGACTGGAATGATA
GATGGATGGTATGGTTATCATCATCAGAATGAACAGGGATCTGGCTATGCTGCGGATCAA
AAAAGCACACAAAATGCCATTAACGGGATTACAAACAAGGTGAACTCTGTTATCGAGAAA
ATGAACACTCAATTCACAGCTGTGGGTAAAGAATTCAACAAATTAGAAAAAAGGATGGAA
AACTTAAATAAAAAAGTTGATGATGGATTTCTGGACATTTGGACATATAATGCAGAATTG
TTGGTTCTACTGGAAAATGAAAGGACTTTGGATTTTCATGACTCAAATGTGAAGAATCTG
TATGAGAAAGTAAAAAGCCAATTAAAGAATAATGCCAAAGAAATAGGAAACGGGTGTTTT
GAATTCTACCACAAGTGTAACAATGAATGCATGGAAAGTGTAAAAAATGGAACTTATGAC
TATCCAAAATATTCAGAGGAATCAAAGTTAAACAGGGAAAAAATTGATGGAGTGAAATTG
GAATCAATGGGAGTCTATCAGATTCTGGCGATCTACTCAACTGTCGCCAGTTCACTGGTG
CTTTTGGTCTCCCTGGGGGCAATCAGCTTCTGGATGTGTTCTAATGGGTCTTTGCAGTGC
AGAATATGCATC
>cds_ABP49448_A/Albany/20/1978_1978//_HA
AAAGCAAAACTACTGGTCCTGTTATGTGCACTTTCAGCTACAGATGCAGACACAATATGT
ATAGGCTACCATGCGAACAACTCAACCGACACTGTTGACACAGTACTCGAAAAGAACGTG
ACAGTGACACACTCTGTCAACCTACTTGAGGACAGTCACAACGGAAAACTATGCAGACTA
AAAGGAATAGCCCCACTACAATTGGGGAAATGCAGCATTGCCGGATGGATCTTAGGAAAC
CCAGAATGCGAATCACTGTTTTCTAAGAAATCATGGTCCTACATTGCAGAAACACCAAAC
TCCGAGAATGGAACATGTTACCCAGGATATTTCGCCGACTATGAGGAACTGAGGGAGCAA
TTGAGTTCAGTATCATCATTCGAGAGATTCGAAATATTCCCCAAGGAAAGATCATGGCCC
AAACACGTAACCAGAGGAGTAACGGCATCATGCTCCCATAAGGGGAAAAGCAGTTTTTAC
AGAAATTTGCTATGGCTGACGGAGAAAAATGGCTCGTACCCAAATCTGAGCAAGTCCTAT
GTGAACAACAAAGAGAAAGAAGTCCTTGTACTATGGGGTGTTCATCACCCGTCTAACATA
GAGGACCAAAAGACCATCTATCGGAAAGAAAATGCTTATGTCTCTGTAGTGTCTTCAAAT
TATAACAGGAGATTCACCCCAGAAATATCAGAAAGACCCAAAGTAAGAGGTCAAGAAGGG
AGAATTAACTACTACTGGACTCTGCTGGAACCCGGGGACACAATAATATTTGAGGCAAAT
GGAAATCTAATAGCGCCATGGTATGCTTTCGCACTGAGTAGAGGCTTTGGGTCAGGAATC
ATCACCTCAAACGCATCGATGGATGAATGTGACACGAAGTGTCAAACACCCCAGGGAGCT
ATAAACAGTAGTCTTCCTTTCCAGAATGTACACCCAGTCACAATAGGAGAGTGCCCAAAA
TACGTCAGGAGTACAAAATTAAGGATGGTTACAGGACTAAGGAACATCCCATCCATTCAA
TCCAGAGGTCTGTTTGGAGCCATTGCCGGTTTCATTGAAGGGGGATGGACTGGAATGATA
GATGGATGGTATGGTTATCATCATCAGAATGAACAGGGATCTGGCTATGCTGCGGATCAA
AAAAGCACACAAAATGCCATTAACGGGATTACAAACAAGGTGAACTCTGTTATCGAGAAA
ATGAACACTCAATTCACAGCTGTGGGTAAAGAATTCAACAAATTAGAAAAAAGGATGGAA
AACTTAAATAAAAAAGTTGATGATGGATTTCTGGACATTTGGACATATAATGCAGAATTG
TTGGTTCTACTGGAAAATGAAAGGACTTTGGATTTTCATGACTCAAATGTGAAGAATCTG
TATGAGAAAGTAAAAAGCCAATTAAAGAATAATGCCAAAGAAATAGGAAACGGGTGTTTT
GAATTCTACCACAAGTGTAACAATGAATGCATGGAAAGTGTAAAAAATGGAACTTATGAC
TATCCAAAATATTCAGAGGAATCAAAGTTAAACAGGGAAAAAATTGATGGAGTGAAATTG
GAATCAATGGGAGTCTATCAGATTCTGGCGATCTACTCAACTGTCGCCAGTTCACTGGTG
CTTTTGGTCTCCCTGGGGGCAATCAGCTTCTGGATGTGTTCTAATGGGTCTTTGCAGTGC
AGAATATGCATC
>cds_ABN59423_A/Arizona/14/1978_1978//_HA
AAAGCAAAACTACTGGTCCTGTTATGTGCACTTTCAGCTACAGATGCAGACACAATATGT
ATAGGCTACCATGCGAACAACTCAACCGACACTGTTGACACAGTGCTCGAAAAGAACGTG
ACAGTGACACACTCTGTCAACCTACTTGAGGACAGTCACAACGGAAAACTATGCAGACTA
AAAGGAATAGCCCCACTACAATTGGGGAAATGCAGCATTGCCGGATGGATCTTAGGAAAC
CCAGAATGCGAATCACTGTTTTCTAAGAAATCATGGTCCTACATTGCAGAAACACCAAAC
TCCGAGAATGGAACATGTTACCCAGGATATTTCGCCGACTATGAGGAACTGAGGGAGCAA
TTGAGTTCAGTATCATCATTCGAGAGATTCGAAATATTCCCCAAGGAAAGATCATGGCCC
AAACACGTAACCAGAGGAGTAACGGCATCATGCTCCCATAAGGGGAAAAGCAGTTTTTAC
AGAAATTTGCTATGGCTGACGGAGAAAAATGGCTCGTACCCAAATCTGAGCAAGTCCTAT
GTGAACAACAAAGAGAAAGAAGTCCTTGTACTATGGGGTGTTCATCACCCGTCTAACATA
GAGAACCAAAAGACCATCTATCGGAAAGAAAATGCTTATGTCTCTGTAGTGTCTTCAAAT
TATAACAGGAGATTCACCCCAGAAATAGCAGAAAGACCCAAAGTAAGAGATCAAGAAGGG
AGAATTAACTACTACTGGACTCTGCTGGAACCCGGGGACACAATAATATTTGAGGCAAAT
GGAAATCTAATAGCGCCATGGTATGCTTTCGCACTGAGTAGAGGCTTTGGGTCAGGAATC
ATCACCTCAAACGCATCGATGGATGAATGTGACACGAAGTGTCAAACACCCCAGGGAGCT
ATAAACAGTAGTCTTCCTTTCCAGAATGTACACCCAGTCACAATAGGAGAGTGCCCAAAA
TACGTCAGGAGTACAAAATTAAGGATGGTTACAGGACTAAGGAACATCCCATCCATTCAA
TCCAGAGGTCTGTTTGGAGCCATTGCCGGTTTCATTGAAGGGGGATGGACTGGAATGATA
GATGGATGGTATGGTTATCATCATCAGAATGAACAGGGATCTGGCTATGCTGCGGATCAA
AAAAGCACACAAAATGCCATTAACGGGATTACAAACAAGGTGAACTCTGTTATCGAGAAA
ATGAACACTCAATTCACAGCTGTGGGTAAAGAATTCAACAAATTAGAAAAAAGGATGGAA
AACTTAAATAAAAAAGTTGATGATGGATTTCTGGACATTTGGACATATAATGCAGAATTG
TTGGTTCTACTGGAAAATGAAAGGACTTTGGATTTTCATGACTCAAATGTGAAGAATCTG
TATGAGAAAGTAAAAAGCCAATTAAAGAATAATGCCAAAGAAATAGGAAACGGGTGTTTT
GAATTCTACCACAAGTGTAACAATGAATGCATGGAAAGTGTAAAAAATGGAACTTATGAC
TATCCAAAATATTCAGAGGAATCAAAGTTAAACAGGGAAAAAATTGATGGAGTGAAATTG
GAATCAATGGGAGTCTATCAGATTCTGGCGATCTACTCAACTGTCGCCAGTTCACTAGTG
CTTTTGGTCTCCCTGGGGGCAATCAGCTTCTGGATGTGTTCTAATGGGTCTTTGCAGTGC
AGAATATGCATC
>cds_ABY81349_A/California/45/1978_1978//_HA
AAAGCAAAACTACTGGTCCTGTTATGTGCACTTTCAGCTACAGATGCAGACACAATATGT
ATAGGCTACCATGCGAACAACTCAACCGACACTGTTGACACAGTACTCGAAAAGAACGTG
ACAGTGACACACTCTGTCAACCTACTTGAGGACAGTCACAACGGAAAACTATGCAGACTA
AAAGGAATAGCTCCACTACAATTGGGGAAATGCAGCATTGCCGGATGGATCTTAGGAAAC
CCAGAATGCGAATCACTGTTTTCTAAGAAATCATGGTCTTACATTGCAGAAACACCAAAC
TCCGAGAATGGAACATGTTACCCAGGATATTTCGCCGACTATGAGGAACTGAGGGAGCAA
TTGAGTTCAGTATCATCATTCGAGAGATTCGAAATATTCCCCAAGGAAAGATCATGGCCC
AAACACGTAACCAGAGGAGTAACGGCAGCATGCTCCCATAAGGGGAAAAGCAGTTTTTAC
AGAAATTTGCTATGGCTGACGGAGAAAAATGGCTCGTACCCAAATCTGAGCAAGTCCTAT
GTGAACAACAAAGAGAAAGAAGTCCTTGTACTATGGGGTGTTCATCACCCGTCTAACATA
AAGGACCAAAAGACCATCTATCAGAAAGAAAATGCTTATGTCTCTGTAGTGTCTTCAAAT
TATAACAGGAGATTCACCCCAGAAATAGCAAAAAGACCCAAAGTAAGAGATCAAGAAGGG
AGAATTAACTACTACTGGACTCTGCTGGAACCCGGGGACACAATAATATTTGAGGCAAAT
GGAAATCTAATAGCGCCATGGTATGCTTTCGCACTGAGTAGAGGCTTTGGGTCAGGAATC
ATCACCTCAAACGCATCGATGGATGAATGTGACACGAAGTGTCAAACACCCCAGGGAGCT
ATAAACAGTAGCCTTCCTTTCCAGAATGTACACCCAGTCACAATAGGAGAGTGCCCAAAA
TACGTCAGGAGTACAAAATTAAGGATGGTTACAGGACTAAGAAACATCCCATCCATTCAA
TCCAGAGGTCTGTTTGGAGCCATTGCCGGTTTCATTGAAGGGGGATGGACTGGAATGATA
GATGGATGGTATGGTTATCATCATCAGAATGAACAGGGATCTGGCTATGCTGCGGATCAA
AAAAGCACACAAAATGCCATTAACGGGATTACAAACAAGGTGAACTCTGTTATCGAGAAA
ATGAACACTCAATTCACAGCTGTGGGTAAAGAATTCAACAAATTAGAAAAAAGGATGGAA
AACTTAAATAAAAAAGTTGATGATGGATTTCTGGACATTTGGACATATAATGCAGAATTG
TTGGTTCTACTGGAAAATGAAAGGACTTTGGATTTTCATGACTCAAATGTGAAGAATCTG
TATGAGAAAGTAAAAAGCCAATTAAAGAATAATGCCAAAGAAGTAGGAAACGGGTGTTTT
GAATTCTACCACAAGTGTAACAATGAATGCATGGAAAGTGTAAAAAATGGAACTTATGAC
TATCCAAAATATTCAGAGGAATCAAAGTTAAACAGGGAAAAAATTGATGGAGTGAAATTG
GAATCAATGGGAGTCTATCAGATTCTGGCGATCTACTCAACTGTCGCCAGTTCACTGGTG
CTTTTGGTCTCCCTGGGGGCAATCAGCTTCTGGATGTGTTCTAATGGGTCTTTGCAGTGC
AGAATATGCATC
>cds_ABW36311_A/Albany/8/1979_1979//_HA
AAAGCAAAACTACTGGTCCTGTTATGTGCACTTTCAGCTACAGATGCAGACACAATATGT
ATAGGCTACCATGCGAACAACTCAACCGACACTGTTGACACAGTACTCGAAAAGAACGTG
ACAGTGACACACTCTGTCAACCTACTTGAGGACAGTCACAACGGAAAACTATGCAGACTA
AAAGGAATAGCTCCACTACAATTGGGGAAATGCAGCATTGCCGGATGGATCTTAGGAAAC
CCAGAATGCGAATCACTGTTTTCTAAGAAATCATGGTCCTACATTGCAGAAACACCAAAC
TCCGAGAATGGAACATGTTACCCAGGATATTTCGCCGACTATGAGGAACTGAGGGAGCAA
TTGAGTTCAGTATCATCATTCGAGAGATTCGAAATATTCCCCAAGGAAAGATCATGGCCC
AAACACGTAACCAGAGGAGTAACGGCATCATGCTCCCATAAGGGGAAAAGCAGTTTTTAC
AGAAATTTGCTATGGCTGACGGAGAAAAATGGCTCGTACCCAAATCTGAGCAAGTCCTAT
GTGAACAACAAAGAGAAAGAAGTCCTTGTACTATGGGGTGTTCATCACCCGTCTAACATA
GAGGACCAAAAGACCATCTATCGGAAAGAAAATGCTTATGTCTCTGTAGTGTCTTCAAAT
TATAACAGGAGATTCACCCCAGAAATAGCAAAAAGACCCAAAGTAAGAGATCAAGAAGGG
AGAATTAACTACTACTGGACTCTGCTGGAACCCGGGGACACAATAATATTTGAGGCAAAT
GGAAATCTAATAGCGCCATGGTATGCTTTCGCACTGAGTAGAGGCTTTGGGTCAGGAATC
ATCACCTCAAACGCATCGATGGATGAATGTGACACGAAGTGTCAAACACCCCAGGGAGCT
ATAAACAGTAGCCTTCCTTTCCAGAATGTACACCCAGTCACAATAGGAGAGTGCCCAAAA
TACGTCAGGAGTACAAAATTAAGGATGGTTACAGGACTAAGAAACATCCCATCCATTCAA
TCCAGAGGTCTGTTTGGAGCCATTGCCGGTTTCATTGAAGGGGGATGGACTGGAATGATA
GATGGATGGTATGGTTATCATCATCAGAATGAACAGGGATCTGGCTATGCTGCGGATCAA
AAAAGCACACAAAATGCCATTAACGGGATTACAAACAAGGTGAACTCTGTTATCGAGAAA
ATGAACACTCAATTCACAGCTGTGGGTAAAGAATTCAACAAATTAGAAAAAAGGATGGAA
AACTTAAATAAAAAAGTTGATGATGGATTTCTGGACATTTGGACATATAATGCAGAATTG
TTGGTTCTACTGGAAAATGAAAGGACTTTGGATTCTCATGACTCAAATGTGAAGAATCTG
TATGAGAAAGTAAAAAGCCAATTAAAGAATAATGCCAAAGAAATAGGAAACGGGTGTTTT
GAATTCTACCACAAGTGTAACAATGAATGCATGGAAAGTGTAAAAAATGGAACTTATGAC
TATCCAAAATATTCAGAGGAATCAAAGTTAAACAGGGAAAAAATTGATGGAGTGAAATTG
GAATCAATGGGAGTCTATCAGATTCTGGCGATCTACTCAACTGTCGCCAGTTCACTGGTG
CTTTTGGTCTCCCTGGGGGCAATCAGCTTCTGGATGTGTTCTAATGGGTCTTTGCAGTGC
AGAATATGCATC
>cds_ABQ01322_A/USSR/46/1979_1979//_HA
AAAGCAAAACTACTGGTCCTGTTATGTGCACTTTCAGCTACAGATGCAGACACAATATGT
ATAGGCTACCATGCGAACAACTCAACCGACACTGTTGACACAGTACTCGAAAAGAACGTG
ACAGTGACACACTCTGTCAACCTACTTGAGGACAGTCACAACGGAAAACTATGCAGACTA
AAAGGAATAGCTCCACTACATTTGGGGAAATGCAGCATTGCCGGATGGATATTAGGAAAC
CCAGAATGCGAATCACTGTTTTCTAAGAAATCATGGTCCTACATTGCAGAAACACCAAAC
TCCGAGAATGGAACATGTTACCCAGGATATTTCGCCGACTATGAGGAACTGAGGGAGCAA
TTGAGTTCAGTATCATCATTCGAGAGATTCGAAATATTCCCCAAGGAAAGATCATGGCCC
AAACACGTAACCAGAGGAGTAACGGCAGCATGCTCCCATAAGGGGAAAAGCAGTTTTTAC
AGAAATTTGCTATGGCTGACGGAGAAAAATGGCTCGTACCCAAATCTGAGCAAGTCCTAT
GTGAACAACAAAGAGAAAGAAGTCCTTGTACTATGGGGTGTTCATCACCCGTCTAACATA
GAGGACCAAAAGACCATCTATCGGAAAGAAAATGCTTATGTCTCTGTAGTGTCTTCAAAT
TATAACAGGAGATTCACCCCAGAAATAGCAAAAAGACCCAAAGTAAGAGGTCAAGAAGGG
AGAATTAACTACTACTGGACTCTGCTGGAACCCGGGGACACAATAATATTTGAGGCAAAT
GGAAATCTAATAGCGCCATGGTATGCTTTCGCACTGAGTAGAGGCTTTGGGTCAGGAATC
ATCACCTCAAACGCATCGATGGATGAATGTGACGCGAAGTGTCAAACACCCCAGGGAGCT
ATAAACAGTAGCCTTCCTTTCCAGAATGTACACCCAGTCACAATAGGAGAGTGCCCAAAA
TACGTCAGGAGTACAAAATTAAGGATGGTTACAGGACTAAGAAACATCCCATCCATTCAA
TCCAGAGGTCTGTTTGGAGCCATTGCCGGTTTCATTGAAGGGGGATGGACTGGAATGATA
GATGGATGGTATGGTTATCATCATCAGAATGAACAGGGATCTGGCTATGCTGCGGATCAA
AAAAGCACACAAAATGCCATTAACGGGATTACAAACAAGGTGAACTCTGTTATCGAGAAA
ATGAACACTCAATTCACAGCTGTGGGTAAAGAATTCAACAAATTAGAAAAAAGGATGGAA
AACTTAAATAAAAAAGTTGATGATGGATTTCTGGACATTTGGACATATAATGCAGAATTG
TTGGTTCTACTGGAAAATGAAAGGACTTTGGATTTTCATGACTCAAATGTGAAGAATCTG
TATGAGAAAGTAAAAAGCCAATTAAAGAATAATGCCAAAGAAATAGGAAACGGGTGTTTT
GAATTCTACCACAAGTGTAACAATGAATGCATGGAAAGTGTAAAAAATGGAACTTATGAC
TATCCAAAATATTCAGAGGAATCAAAGTTAAACAGGGAAAAAATTGATGGAGTGAAGTTG
GAATCAATGGGAGTCTATCAGATTCTGGCGATCTACTCAACTGTCGCCAGTTCACTGGTG
CTTTTGGTCTCCCTGGGGGCAATCAGCTTCTGGATGTGTTCTAATGGGTCTTTGCAGTGC
AGAATATGCATC
>cds_ABO33006_A/Maryland/2/1980_1980//_HA
AAAGCAAAAATACTGGTCCTGTTATGTGCACTTTCAGCTACAGATGCAGACACAATATGT
ATAGGCTACCATGCGAACAACTCAACCGACACTGTTGACACAGTACTCGAAAAGAACGTG
ACAGTGACACACTCTGTCAACCTACTTGAGGACAGTCACAACGGAAAACTATGCAGACTA
AAAGGAATAGCCCCACTACAATTGGGGAAATGCAGCATTGCCGGATGGATCTTAGGAAAC
CCAGAATGTGAATCACTGTTTTCTAAGAAATCTTGGTCCTACATTGCAGAAACACCAAAC
TCCGAGAATGGAACATGTTACCCAGGATATTTCGCTGACTATGAGGAACTGAGGGAGCAA
TTGAGTTCAGTGTCATCATTCGAGAGATTCGAAATATTCCCCAAGGAAAGGTCATGGCCC
AAACACGTAACCAGGGGAGTAACGGCATCATGCTCCCATAAGGGGAAAAGCAGTTTTTAC
AGAAATTTGCTATGGCTGACGGAGAAAAATGGCTCGTACCCAAATCTGAGCAAGTCCTAT
GTGAACAACAAAGAGAAAGAAGTCCTTGTACTATGGGGTGTTCATCACCCGTCTAACATA
GAGGACCAAAAGACCATCTATCGGAAAGAAAATGCTTATGTCTCTGTAGTGTCTTCAAAT
TATAACAGGAGATTCACCCCAGAAATATCAAAAAGACCCAAAGTAAGAGATCAAGAAGGG
AGAATTAACTACTACTGGACTCTGCTGGAACCCGGGGACACAATAATATTTGAGGCAAAT
GGAAATCTAATAGCGCCATGGTATGCTTTCGCACTGAGTAGAGGCTTTGGGTCAGGAATC
ATCACCTCAAACGCATCGATGGATGAATGTGACACGAAGTGTCAAACACCCCAGGGAGCT
ATAAACAGTAGTCTTCCTTTCCAGAATGTACACCCAGTCACAATAGGAGAGTGCCCAAAA
TACGTCAGGAGTACAAAATTAAGGATGGTTACAGGACTAAGGAACATCCCATCTATTCAA
TCCAGAGGTCTGTTTGGAGCCATTGCCGGTTTCATTGAAGGGGGATGGACTGGAATGATA
GATGGATGGTATGGTTATCATCATCAGAATGAACAGGGATCTGGCTATGCTGCGGATCAA
AAAAGCACACAAAATGCCATTAACGGGATTACAAACAAGGTGAACTCTGTTATCGAGAAG
ATGAACACTCAATTCACAGCTGTGGGTAAAGAATTCAACAAATTAGAAAAAAGGATGGAA
AACTTAAATAAAAAAGTTGATGATGGATTTCTGGACATTTGGACATATAATGCAGAATTG
TTGGTTCTACTGGAAAATGAAAGGACTTTGGATTTTCATGACTCAAATGTGAAGAATCTG
TATGAGAAAGTAAAAAGCCAATTAAAGAATAATGCCAAAGAAATAGGAAACGGGTGTTTT
GAATTCTACCACAAGTGTAACAATGAATGCATGGAAAGTGTAAAAAATGGAACTTATGAC
TATCCAAAATATTCAGAGGAATCAAAGTTAAACAGGGAAAAAATTGATGGAGTGAAATTG
GAATCAATGGGAGTCTATCAGATTCTGGCGATCTACTCAACTGTCGCCAGTTCACTGGTG
CTTTTGGTCTCCCTTGGGGCAATCAGCTTCTGGATGTGTTCTAATGGGTCTTTGCAGTGC
AGAATATGCATC
>cds_ABO38362_A/India/6263/1980_1980//_HA
AAAGCAAAACTACTGGTCCTGTTATGTGCACTTTCAGCTACAGATGCAGACACAATATGT
ATAGGCTACCATGCGAACAACTCAACCGACACTGTTGACACAGTACTCGAAAAGAACGTG
ACAGTGACACACTCTGTCAACCTACTTGAGGACAGTCACAACGGAAAACTATGCAGACTA
AAAGGAATAGCCCCACTACAATTGGGGAAATGCAGCATTGCCGGATGGATCTTAGGAAAC
CCAGAATGCGAATCACTGGTTTCTAAGAAATCATGGTCCTACATTGCAGAAACACCAAAC
TCCGAGAATGGAACATGTTACCCAGGGTATTTCGCCGACTATGAGGAACTGAGGGAGCAA
TTGAGTTCAGTATCATCATTCGAGAGATTCGAAATATTCCCCAAGGAAAGTTCATGGCCC
AAACACGTAACCAGAGGAGTAACGGCATCATGCTCCCATAAGGGGAAAAGCAGTTTTTAC
AGAAATTTGCTATGGCTGACGGAGAAAAATGGCTCGTACCCAAATCTGAGCAAGTCCTAT
GTGAACAACAAAGAGAAAGAAGTCCTTGTACTATGGGGTGTTCATCACCCGTCTAACATA
GAGAACCAAAAGACCATCTATCGTAAAGAAAATGCTTATGTCTCTGTAGTGTCTTCACAT
TATAACAGGAGATTCACCCCAGAAATAGCAAAAAGACCCAAAGTAAGAGATCAAGAAGGG
AGAATTAACTACTACTGGACTCTGCTGGAACCCGGGGACACAATAATATTTGAGGCAAAT
GGAAATCTAATAGCGCCATGGTATGCTTTCGCACTGAGTAGAGGCTTTGGGTCAGGAATC
ATCACCTCAAACGCATCAATAGATGAATGTGACGCGAAGTGTCAAACACCCCAGGGAGCT
ATAAACAGTAGTCTTCCTTTCCAGAATGTACACCCAGTCACAATAGGAGAGTGCCCAAAG
TACGTCAGGAGTACAAAATTAAGGATGGTTACAGGACTAAGGAACATCCCATCCATTCAA
TCCAGAGGTTTGTTTGGAGCCATTGCCGGTTTCATTGAAGGGGGATGGACTGGAATGATA
GATGGATGGTATGGTTATCATCATCAGAATGAACAGGGATCTGGCTATGCTGCGGATCAA
AAAAGCACACAAAATGCCATTAACGGGATTACAAACAAGGTGAACTCTGTAATCGAGAAA
ATGAACACTCAATTCACAGCTGTGGGTAAAGAATTCAACAAATTAGAAAAAAGGATGGAA
AACTTAAATAAAAAAGTTGATGATGGATTTCTGGACATTTGGACATATAATGCAGAATTG
TTGGTTCTACTGGAAAATGAAAGGACTTTGGATTTTCATGACTCAAATGTGAAGAACCTG
TATGAGAAAGTAAAAAGCCAATTAAAGAATAATGCCAAAGAAATAGGAAACGGGTGTTTT
GAATTCTACCACAAGTGTAACAATGAATGCATGGAAAGTGTAAAAAATGGAACTTATGAC
TATCCAAAATATTCAGAGGAATCAAAGTTAAACAGGGAAAAAATTGATGGAGTGAAATTG
GAATCAATGGGAGTCTATCAGATTCTGGCGATCTACTCAACTGTCGCCAGTTCACTGGTG
CTTTTGGTCTCCCTGGGGGCAATCAGCTTCTGGATGTGTTCTAATGGGTCTTTGCAGTGC
AGAATATGCATC
>cds_ABO52258_A/Baylor/4052/1981_1981//_HA
AAAGCAAAACTACTGGTCCTGTTATGTGCACTTTCAGCTACAGATGCAGACACAATATGT
ATAGGCTACCATGCGAACAATTCAACCGACACTGTTGACACGGTACTCGAAAAGAACGTG
ACAGTGACACACTCTGTCAACCTACTTGAGGACAGTCACAACGGAAAACTATGCAGACTA
AAAGGAATAGCCCCACTACAATTGGGGAAATGCAGCATTGCCGGATGGATCTTAGGAAAC
CCAGAATGCGAATCACTGTTTTCTAAGAAATCATGGTCCTACATTGCAGAAACACCAAAC
TCCGAGAATGGAACATGTTACCCAGGGTATTTCGCCGACTATGAAGAACTGAGGGAGCAA
TTGAGTTCAGTATCATCATTCGAGAGATTCGAAATATTCCCCAAGGAAAGTTCATGGCCC
AAACACGTAACCAGAGGAGTAACGGCTTCATGCTCCCATAAGGGGAAATGCAGTTTTTAC
AGAAATTTGCTATGGCTGACGGAGAAAAATGGCTCGTACCCAAATCTGAGCAAATCCTAT
GTGAACAACAAAGAGAAAGAAGTCCTTGTACTATGGGGTGTTCATCACCCGTCTAACATA
GAGGACCAAAAGACCATCTATCGTAAAGAAAATGCTTATGTCTCTGTAGTGTCTTCACAT
TATAACAGGAGATTCACCCCAGAAATAGCAAAAAGACCCAAAGTAAGAGATCAAGAAGGG
AGAATTAACTACTACTGGACTCTGCTGGAACCCGGGGACACAATAATATTTGAGGCAAAT
GGAAATCTAATAGCGCCATGGTATGCTTTCGCACTGAGTAGAGGATTTGGGTCAGGAATC
ATCACCTCAAACGCATCGATGGATGAATGTGACGCGAAGTGTCAAACACCCCAGGGAGCT
ATAAACAGTAGTCTTCCTTTCCAGAATGTACACCCAGTCACAATAGGAGAGTGCCCAAAA
TACGTCAGGAGTACAAAATTACGGATGGTTACAGGACTAAGGAACATCCCATCCATTCAA
TCCAGAGGTTTGTTTGGAGCCATTGCCGGTTTCATTGAAGGGGGATGGACTGGAATGATA
GATGGATGGTATGGTTATCATCATCAGAATGAACAGGGATCTGGCTATGCTGCAGATCAA
AAAAGCACACAAAATGCCATTAACGGGATTACAAACAAGGTGAACTCTGTTATCGAGAAA
ATGAACACTCAATTCACAGCTGTGGGTAAAGAATTCAACAAATTAGAAAAAAGGATGGAA
AACTTAAATAAAAAAGTTGATGATGGATTTCTGGACATTTGGACATATAATGCAGAATTG
TTGGTTCTACTGGAAAATGAAAGGACTTTGGATTTTCATGACTCAAATGTGAAGAACCTG
TATGAGAAAGTAAAAAGCCAATTAAAGAATAATGCCAAAGAAATAGGAAACGGGTGTTTT
GAATTCTACCACAAGTGTAACAATGAATGCATGGAAAGTGTAAAAAATGGAACTTATGAC
TATCCAAAATATTCAGAGGAATCAAAGTTAAACAGGGAAAAAATTGATGGAGTGAAATTG
GAATCAATGGGAGTCTATCAGATTCTGGCGATCTACTCAACTGTCGCCAGTTCACTGGTG
CTTTTGGTCTCCCTGGGGGCAATCAGCTTCTGGATGTGTTCTAATGGGTCTTTGCAGTGC
AGAATATGCATC
>cds_ABD77818_A/Baylor/11735/1982_1982//_HA
AAAGCAAAACTGCTGGTCCTGTTATGTGCACTTTCAGCTACAGATGCAGACACAATATGT
ATAGGCTACCATGCGAACAACTCAACCGATACTGTTGACACAGTACTCGAAAAGAACGTG
ACAGTGACACACTCTGTCAACCTACTTGAGGACAGTCACAACGGAAAACTATGCAGACTA
AAAGGAATAGCCCCACTACAATTGGGGAAATGCAGCATTGCCGGATGGATCTTAGGAAAC
CCAGAATGTGAATCACTGTTTTCTAAGAAATCATGGTCCTACATTGCAGAAACACCAAAC
TCCGAGAATGGGACATGTTACCCAGGGTATTTCGCCGACTATGAGGAACTGAGGGAGCAA
TTGAGTTCAGTATCATCATTCGAGAGATTCGAAATATTCCCCAAGGAAAGTTCATGGCCC
AAACACGTAACCAGAGGAGTAACGGCTTCATGCTCCCATAAGGGGAAAAGCAGTTTTTAC
AGAAATTTGCTATGGCTGACGGAGAAAAATGGCTCGTACCCAAATCTGAGCAAGTCCTAT
GTGAACAACAAAGAGAAAGAAGTCCTTGTACTATGGGGTGTTCATCACCCGTCAAACATA
GAGGACCAAAAGACCATCTATCGTAAAGAAAATGCTTATGTCTCTGTAGTGTCTTCACAT
TATAACAGAAGATTCACCCCAGAAATAGCAAAACGACCCAAAGTAAGAGATCAAGAAGGG
AGAATTAACTACTACTGGACTCTGCTGGAACCCGGGGACACAATAATATTTGAGGCAAAT
GGAAATCTAATAGCGCCATGGTATGCTTTCGCACTGAGTAGAGGCTTTGGGTCAGGAATC
ATCACCTCAAACGCATCAATGGATGAATGTGACGCGAAGTGTCAAACACCCCAGGGAGCT
ATAAACAGTAGTCTTCCTTTCCAGAATGTACACCCAGTCACAATAGGAGAGTGCCCAAAA
TACGTCAGGAGTACAAAATTAAGGATGGTCACAGGACTAAGGAACATTCCATCCATTCAA
TCCAGAGGTTTGTTTGGAGCCATTGCTGGTTTCATTGAAGGGGGATGGACTGGAATGATA
GATGGATGGTATGGTTATCATCATCAGAATGAACAGGGATCCGGCTATGCTGCAGATCAA
AAAAGCACACAAAATGCCATTAACGGGATTACAAACAAGGTGAACTCTGTTATCGAGAAA
ATGAACACTCAATTCACAGCTGTAGGTAAAGAATTCAACAAATTAGAAAAAAGGATGGAA
AACTTAAATAAAAAAGTTGATGATGGGTTTCTGGACATTTGGACATATAATGCAGAATTG
TTGGTTCTACTGGAAAATGAAAGGACTTTGGATTTTCATGACTCAAATGTGAAGAACCTG
TATGAGAAGGTAAAAAGCCAATTAAAGAGTAATGCCAAAGAAATAGGAAACGGGTGTTTT
GAATTCTACCACAAGTGTAACAATGAATGCATGGAAAGTGTAAAAAATGGAACTTATGAC
TATCCAAAATATTCAGAGGAATCAAAGTTAAACAGGGAAAAAATTGATGGAGTGAAATTG
GAATCAATGGGAGTCTATCAGATTCTGGCGATCTACTCAACTGTCGCCAGTTCACTGGTG
CTTTTGGTCTCCCTGGGGGCAATCAGCTTCTGGATGTGTTCTAATGGGTCTTTGCAGTGC
AGAATATGCATC
>cds_ABO52797_A/Christ_s_Hospital/157/1982_1982//_HA
AAAGCAAAACTACTGGTCCTGTTATGTGCACTCTCAGCTACAGATGCAGACACAATATGT
ATAGGCTACCATGCGAACAACTCAACCGACACTGTTGACACAGTACTCGAAAAGAACGTG
ACAGTGACACACTCTGTCAACCTACTTGAGGACAATCACAACGGGAAACTATGCAAACTA
AAAGGAATAGCGCCACTACAATTGGGGAAATGCAGCATTGCCGGATGGATCTTAGGAAAC
CCAGAATGCGAATCACTGTTTTCTAAGAAATCATGGTCCTACATTGCAGAAACACCAAAC
TCCGAGAATGGAACATGTTACCCAGGGTATTTCGCCGACTATGAAGAACTGAGGGAACAA
TTGAGTTCAGTATCATCATTCGAGAGATTCGAAATATTCCCCAAGGAAAGTTCATGGCCC
AACCACGTAACCAAAGGAGTAACGGCATCATGCTCCCATAAGGGGAAAAGCAGTTTTTAC
AGAAATTTGCTATGGCTGACGGAGAAAAATGGCTCGTACCCAAGTCTGAGCAAGTCCTAT
GTGAACAACAAAGAGAAAGAAGTCCTTGTACTATGGGGTGTTCATCACCCGTCTAACATA
AAGGACCAAAAGACCATCTATCGTAAAGAAAATGCTTATGTCTCTGTAGTGTCTTCACAT
TATAACAGGAGATTCACCCCAGAAATAGCAAAAAGACCCAAAGTAAGAGATCAAGAAGGG
AGAATTAACTACTACTGGACTCTGCTGGAACCCGGGGACACAATAATATTTGAGGCAAAT
GGAAATCTAATAGCGCCATGGTATGCTTTCGCACTGAGTAGAGGCTTTGGGTCAGGAATC
ATCACCTCAAACGCATCGATGGATGAATGTGACGCGAAGTGTCAAACACCCCAGGGAGCT
ATAAACAGTAGTCTTCCTTTTCAGAATGTACACCCAGTCACAATAGGAGAGTGCCCAAAG
TACGTAAGGAGTACAAAATTAAGGATGGTTACAGGACTAAGGAACATCCCATCCATTCAA
TCCAGAGGTTTGTTTGGAGCCATTGCCGGTTTCATTGAAGGGGGATGGACTGGAATGATT
GATGGATGGTATGGTTATCATCATCAGAATGAACAGGGATCTGGCTATGCTGCGGATCAA
AAAAGCACACAAAGTGCCATTAACGGGATTACAAACAAGGTGAACTCTATAATCGAGAAA
ATGAACACTCAATTCACAGCTGTGGGTAAAGAATTCAACAAACTAGAAAAAAGGATGGAA
AACTTAAATAAAAAAGTTGATGATGGATTTCTGGACATTTGGACATATAATGCAGAATTG
TTGGTTCTACTGGAAAATGAAAGGACTTTGGATTTCCATGACTCAAATGTGAAGAACCTG
TATGAGAAAGTAAAAAGCCAATTAAAGAATAATGCCAAAGAAATAGGAAACGGGTGTTTT
GAATTCTACCACAAGTGTAACAATGAATGCATGGAAAGTGTAAAAAATGGAACTTATGAC
TATCCAAAATATTCAGAGGAATCAAAATTAAACAGGGAAAAAATTGATGGAGTGAAATTG
GAATCAATGGGAGTCTATCAGATTCTGGCGATCTACTCAACTGTCGCCAGTTCACTGGTG
CTTTTGGTCTCCCTGGGGGCAATCAGCTTCTGGATGTGTTCTAATGGGTCTTTGCAGTGC
AGAATATGCATC
>cds_ABD95339_A/Baylor/11515/1982_1982//_HA
AAAGCAAAACTGCTGGTCCTGTTATGTGCACTTTCAGCTACAGATGCAGACACAATATGT
ATAGGCTACCATGCGAACAACTCAACCGATACTGTTGACACAGTACTCGAAAAGAACGTG
ACAGTGACACACTCTGTCAACCTACTTGAGGACAGTCACAACGGAAAACTATGCAGACTA
AAAGGAATAGCCCCACTACAATTGGGGAAATGCAGCATTGCCGGATGGATCTTAGGAAAC
CCAGAATGTGAATCACTGTTTTCTAAGAAATCATGGTCCTACATTGCAGAAACACCAAAC
TCTGAGAATGGGACATGTTACCCAGGGTATTTCGCCGACTATGAGGAACTGAGGGAGCAA
TTGAGTTCAGTATCATCATTCGAGAGATTCGAAATATTCCCCAAGGAAAGTTCATGGCCC
AAACACGTAACCAGAGGAGTAACGGCATCATGCTCCCATAAGGGGAAAAGCAGTTTTTAC
AGAAATTTGCTATGGCTGACGGAGAAAAATGGCTCGTACCCAAATCTGAGCAAGTCCTAT
GTGAACGACAAAGAGAAAGAAGTCCTTGTACTATGGGGTGTTCATCACCCGTCTAACATA
GAGGACCAAAAGACCATCTATCGTAAAGAAAATGCTTATGTCTCTGTAGTGTCTTCACAT
TATAACAGAAGATTCACCCCAGAAATAGCAAAACGACCCAAAGTAAGAGATCAAGAAGGG
AGAATTAACTACTACTGGACTCTGCTGGAACCAGGGGACACAATAATATTTGAGGCAAAT
GGAAATCTAATAGCGCCATGGTATGCTTTCGCACTGAGTAGAGGCTTTGGGTCAGGAATC
ATCACCTCAAACGTATCAATGGATGAATGTGACGCGAAGTGTCAAACACCCCAGGGAGCT
ATAAACAGTAGTCTTCCTTTCCAGAATGTACACCCAGTCACAATAGGAGAGTGCCCAAAA
TACGTCAGGAGTACAAAATTAAGGATGGTCACAGGACTAAGGAACATTCCATCCATTCAA
TCCAGAGGTTTGTTTGGAGCCATTGCCGGTTTCATTGAAGGGGGATGGACTGGAATGATA
GATGGATGGTATGGTTATCATCATCAGAATGAACAGGGATCCGGCTATGCTGCAGATCAA
AAAAGCACACAAAATGCCATTAACGGGATTACAAACAAGGTGAACTCTGTTATCGAGAAA
ATGAACACTCAATTCACAGCTGTAGGTAAAGAATTCAACAAATTAGAAAAAAGGATGGAA
AACTTAAATAAAAAAGTTGATGATGGGTTTCTGGACATTTGGACATATAATGCAGAATTG
TTGGTTCTACTGGAAAATGAAAGGACTTTGGATTTTCATGACTCAAATGTGAAGAACCTG
TATGAGAAGGTAAAAAGCCAATTAAAGAATAATGCCAAAGAAATAGGAAACGGGTGTTTT
GAATTCTACCACAAGTGTAACAATGAATGCATGGAAAGTGTAAAAAATGGAACTTATGAC
TATCCAAAATATTCAGAGGAATCAAAGTTAAACAGGGAAAAAATTGATGGAGTGAAATTG
GAATCAATGGGAGTCTATCAGATTCTGGCGATCTACTCAACTGTCGCCAGTTCACTGGTG
CTTTTGGTCTCCCTGGGGGCAATCAGCTTCTGGATGTGTTCTAATGGGTCTTTGCAGTGC
AGAATATGCATC
>cds_CAC18524_A/Fiji/15899/83_1983//_HA
AAAACAAAACTACTGGTCCTGTTATGTGCACTCTCAGCTACAGATGCAGACACAATATGT
ATAGGCTACCATGCGAACAACTCAACCGACACTGTTGACACAGTACTCGAAAAGAACGTG
ACAGTGACACACTCTGTCAACCTACTTGAGGACAATCACAACGGGAAACTATGCAAACTA
AAAGGAATAGCGCCACTACAATTGGGGAAATGCAACATTGCCGGATGGATCTTAGGAAAC
CCAGAATGCGAATCACTGTTTTCTAAGAAATCATGGTCCTACATTGCAGAAACACCAAAC
TCCGAGAATGGAACATGTTACCCAGGGTATTTCGCCGACTATGAAGAACTGAGGGAACAA
TTGAGCTCAGTATCATCATTCGAGAGATTCGAAATATTCCCCAAGGAAAGTTCATGGCCC
AACCACGTAACCAAAGGAGTAACGGCATCATGTTCCCATAAGGGGAAAAGCAGTTTTTAC
AGAAACTTGCTATGGCTGACGGAGAAAAATGGCTCGTACCCAAATCTGAGCAAGTCCTAT
GTGAACAACAAAGAGAAAGAAGTCCTTGTACTATGGGGTGTTCATCACCCGTCTAACATA
GAGGACCAAAAGACCATCTATCGTAAAGAAAATGCTTATGTCTCTGTAGTGTCTTCACAT
TACAACAGGAGATTCACCCCAGAAATAGCAAAAAGACCCAAAGTAAGAGGTCAAGAAGGG
AGAATTAACTACTACTGGACTCTGCTGGAACCCGGGGACACAATAATATTTGAGGCAAAT
GGAAATCTAATAGCGCCATGGTATGCTTTCGCACTGAGTAGAGGCTTTGGGCCAGGTATC
ATCACCTCAAACGCATCGATGGATGAATGTGACGCGAAGTGTCAACCACCCCAGGGAGCT
ATAAACAGTAGTCTTCCTTTTCAGAATGTACACCCAGTCACAATAGGAGAGTGCCCAAAG
TACGTCAGGAGTACAAAATTAAGGATGGTTACAGGACTAAGGAACATCCCATCCATTCAA
TCCAGAGGTTTGTTTGGAGCCATTGCCGGTTTCATTGAAGGGGGATGGACTGGAATGATT
GATGGATGGTATGGTTATCATCATCAGAATGAACAGGGATCTGGCTATGCTGCGGATCAA
AAAAGCACACAAAGTGCCATTAACGGGATTACAAACAAGGTGAACTCTATAATCGAGAAA
ATGAACACTCAATTCACAGCTGTGGGTAAAGAATTCAACAAACTAGAAAAAAGGATGGAA
AACTTAAATAAAAAAGTTGATGATGGATTTCTGGACATTTGGACATATAATGCAGAATTG
TTGGTTCTACTGGAAAATGAAAGGACTTTGGATTTCCATGACTCAAATGTGAAGAACCTG
TATGAGAAGGTAAAAAGCCAATTAAAGAATAATGCCAAAGAAATAGGAAACGGGTGTTTT
GAATTCTACCACAAGTGTAACAATGAATGCATGGAAAGTGTAAAAAATGGAACTTATGAC
TATCCAAAATATTCCGAGGAATCAAAATTAAACAGGGAAAAAATTGATGGAGTGAAATTG
GAATCAATGGGAGTCTATCAGATTCTGGCGATCTACTCAACTGTCGCCAGTTCACTAGTG
CTTTTGGTCTCCCTGGGGGCAATCAGCTTCTGGATGTGTTCTAATGGGTCTTTGCAGTGC
AGAATATGCATC
>cds_ABO33025_A/New_Zealand/7/1983_1983//_HA
AAAGCAAAACTACTGGTCCTGTTATGTGCACTCTCAGCTACAGATGCAGACACAATATGT
ATAGGCTACCATGCGAACAACTCAACCGACACTGTTGACACAGTACTCGAAAAGAACGTG
ACAGTGACACACTCTGTCAACCTACTTGAGGACAATCACAACGGGAAACTATGCAAACTA
AAAGGAATAGCGCCACTACAATTGGGGAAATGCAGCATTGCCGGATGGATCTTAGGAAAC
CCAGAATGCGAATCACTGTTTTCTAAGAAATCATGGTCCTACATTGCAGAAACACCAAAC
TCCGAGAATGGAACATGTTACCCAGGGTATTTCGCCGACTATGAAGAACTGAGGGAACAA
TTGAGTTCAGTATCATCATTCGAGAGATTCGAAATATTCCCCAAGGAAAGTTCATGGCCC
AACCACGTAACCAAAGGAGTAACGGCATCATGCTCCCATAAGGGGAAAAGCAGTTTTTAC
AGAAATTTGCTATGGCTGACGGAGAAAAATGGCTCGTACCCAAATCTGAGCAAGTCCTAT
GTGAACAACAAAGAGAAAGAAGTCCTTGTACTATGGGGTGTTCATCACCCGTCTAACATA
AAGGACCAAAGGACCATCTATCGTAAAGAAAATGCTTATGTCTCTGTAGTGTCTTCACAT
TATAACAGGAGATTCACCCCAGAAATAGCAAAAAGACCCAAAGTAAGAGATCAAGAAGGG
AGAATTAACTACTACTGGACTCTGCTGGAACCCGGGGACACAATAATATTTGAGGCAAAT
GGAAATCTAATAGCGCCATGGTATGCTTTCGCACTGAGTAGAGGCTTTGGGTCAGGAATC
ATCACCTCAAACGCATCGATGGATGAATGTGACGCGAAGTGTCAAACACCCCAGGGAGCT
ATAAACAGTAGTCTTCCTTTTCAGAATGTACACCCAGTCACAATAGGAGAGTGCCCAAAG
TACGTCAGGAGTACAAAATTAAGGATGGTTACAGGACTAAGGAACATCCCATCCATTCAA
TCCAGAGGTTTGTTTGGAGCCATTGCCGGTTTCATTGAAGGGGGATGGACTGGAATGATT
GATGGATGGTATGGTTATCATCATCAGAATGAACAGGGATCTGGCTATGCTGCGGATCAA
AAAAGCACACAAAGTGCCATTAACGGGATTACAAACAAGGTGAACTCTATAATCGAGAAA
ATGAACACTCAATTCACAGCTGTGGGTAAAGAATTCAACAAACTAGAAAAAAGGATGGAA
AACTTAAATAAAAAAGTTGATGATGGATTTCTGGACATTTGGACATATAATGCAGAATTG
TTGGTTCTACTGGAAAATGAAAGGACTTTGGATTTCCATGACTCAAATGTGAAGAACCTG
TATGAGAAAGTAAAAAGCCAATTAAAGAATAATGCCAAAGAAATAGGAAACGGGTGTTTT
GAATTCTACCACAAGTGTAACAATGAATGCATGGAAAGTGTAAAAAATGGAACTTATGAC
TATCCAAAATATTCAGAGGAATCAAAATTAAACAGGGAAAAAATTGATGGAGTGAAATTG
GAATCAATGGGAGTCTATCAGATTCTGGCGATCTACTCAACTGTCGCCAGTTCACTGGTG
CTTTTGGTCTCCCTGGGGGCAATCAGCTTCTGGATGTGTTCTAATGGGTCTTTGCAGTGC
AGAATATGCATC
>cds_ABF47759_A/Memphis/3/1983_1983//_HA
AAAGCAAAACTACTGGTCCTGTTATGTGCACTTTCAGCTACAGATGCAGACACAATATGT
ATAGGCTACCATGCGAACAACTCAACCGACACTGTTGACACAGTACTCGAAAAGAACGTG
ACAGTGACACACTCTGTCAACCTACTTGAGGACAATCACAACGGAAAACTATGCAAACTA
AAAGGAATAGCCCCACTACAATTGGGGAAATGCAGCATTGCCGGATGGATCTTAGGAAAC
CCAGAATGCGAATCACTGTTTTCTAAGAAATCATGGTCCTACATTGCAGAAACACCAAAC
TCCGAGAATGGAACATGTTACCCAGGGTATTTCGCCGACTATGAGGAACTGAGGGAACAA
TTGAGTTCAGTATCATCATTCGAGAGATTCGAAATATTCCCCAAGGAAAGTTCATGGCCC
AAACACGTAACCAAAGGAGTAACGGCATCATGCTCCCATAAGGGGAAAAGCAGTTTTTAC
AGAAATTTGCTATGGCTGACGGAGAAAAATGGCTCGTACCCAAATCTGAGCAAGTCCTAT
GTGAACAACAAAGAGAAAGAAGTCCTTGTACTATGGGGTGTTCATCACCCGTCTAACATA
GAGGACCAAAAGACCATCTATCGTAAAGAAAATGCTTATGTCTCTGTAGTGTCTTCACAT
TATAACAGGAGATTCACCCCAGAAATAGCAAAAAGACCCAAAGTAAGAAATCAAGAAGGG
AGAATTAACTACTACTGGACTCTGCTGGAACCCGGGGACACAATAATATTTGAGGCAAAT
GGAAATCTAATAGCGCCATGGTATGCTTTCGCATTGAGTAGAGGCTTTGGGTCAGGAATC
ATCACCTCAAACGCATCGATGGATGAATGTGACGCGAAGTGTCAAACACCCCAGGGAGCT
ATAAACAGTAGTCTTCCTTTTCAGAATGTACACCCAGTCACAATAGGAGAGTGCCCAAAG
TACGTCAGGAGTACAAAATTAAGGATGGTTACAGGACTAAGGAACATCCCATCCATTCAA
TCCAGAGGTTTGTTTGGAGCCATTGCCGGTTTCATTGAAGGGGGATGGACTGGAATGATT
GATGGATGGTATGGTTATCATCATCAGAATGAACAGGGATCTGGCTATGCTGCGGATCAA
AAAAGCACACAAAATGCCATTAACGGGATTACAAACAAGGTGAACTCTATAATCGAGAAA
ATGAACACTCAATTCACAGCTGTGGGTAAAGAATTCAACAAACTAGAAAAAAGGATGGAA
AACTTAAATAAAAAAGTTGATGATGGATTTTTGGACATTTGGACATATAATGCAGAATTG
TTGGTTCTACTGGAAAATGAAAGGACTTTGGATTTCCATGACTCAAATGTGAAGAACCTG
TATGAGAAAGTAAAAAGCCAATTAAAGAATAATGCCAAAGAAATAGGAAACGGGTGTTTT
GAATTCTACCACAAGTGTAACAATGAATGCATGGAAAGTGTAAAAAATGGGACTTATGAC
TATCCAAAATATTCAGAAGAATCAAAGTTAAACAGGGAAAAAATTGATGGAGTGAAATTG
GAATCAATGGGAGTCTATCAGATTCTGGCGATCTACTCAACTGTCGCCAGTTCACTGGTG
CTTTTGGTCTCCCTGGGGGCAATCAGCTTCTGGATGTGTTCTAATGGGTCTTTGCAGTGC
AGAATATGCATC
>cds_ABN50900_A/Memphis/49/1983_1983//_HA
AAAGCAAAACTGCTGGTCCTGTTATGTGCACTTTCAGCTACAGATGCAGACACAATATGT
ATAGGCTACCATGCGAACAACTCAACCGATACTGTTGACACAGTACTCGAAAAGAACGTG
ACAGTGACACACTCTGTCAACCTACTTGAGGACAGTCACAACGGAAAACTATGCAGACTA
AAAGGAATAGCCCCACTACAATTGGGGAAATGCAGCATTGCCGGGTGGATCTTAGGAAAC
CCAGAATGTGAATCACTGTTTTCTAAGAAATCATGGTCCTACATTGCAGAAACACCAAAC
TCCGAGAATGGGACATGTTACCCAGGGTATTTCGCCGACTATGAGGAACTGAGGGAGCAA
TTGAGTTCAGTATCATCATTCGAGAGATTCGAAATATTCCCCAAGGAAAGTTCATGGCCC
AAACACGTAACCAGAGGAGTAACGGCATCATGCTCCCATAAGGGGAAAAGCAGTTTTTAC
AGAAATTTGCTATGGCTGACGGAGAAAAATGGCTCGTACCCAAATCTGAGCAAGTCCTAT
GTGAACAACAAAGAGAAAGAAGTCCTTGTACTATGGGGTGTTCATCACCCGTCTAACATA
GAGGACCAAAAGACCATCTATCGTAAAGAAAATGCTTATGTCTCTGTAGTGTCTTCACAT
TATAACAGAAGATTCACCCCAGAAATAGCAAAACGACCCAAAGTAAGAGGTCAAGAAGGG
AGAATTAACTACTACTGGACTCTGCTGGAACCCGGGGACACAATAATATTTGAGGCAAAT
GGAAATCTAATAGCGCCATGGTATGCTTTCGCACTGAGTAGAGGCTTTGGGTCAGGAATC
ATCACCTCAAACGCATCAATGGATGAATGTGACGCGAAGTGTCAAACACCCCAGGGAGCT
ATAAACAGTAGTCTTCCTTTCCAGAATGTACACCCAGTCACAATAGGAGAGTGCCCAAAA
TACGTCAGGAGTACAAAATTAAGGATGGTCACAGGACTAAGGAACATTCCATCCATTCAA
TCCAGAGGTTTGTTTGGAGCCATTGCCGGTTTCATTGAAGGGGGATGGACTGGAATGATA
GATGGATGGTATGGTTATCATCATCAGAATGAACAGGGATCCGGCTATGCTGCAGATCAA
AAAAGCACACAAAATGCCATTAACGGGATTACAAACAAGGTGAACTCTGTTATCGAGAAA
ATGAACACTCAATTCACAGCTGTAGGTAAAGAATTCAACAAATTAGAAAAAAGGATGGAA
AACTTAAATAAAAAAGTTGATGATGGGTTTCTGGACATTTGGACATATAATGCAGAATTG
TTGGTTCTACTGGAAAATGAAAGGACTTTGGATTTTCATGACTCAAATGTGAAGAACCTG
TATGAGAAGGTAAAAAGCCAATTAAAGAATAATGCCAAAGAAATAGGAAACGGGTGTTTT
GAATTCTACCACAAGTGTAACAATGAATGCATGGAGAGTGTAAAAAATGGAACTTATGAC
TATCCAAAATATTCAGAGGAATCAAAGTTAAACAGGGAAAAAATTGATGGAGTGAAATTG
GAATCAATGGGAGTCTATCAGATTCTGGCGATCTACTCAACTGTCGCCAGTTCACTGGTG
CTTTTGGTCTCCCTGGGGGCAATCAGCTTCTGGATGTGTTCTAATGGGTCTTTGCAGTGC
AGAATATGCATC
>cds_ABP49349_A/Memphis/1/1984_1984//_HA
AAAGCAAAACTACTGGTCCTGTTATGTGCACTTTCAGCTACAGATGCAGACACAATATGT
ATAGGCTACCATGCGAACAACTCAACCGACACTGTTGACACAGTACTCGAAAAGAACGTG
ACAGTGACACACTCTGTCAACCTACTTGAGGACAATCACAACGGGAAACTATGCAAACTA
AAAGGAATAGCGCCACTACAATTGGGGAAATGCAGCATTGCCGGATGGATCTTAGGAAAC
CCAGAATGTGAATCACTGTTTTCTAAGAAATCATGGTCCTACATTGCAGAAACACCAAAC
TCCGAGAATGGAACATGTTACCCAGGGTATTTCGCCGACTATGAAGAACTGAGGGAACAA
TTGAGTTCAGTATCATCATTCGAGAGATTCGAAATATTCCCCAAGGAAAGTTCATGGCCC
AACCACGTAACCAAAGGAGTAACGGCATCATGCTCCCATAAGGGGAAAAGCAGCTTTTAC
AGAAATTTGCTATGGCTGACGGAGAAAAATGGCTCGTACCCAAATCTGAGCAAATCCTAT
GTGAACAACAAAGAGAAAGAAGTCCTTGTACTATGGGGTATTCATCACCCGTCTAACATA
GAGGACCAAAAGACCATCTATCGTAAAGAAAATGCTTATGTCTCTGTAGTGTCTTCACAT
TATAACAGGAGATTCACCCCAGAAATAGCAAAAAGACCCAAAGTAAGAGATCAAGAAGGG
AGAATTAACTACTACTGGACTCTGCTGGAACCCGGGGACACAATAATATTTGAGGCAAAT
GGAAATCTAATAGCGCCATGGTATGCTTTCGCACTGAGTAGGGGCTTTGGGTCAGGAATC
ATCACCTCAAACGCATCGATGGATGAATGTGACGCGAAGTGTCAAACACCCCTGGGAGCT
ATAAACAGTAGTCTTCCTTTTCAGAATGTACACCCAGTCACAATAGGAGAGTGCCCAAAG
TACGTCAGGAGTACAAAATTAAGGATGGTTACAGGACTAAGGAACATCCCATCCATTCAA
TCCAGAGGTTTGTTTGGAGCTATTGCCGGTTTCATTGAAGGGGGATGGACTGGAATGATT
GATGGATGGTATGGTTATCATCATCAGAATGAACAGGGATCTGGCTATGCTGCGGATCAA
AAAAGCACACAAAGTGCCATTAACGGGATTACAAACAAGGTGAACTCTATAATCGAGAAA
ATGAACACTCAATTCACAGCTGTGGGTAAAGAATTCAACAAACTAGAAAAAAGGATGGAA
AACTTAAATAAAAAAGTTGATGATGGATTTCTGGACATTTGGACATATAATGCAGAATTG
TTGGTTCTACTGGAAAATGAAAGGACTTTGGATTTCCATGACTCAAATGTGAAGAACCTG
TATGAGAAAGTAAAAAGCCAATTAAAGAATAATGCCAAAGAAATAGGAAACGGGTGTTTT
GAATTCTACCACAAGTGTAACAATGAATGCATGGAAAGTGTAAAAAATGGAACTTATGAC
TATCCAAAATATTCAGAGGAATCAAAATTAAACAGGGAAAAAATTGATGGAGTGAAATTG
GAATCAATGGGAGTCTATCAGATTCTGGCGATCTACTCAACTGTCGCCAGTTCACTGGTG
CTTTTGGTCTCCCTGGGGGCAATCAGCTTCTGGATGTGTTCTAATGGGTCTTTGCAGTGC
AGAATATGCATC
>cds_ABO38406_A/Tonga/14/1984_1984//_HA
AAAGCAAAACTACTGGTCCTGTTATGTGCACTCTCAGCTACAGATGCAGACACAATATGT
ATAGGCTACCATGCGAACAACTCAACCGACACTGTTGACACAGTACTCGAAAAGAACGTG
ACAGTGACACACTCTGTCAACCTACTTGAGGACAATCACAACGGGAAACTATGCAAACTA
AAAGGAATAGCGCCACTACAATTGGGGAAATGCAGCATTGCCGGATGGATCTTAGGAAAC
CCAGAATGCGAATCACTGTTTTCTAAGAAATCATGGTCCTACATTGCAGAAACACCAAAC
TCCGAGAATGGAACATGTTACCCAGGGTATTTCGCCGACTATGAAGAACTGAGGGAACAA
TTGAGTTCAGTATCATCATTCGAGAGATTCGAAATATTTCCCAAGGAAAGTTCATGGCCC
AACCACGTAACCAAAGGAGTAACGGCATCATGCTCCCATAAGGGGAAAAGCAGTTTTTAC
AGAAATTTGCTATGGCTGACGGAGAAAAAAGGCTCGTACCCAAATCTGAGCAAATCCTAT
GTGAACAACAAAGAGAAAGAAGTCCTTGTACTATGGGGTATTCATCACCCGTCTAACATA
GAGGACCAAAAGACCATCTATCGTAAAGAAAATGCTTATGTCTCTGTAGTGTCTTCACAT
TATAACAGGAGATTCACCCCAGAAATAGCAAAAAGACCCAAAGTAAGAGATCAAGAAGGG
AGAATTAACTACTACTGGACTCTGCTGGAACCCGGGGACACAATAATATTTGAGGCAAAT
GGAAATCTAATAGCGCCATGGTATGCTTTCGCACTGAGTAGGGGCTTTGGGTCAGGAATC
ATCACCTCAAACGCATCGATGGATGAATGTGACGCGAAGTGTCAAACACCCCGGGGAGCT
ATAAACAGTAGTCTTCCTTTTCAGAATGTACACCCAGTCACAATAGGAGAGTGCCCAAAG
TACGTCAGGAGTACAAAATTAAGGATGGTTACAGGACTAAGGAACATCCCATCCATTCAA
TCCAGAGGTTTGTTTGGAGCTATTGCCGGTTTCATTGAAGGGGGATGGACTGGAATGATT
GATGGATGGTATGGTTATCATCATCAGAATGAACAGGGATCTGGCTATGCTGCGGATCAA
AAAAGCACACAAAGTGCCATTAACGGGATTACAAACAAGGTGAACTCTATAATCGAGAAA
ATGAACACTCAATTCACAGCTGTGGGTAAAGAATTCAACAAACTAGAAAAAAGGATGGAA
AACTTAAATAAAAAAGTTGATGATGGATTTCTGGACATTTGGACATATAATGCAGAATTG
TTGGTTCTACTGGAAAATGAAAGGACTTTGGATTTCCACGACTCAAATGTGAAGAACCTG
TATGAGAAAGTAAAAAGCCAATTAAAGAATAATGCCAAAGAAATAGGAAACGGGTGTTTT
GAATTCTACCACAAGTGTAACAATGAATGCATGGAAAGTGTAAAAAATGGAACTTATGAC
TATCCAAAATATTCAGAGGAATCAAAATTAAACAGGGAAAAAATTGATGGAGTGAAATTG
GAATCAATGGGAGTCTATCAGATTCTGGCGATCTACTCAACTGTCGCCAGTTCACTGGTG
CTTTTGGTCTCCCTGGGGGCAATCAGCTTCTGGATGTGTTCTAATGGGTCTTTGCAGTGC
AGAATATGCATC
>cds_ABO44123_A/Texas/2922-3/1986_1986//_HA
AAAGCAAAACTACTAGTCCTGTTATGTGCATTTACAGCTACAGATGCAGACACAATATGT
ATAGGCTACCATGCGAACAACTCAACCGACACTGTTGACACAGTACTTGAAAAGAACGTG
ACAGTGACACACTCTGTCAACCTACTTGAGGACAGTCACAACGGAAAACTATGTCGACTA
AAAGGAATAGCCCCACTACAATTGGGTAATTGCAGCATTGCCGGATGGATTTTAGGAAAC
CCAGAATGCGAATCACTGTTTTCTAAGAAATCATGGTCCTACATTGCAGAAACACCAAAC
TCCGAGAATGGAACATGTTACCCAGGGTATTTCGCCGACTATGAGGAACTGAGGGAGCAA
TTGAGTTCAGTATCATCATTCGAGAGATTCGAAATATTCCCCAAAGAAAGCTCATGGCCC
AACCACGTAACCAAAGGAGTAACGGCATCATGCTCCCATAAGGGGAAAAGCAGTTTTTAC
AGAAATTTGCTATGGCTGACGAAGAAGAATGGCTCGTACCCAAATCTGAGCAAGTCCTAT
GTGAACAACAAAGAGAAAGAAGTCCTTGTACTATGGGGTGTTCATCACCCGTCTAACATA
GGGGACCAAAGGGCCATCTATCATACAGAAAATGCTTATGTCTCTGTAGTGTCTTCACAT
TATAACAGGAGATTCACCCCAGAAATAGCAAAAAGACCCAAAGTAAGAGATCAAGAAGGA
AGAATTAACTACTACTGGACTCTGCTGGAACCCGGGGACACAATAATATTTGAGGCAAAT
GGAAATCTAATAGCGCCATGGTATGCTTTCGCACTGAGTAGAGGCTTTGGGTCAGGAATC
ATCACCTCAAACGCATCAATGGATGAATGTGACGCGAAGTGTCAAACACCCCAGGGAGCT
ATAAACAGTAGTCTTCCTTTCCAGAATGTACACCCAGTCACAATAGGAGAGTGCCCAAAG
TATGTCAGGAGTACAAAATTAAGAATGGTTACAGGACTAAGGAACATCCCATCCATTCAA
TCCAGAGGTTTGTTTGGAGCCATTGCCGGTTTCATTGAAGGGGGGTGGACTGGAATGATA
GATGGATGGTATGGTTATCATCATCAGAATGAACAAGGATCTGGCTATGCTGCGGATCAA
AAAAGCACACAAAATGCCATTAACGGGATTACAAACAAGGTGAATTCTGTAATCGAGAAA
ATGAACACTCAATTCACAGCTGTGGGCAAAGAATTCAACAAATTAGAAAGAAGGATGGAA
AACTTAAATAAAAAAGTTGATGATGGATTTCTGGACATTTGGACATATAATGCAGAATTG
TTGGTTCTACTGGAAAATGAAAGGACTTTGGATTTTCATGACTCAAATGTGAAGAATCTG
TATGAGAAAGTAAAAAGCCAATTAAAGAACAATGCCAAAGAAATAGGAAACGGGTGTTTT
GAATTCTACCACAAGTGTAACAATGAATGCATGGAAAGTGTGAAAAATGGAACTTATGAC
TATCCAAAATATTCCGAGGAATCAAAGTTAAACAGGGAAAAAATTGATGGAGTGAAATTG
GAATCAATGGGAGTCTATCAGATTCTGGCGATCTACTCAACTGTCGCCAGTTCACTGGTG
CTTTTGGTCTCCCTGGGGGCAATCAGCTTCTGGATGTGTTCTAATGGGTCTTTGCAGTGT
AGAATATGCATC
>cds_ABP49360_A/New_York/2924-1/1986_1986//_HA
AAAGCAAAACTACTAATCCTGTTATGTGCATTTACAGCTACAGATGCAGACACAATATGT
ATAGGCTACCATGCGAACAACTCAACCGACACTGTTGACACAGTACTTGAAAAGAACGTG
ACAGTGACACACTCTGTCAACCTACTTGAGGACAGTCACAACGGAAAACTATGTCGACTA
AAAGGAATAGCCCCACTACAATTGGGTAATTGCAGCATTGCCGGATGGATTTTAGGAAAC
CCAGAATGCGAATCACTGTTTTCTAAGAAATCATGGTCCTACATTGCAGAAACACCAAAC
TCCGAGAATGGAACATGTTACCCAGGGTATTTCGCCGACTATGAGGAACTGAGGGAGCAA
TTGAGTTCAGTATCATCATTCGAGAGATTCGAAATATTCCCCAAAGAAAGCTCATGGCCC
AACCACGTAACCAAAGGAGTAACGGCATCATGCTCCCATAATGGGAAAAGCAGTTTTTAC
AGAAATTTGCTATGGCTGACGAAGAAGAATGGCTCGTACCCAAATCTGAGCAAGTCCTAT
GTGAACAACAAAGAGAAAGAAGTCCTTGTACTATGGGGTGTTCATCACCCGTCTAACATA
GGGGACCAAAGGGCCATCTATCATACAGAAAATGCTTATGTCTCTGTAGTGTCTTCACAT
TATAACAGGAGATTCACCCCAGAAATAGCAAAAAGACCCAAAGTAAGAGATCAAGAAGGA
AGAATTAACTACTACTGGACTCTGCTGGAACCCGGGGACACAATAATATTTGAGGCAAAT
GGAAATCTAATAGCGCCATGGTATGCTTTCGCACTGAGTAGAGGCTTTGGGTCAGGAATC
ATCACCTCAAACGCATCAATGGATGAATGTGACGCGAAGTGTCAAACACCCCAGGGAGCT
ATAAACAGTAGTCTTCCTTTCCAGAATGTACACCCAGTCACAATAGGAGAGTGCCCAAAG
TATGTCAGGAGTACAAAATTAAGAATGGTTACAGGACTAAGGAACATCCCATCCATTCAA
TCCAGAGGTTTGTTTGGAGCCATTGCCGGTTTCATTGAAGGGGGGTGGACTGGAATGATA
GATGGATGGTATGGTTATCATCATCAGAATGAACAAGGATCTGGCTATGCTGCGGATCAA
AAAAGCACACAAAATGCCATTAACGGGATTACAAACAAGGTGAATTCTGTAATCGAGAAA
ATGAACACTCAATTCACAGCTGTGGGCAAAGAATTCAACAAATTAGAAAGAAGGATGGAA
AACTTAAATAAAAAAGTTGATGATGGATTTCTGGACATTTGGACATATAATGCAGAATTG
TTGGTTCTACTGGAAAATGAAAGGACTTTGGATTTTCATGACTCAAATGTGAAGAATCTG
TATGAGAAAGTAAAAAGCCAATTAAAGAACAATGCCAAAGAAATAGGAAACGGGTGTTTT
GAATTCTACCACAAGTGTAACAATGAATGCATGGAAAGTGTGAAAAATGGAACTTATGAC
TATCCAAAATATTCCGAGGAATCAAAGTTAAACAGGGAAAAAATTGATGGAGTGAAATTG
GAATCAATGGGAGTCTATCAGATTCTGGCGATCTACTCAACTGTCGCCAGTTCACTGGTG
CTTTTGGTCTCCCTGGGGGCAATCAGCTTCTGGATGTGTTCTAATGGGTCTTTGCAGTGT
AGAATATGCATC
>cds_ABF21274_A/Taiwan/01/1986_1986//_HA
AAAGCAAAACTACTAGTCCTGTTATGTGCATTTACAGCTACAGATGCAGACACAATATGT
ATAGGCTACCATGCGAACAACTCAACCGACACTGTTGACACAGTACTTGAAAAGAACGTG
ACAGTGACACACTCTGTCAACCTACTTGAGGACAGTCACAACGGAAAACTATGTCGACTA
AAAGGAATAGCCCCACTACAATTGGGTAATTGCAGCATTGCCGGATGGATTTTAGGAAAC
CCAGAATGCGAATCACTGTTTTCTAAGAAATCATGGTCCTACATTGCAGAAACACCAAAC
TCCGAGAATGGAACATGTTACCCAGGGTATTTCGCCGACTATGAGGAACTGAGGGAGCAA
TTGAGTTCAGTATCATCATTCGAGAGATTCGAAATATTCCCCAAAGAAAGCTCATGGCCC
AACCACGTAACCAAAGGAGTAACGGCATCATGCTCCCATAAGGGGAAAAGCAGTTTTTAC
AGAAATTTGCTATGGCTGACGGAGAAGAATGGCTCGTACCCAACTCTGAGCAAGTCCTAT
GTGAACAACAAAGAGAAAGAAGTCCTTGTACTATGGGGTGTTCATCACCCGTCTAACATA
GGGGACCAAAGGGCCATCTATCATACAGAAAATGCTTATGTCTCTGTAGTGTCTTCACAT
TATAACAGGAGATTCACCCCAGAAATAGCAAAAAGACCCAAAGTAAGAGGTCAAGAAGGA
AGAATTAACTACTACTGGACTCTGCTGGAACCCGGGGACACAATAATATTTGAGGCAAAT
GGAAATCTAATAGCGCCATGGTATGCTTTCGCACTGAGTAGAGGCTTTGGGTCAGGAATC
ATCACCTCAAACGCATCAATGGATGAATGTGACGCGAAGTGTCAAACACCCCAGGGAGCT
ATAAACAGTAGTCTTCCTTTCCAGAATGTACACCCAGTCACAATAGGAGAGTGCCCAAAG
TATGTCAGGAGTACAAAATTAAGAATGGTTACAGGACTAAGGAACATCCCATCCATTCAA
TCCAGAGGTTTGTTTGGAGCCATTGCCGGTTTCATTGAAGGGGGGTGGACTGGAATGATA
GATGGATGGTATGGTTATCATCATCAGAATGAACAAGGATCTGGCTATGCTGCGGATCAA
AAAAGCACACAAAATGCCATTAACGGGATTACAAACAAGGTGAATTCTGTAATCGAGAAA
ATGAACACTCAATTCACAGCTGTGGGCAAAGAATTCAACAAATTAGAAAGAAGGATGGAA
AACTTAAATAAAAAAGTTGATGATGGATTTCTGGACATTTGGACATATAATGCAGAATTG
TTGGTTCTACTGGAAAATGAAAGGACTTTGGATTTTCATGACTCAAATGTGAAGAATCTG
TATGAGAAAGTAAAAAGCCAATTAAAGAACAATGCCAAAGAAATAGGAAACGGGTGTTTT
GAATTCTACCACAAGTGTAACAATGAATGCATGGAAAGTGTGAAAAATGGAACTTATGAC
TATCCAAAATATTCCGAGGAATCAAAGTTAAACAGGGAAAAAATTGATGGAGTGAAATTG
GAATCAATGGGAGTCTATCAGATTCTGGCGATCTACTCAACTGTCGCCAGTTCACTGGTG
CTTTTGGTCTCCCTGGGGGCAATCAGCTTCTGGATGTGTTCTAATGGGTCTTTGCAGTGT
AGAATATGCATC
>cds_ABM22246_A/Memphis/12/1986_1986//_HA
AAAGCAAAACTACTAATCCTGTTATGTGCATTTACAGCTACAGATGCAGACACAATATGT
ATAGGCTACCATGCGAACAACTCAACCGACACTGTTGACACAGTACTTGAAAAGAACGTG
ACAGTGACACACTCTGTCAACCTACTTGAGGACAGTCACAACGGAAAACTATGTCGACTA
AAAGGAATAGCCCCACTACAATTGGGTAATTGCAGCATTGCCGGATGGATTTTAGGAAAC
CCAGAATGCGAATCACTGTTTTCTAAGAAATCATGGTCCTACATTGCAGAAACACCAAAC
TCCGAGAATGGAACATGTTACCCAGGGTATTTCGCCGACTATGAGGAACTGAGGGAGCAA
TTGAGTTCAGTATCATCATTCGAGAGATTCGAAATATTCCCCAAAGAAAGCTCATGGCCC
AACCACGTAACCAAAGGAGTAACGGCATCATGCTCCCATAAGGGGAAAAGCAGTTTTTAC
AGAAATTTGCTATGGCTGACGGAGAAGAATGGCTCGTACCCAAATCTGAGCAAGTCCTAT
GTGAACAACAAAGAGAAAGAAGTCCTTGTACTATGGGGTGTTCATCACCCGTCTAACATA
GGGGACCAAAGGGCCATCTATCATACAGAAAATGCTTATGTCTCTGTAGTGTCTTCACAT
TATAACAGGAGATTCACCCCAGAAATAGCAAAAAGACCCAAAGTAAGAGGTCAAGAAGGA
AGAATTAACTACTACTGGACTCTGCTGGAACCCGGGGACACAATAATATTTGAGGCAAAT
GGAAATCTAATAGCGCCATGGTATGCTTTCGCACTGAGTAGAGGCTTTGGGTCAGGAATC
ATCACCTCAAACGCATCAATGGATGAATGTGACGCGAAGTGTCAAACACCCCAGGGAGCT
ATAAACAGTAGTCTTCCTTTCCAGAATGTACACCCAGTCACAATAGGAGAGTGCCCAAAG
TATGTCAGGAGTACAAAATTAAGAATGGTTACAGGACTAAGGAACATCCCATCCATTCAA
TCCAGAGGTTTGTTTGGAGCCATTGCCGGTTTCATTGAAGGGGGGTGGACTGGAATGATA
GATGGATGGTATGGTTATCATCATCAGAATGAACAAGGATCTGGCTATGCTGCGGATCAA
AAAAGCACACAAAATGCCATTAACGGGATTACAAACAAGGTGAATTCTGTAATCGAGAAA
ATGAACACTCAATTCACAGCTGTGGGCAAAGAATTCAACAAATTAGAAAGAAGGATGGAA
AACTTAAATAAAAAAGTTGATGATGGATTTCTGGACATTTGGACATATAATGCAGAATTG
TTGGTTCTACTGGAAAATGAAAGGACTTTGGATTTTCATGACTCAAATGTGAAGAATCTG
TATGAGAAAGTAAAAAGCCAATTAAAGAACAATGCCAAAGAAATAGGAAACGGGTGTTTT
GAATTCTACCACAAGTGTAACAATGAATGCATGGAAAGTGTGAAAAATGGAACTTATGAC
TATCCAAAATATTCCGAGGAATCAAAGTTAAACAGGGAAAAAATTGATGGAGTGAAATTG
GAATCAATGGGAGTCTATCAGATTCTGGCGATCTACTCAACTGTCGCCAGTTCACTGGTG
CTTTTGGTCTCCCTGGGGGCAATCAGCTTCTGGATGTGTTCTAATGGGTCTTTGCAGTGT
AGAATATGCATC
>cds_ABQ44416_A/Memphis/1/1987_1987//_HA
AAAGCAAAACTACTAGTCCTGTTATGTGCATTTACAGCTACAGATGCAGACACAATATGT
ATAGGCTACCATGCGAACAACTCAACCGACACTGTTGACACAGTACTTGAAAAGAACGTG
ACAGTGACACACTCTGTCAACCTACTTGAGGACAGTCACAACGGAAAACTATGTCGACTA
AAAGGAATAGCCCCACTACAATTGGGTAATTGCAGTATTGCCGGATGGATTTTAGGAAAC
CCAGAATGCGAATCACTGTTTTCTAAGAAATCATGGTCCTACATTGCAGAAACACCAAAC
TCCGAGAATGGAACATGTTACCCAGGGTATTTCGCTGACTATGAGGAACTGAGGGAGCAA
TTGAGTTCAGTATCATCATTCGAGAGATTCGAAATATTCCCCAAAGAAAGCTCATGGCCC
AACCACGTAACCAAAGGAGTAACGGCATCATGCTCCCATAAGGGGAAAAGCAGTTTTTAC
AGAAATTTGCTATGGCTGACGGAGAAGAATGGCTCGTACCCAAATCTGAGCAAGTCCTAT
GTGAACAACAAAGAGAAAGAAGTCCTTGTACTATGGGGTGTTCATCACCCGTCTAACATA
GGGGACCAAAGGGCCATCTATCATACAGAAAATGCTTATGTCTCTGTAGTGTCTTCACAT
TATAACAGGAGATTCACCCCAGAAATAGCAAAAAGACCCAAAGTAAGAGATCAAGAAGGA
AGAATTAACTACTACTGGACTCTGCTGGAACCCGAGGACACAATAATATTTGAGGCAAAT
GGAAATCTAATAGCGCCATGGTATGCTTTTGCACTGAGTAGAGGCTTTGGGTCAGGAATC
ATCACCTCAAACGCATCAATGGATGAATGTGACGCGAAGTGTCAAACACCCCAGGGAGCT
ATAAACAGTAGTCTTCCTTTCCAGAATGTACACCCAGTCACAATAGGAGAGTGCCCAAAG
TATGTCAGGAGTACAAAATTAAGAATGGTTACAGGACTAAGGAACATCCCATCCATTCAA
TCCAGAGGTTTGTTTGGAGCCATTGCCGGTTTCATTGAAGGGGGGTGGACTGGAATGATA
GATGGATGGTATGGTTATCATCATCAGAATGAACAAGGATCTGGCTATGCTGCGGATCAA
AAAAGCACACAAAATGCCATTAACGGGATTACAAACAAGGTGAATTCTGTAATCGAGAAA
ATGAACACTCAATTCACAGCTGTGGGCAAAGAATTCAACAAATTAGAAAGAAGGATGGAA
AACTTAAATAAAAAAGTTGATGATGGGTTTCTGGACATTTGGACATATAATGCAGAATTG
TTGGTTCTACTGGAAAATGAAAGGACTTTGGATTTTCATGACTCAAATGTGAAGAATCTG
TATGAGAAAGTAAAAAGCCAATTAAAGAACAATGCCAAAGAAATAGGAAACGGGTGTTTT
GAATTCTACCACAAGTGTAACAATGAATGCATGGAAAGTGTGAAAAATGGAACTTATGAC
TATCCAAAATATTCCGAGGAATCAAAGTTAAACAGGGAAAAAATTGATGGAGTGAAATTG
GAATCAATGGGAGTCTATCAGATTCTGGCGATCTACTCAACTGTCGCCAGTTCACTGGTG
CTTTTGGTCTCCCTGGGGGCAATCAGCTTCTGGATGTGTTCTAATGGGTCTTTGCAGTGT
AGAATATGCATC
>cds_AFQ90532_A/Victoria/36/1988_1988//_HA
AAAGCAATACTACTAGTCCTGTTATGTGCATTTACAGCTACAGATGCAGACACAATATGT
ATAGGCTACCATGCGAACAACTCAACCGACACTGTTGACACAGTACTTGAAAAGAACGTG
ACAGTGACACATTCTGTCAACCTACTTGAGGACAGTCACAACGGAAAACTATGTCGACTA
AAAGGAATAGCCCCACTACAATTGGGTAATTGCAGCATTGCCGGATGGATCTTAGGAAAC
CCAGAATGCGAATCACTGTTTTCTAAGAAATCATGGTCCTACATTGCAGAAACACCAAAC
TCCGAGAATGGAACATGTTACCCAGGGTATTTCGCCGACTATGAGGAACTGAGGGAGCAA
TTGAGTTCAGTATCATCATTCGAGAGATTCGAAATATTCCCCAAAGAAAGCTCATGGCCC
AACCACGTAACCAAAGGAGTAACGGCATCATGCTCCCATAAGGGGAGAAGCAGTTTTTAC
AGAAATTTGCTATGGCTGACGGAGAAGAATGGCTTGTACCCAAATCTGAGCAAGTCCTAT
GTGAACAACAAAGAGAAAGAAGTCCTTGTACTATGGGGTGTTCATCACCCGTCTAACATA
GGGGACCAAAGGGCCATCTATCATACAGAAAATGCTTATGTCTCTGTAGTGTCTTCACAT
TATAACAGGAGATTCACCCCAGAAATAGCAAAAAGACCCAAAGTCAGAGGTCAAGAAGGA
AGAATTAACTACTACTGGACTCTGCTGGAACCCGGGGACACAATAATATTTGAGGCAAAT
GGAAATCTAATAGCGCCATGGTATGCTTTCGCACTGAGTAGAGGCTTTGGATCAGGAATC
ATCACCTCAAACGCATCAATGGATGAATGTGACGCGAAGTGTCAAACACCCCAGGGAGCT
ATAAACAGTAGTCTTCCTTTCCAGAATGTACACCCAGTCACAATAGGAGAGTGCCCAAAG
TATGTCAGGAGTACAAAATTAAAGATGGTTACAGGACTAAGGAACATCCCATCCATTCAA
TCCAGAGGTCTGTTTGGAGCCATTGCCGGTTTCATTGAAGGGGGGTGGACTGGAATGATA
GATGGATGGTATGGTTATCATCATCAGAATGAACAAGGATCTGGCTATGCTGCGGATCAA
AAAAGCACACAAAATGCCATTAACGGGATTACAAACAAGGTGAATTCTGTAATCGAGAAA
ATGAACACTCAATTCACAGCTGTGGGCAAAGAATTCAACAAATTAGAAAAAAGGATGGAA
AATTTAAATAAAAAAGTTGATGATGGATTTCTGGACATTTGGACATATAATGCAGAATTG
TTGGTTCTACTGGAAAATGAAAGGACTTTGGATTTTCATGACTCAAATGTGAAGAATCTG
TATGAGAAAGTAAAAAACCAATTAAAGAATAATGCCAAAGAAATAGGAAACGGGTGTTTT
GAATTCTACCACAAGTGTAACAATGAATGCATGGAAAGTGTGAAAAATGGAACTTATGAC
TATCCCAAATATTCCGAGGAATCAAAATTAAACAGGGAAAAAATTGATGGAGTGAAATTG
GAATCAATGGGAGTCTATCAGATTCTGGCGATCTACTCAACTGTCGCCAGTTCACTGGTG
CTTTTGGTCTCCCTGGGGGCAATCAGCTTCTGGATGTGTTCTAATGGGTCTTTGCAGTGT
AGAATATGCATT
>cds_BAA02768_A/Suita/1/1989_1989//_HA
AAAGCAAAACTACTAGTCCTGTTATGTGCATTTACAGCTACAGATGCAGACACAATATGT
ATAGGCTACCATGCGAACAACTCAACCGACACTGTTGACACAGTACTTGAGAAGAACGTG
ACAGTGACACACTCTGTCAACCTACTTGAGGACAGTCACAACGGAAAACTATGTCGACTA
AAAGGAATAGCCCCACTACAATTGGGTAATTGCAGCATTGCCGGATGGATCTTAGGAAAC
CCAGAATGCGAATCACTGTTTTCTAAGGAATCATGGTCCTACATTGCAGAAACACCAAAC
TCCGAGAATGGAACATGTTACCCAGGGTATTTCGCCGACTATGAGGAACTGAGGGAGCAA
TTGAGTTCAGTATCATCATTCGAGAGATTCGAAATATTCCCCAAAGAAAGCTCATGGCCC
AACCACGTAACCAAAGGAGTAACGGCATCATGCTCCCATAATGGGAAAAGCAGTTTTTAC
AGAAATTTGCTATGGCTGACGGGGAAGAATGGCTTGTACCCAAATCTGAGCAAGTCCTAT
GTGAACAACAAAGAGAAAGAAGTCCTTGTACTATGGGGTGTTCATCACCCGTCTAACATA
GGGGACCAAAGGGCCATCTATCATACAGAAAATGCTTATGTCTCTGTAGTGTCTTCACAT
TATAGCAGGAGATTCACCCCAGAAATAGCAAAAAGACCCAAAGTAAGAGGTCAAGAAGGA
AGAATTAACTACTACTGGACTCTGCTGGAACCCGGGGACACAATAATATTTGAGGCAAAT
GGAAATCTAATAGCGCCATGGTATGCTTTCGCACTGAGTAGAGGCTTTGGGTCAGGAATC
ATCACCTCAAACGCATCAATGGATGAATGTGACGCGAAGTGTCAAACACCCCAGGGAGCT
ATAAACAGTAGTCTTCCTTTCCAGAATGTACACCCAGTCACAATAGGAGAGTGTCCAAAG
TATGTCAGGAGTACAAAATTAAGGATGGTTACAGGACTAAGGAACATCCCATCCATTCAA
TCCAGAGGTTTGTTTGGAGCCATTGCCGGTTTCATTGAAGGGGGGTGGACTGGAATGATA
GATGGATGGTATGGTTATCATCATCAGAATGAACAAGGATCTGGCTATGCTGCGGATCAA
AAAAGCACACAAAATGCCATTAACGGAATTACAAACAAGGTGAATTCTGTAATCGAGAAA
ATGAACACTCAATTCACAGCTGTGGGCAAAGAATTCAACAAATTAGAAAGAAGGATGGAA
TACTTAAATAAAAAAGTTGATGATGGATTTCTGGACATTTGGACATATAATGCAGAATTG
TTGGTTCTACTGGAAAATGAAAGGACTTTGGATTTTCATGACTCAAATGTGAAGAATCTG
TATGAGAAAGTAAAAAGCCAATTAAAGAATAATGCCAAAGAAATAGGATACGGGTGTTTT
GAATTCTACCACAAGTGTAACAATGAATGCATGGAAAGTGTGAAAAATGGAACTTATGAC
TATCCAAAATATTCCGAGGAATCAAAGTTAAACAGGGAAAAAATTGATGGAGTGAAATTG
GAATCAATGGGAGTCTATCAGATTCTGGCGATCTACTCAACTGTCGCCAGTTCACTGGTG
CTTTTGGTCTCCCTGGGGGCAATCAGCTTCTGGATGTGTTCTAATGGGTCTTTGCAGTGT
AGAATATGCATC
>cds_ACL12261_A/Siena/9/1989_1989/01/02_HA
AAAGCAAAACTACTAGTCCTGTTATGTGCATTTACAGCTACAGATGCAGACACAATATGT
ATAGGCTACCATGCGAACAACTCAACCGACACTGTTGACACAGTACTTGAAAAGAACGTG
ACAGTGACACATTCTGTCAACCTACTTGAGGACAGTCACAACGGGAAACTATGTCGACTA
AAAGGAATAGCCCCACTACAATTGGGTAATTGCAGCATTGCCGGATGGATCTTAGGAAAC
CCAGAATGCGAATCACTGTTTTCTAAGAAATCATGGTCCTACATTGCAGAAACACCAAAC
TCCGAGAATGGAACATGTTACCCAGGGTATTTCGCCGACTATGAGGAACTGAGAGAGCAA
TTGAGCTCAGTATCATCATTCGAGAGATTCGAAATATTCCCCAAAGAAAGCTCATGGCCC
AACCACGTAACCAAAGGAGTAACGGCAGCATGCTCCCATAAGGGGAGAAGCAGTTTTTAC
AGAAATTTGCTATGGCTGACGGAGAAGAATGGCTTGTACCCAAATCTGAGCAAGTCCTAT
GTGAACAACAAAGAGAAAGAAGTCCTTGTACTATGGGGTGTTCATCACCCGTCTAACATA
GGGGACCAAAGGGCCATCTATCATACAGAAAATGCTTATGTCTCTGTAGTGTCTTCACAT
TATAACAGGAGATTCACCCCAGAAATAGCAAAAAGACCCAAAGTCAGAGGTCAAGAAGGA
AGAATTAACTACTACTGGACTCTGCTGGAACCCGGGGACACAATAATATTTGAGGCAAAT
GGAAATCTAATAGCGCCATGGTATGCTTTCGCACTGAGTAGAGGCTTTGGGTCAGGAATC
ATCACCTCAAACGCATCAATGGATGAATGTGACGCGAAGTGTCAAACACCCCAGGGAGCT
ATAAACAGTAGCCTTCCTTTCCAGAATGTACACCCAGTCACAATAGGAGAGTGCCCAAAG
TATGTCAGGAGTACAAAATTAAGGATGGTTACAGGACTAAGGAACATCCCATCCATTCAA
TCCAGAGGTCTGTTTGGAGCCATTGCCGGTTTCATTGAAGGGGGGTGGACTGGAATGATA
GATGGATGGTATGGTTATCATCATCAGAATGAACAAGGATCTGGCTATGCTGCGGATCAA
AAAAGCACACAAAATGCCATTAACGGGATTACAAACAAGGTGAATTCTGTAATCGAGAAA
ATGAACACTCAATTCACAGCTGTGGGCAAAGAATTCAACAAATTAGAAAAAAGGATGGAA
AACTTAAATAAAAAAGTTGATGATGGATTTCTGGACATTTGGACATATAATGCAGAATTG
TTGGTTCTACTGGAAAATGAAAGGACTTTGGATTTTCATGACTCAAATGTGAAGAATCTG
TATGAGAAAGTAAAAAACCAATTAAAGAATAATGCCAAAGAAATAGGAAACGGGTGTTTT
GAATTCTACCACAAGTGTAACAATGAATGCATGGAAAGTGTGAAAAATGGAACTTATGAC
TATCCCAAATATTCCGAGGAATCAAAATTAAACAGGGAAAAAATTGATGGAGTGAAATTG
GAATCAATGGGAGTCTATCAGATTCTGGCGATCTACTCAACGGTCGCCAGTTCACTGGTG
CTTCTGGTCTCCCTGGGGGCAATCAGCTTCTGGATGTGTTCTAATGGGTCTTTGCAATGT
AGAATATGCATT
>cds_ACK99443_A/Siena/10/1989_1989/01/03_HA
AAAGCAAAACTACTAGTCCTGTTATGTGCATTTACAGCTACAGATGCAGACACAATATGT
ATAGGCTACCATGCGAACAACTCAACCGACACTGTTGACACAGTACTTGAGAAGAACGTG
ACAGTGACACACTCTGTCAACCTACTTGAGGACAGTCACAACGGAAAACTATGTCGACTA
AAAGGAATAGCCCCACTACAATTGGGTAATTGCAGCATTGCCGGATGGATCTTAGGAAAC
CCAGAATGCGAATCACTGTTTTCTAAGGAATCATGGTCCTACATTGCAGAAACACCAAAC
TCCGAGAATGGAACATGTTACCCAGGGTATTTCGCCGACTATGAGGAACTGAGGGAGCAA
TTGAGTTCAGTATCATCATTCGAGAGATTCGAAATATTCCCCAAAGAAAGCTCATGGCCC
AACCACGTAACCAAAGGAGTAACGGCAGCATGCTCCCATAATGGGAAAAGCAGTTTTTAC
AGAAATTTGCTATGGCTGACGGAGAAGAATGGCTTGTACCCAAATCTGAGCAAGTCCTAT
GTAAACAACAAAGAGAAAGAAGTCCTTGTACTATGGGGTGTTCATCACCCGTCTAACATA
GGGGACCAAAGGGCCATCTATCATACAGAAAATGCTTATGTCTCTGTAGTGTCTTCACAT
TATAGCAGGAGATTCACCCCAGAAATAGCAAAAAGACCCAAAGTAAGAGGTCAAGAAGGA
AGAATTAACTACTACTGGACTCTGCTGGAACCCGGGGACACAATAATATTTGAGGCAAAT
GGAAATCTAATAGCGCCATGGTATGCTTTCGCACTGAGTAGAGGCTTTGGGTCAGGAATC
ATCACCTCAAACGCATCAATGGATGAATGTGACGCGAAGTGTCAAACACCCCAGGGAGCT
ATAAACAGTAGTCTTCCTTTCCAGAATGTACACCCAGTCACAATAGGAGAGTGTCCAAAG
TATGTCAGGAGTACAAAATTAAGGATGGTTACAGGACTAAGGAACATCCCATCCGTTCAA
TCCAGAGGTTTGTTTGGAGCCATTGCCGGTTTCATTGAAGGGGGGTGGACTGGAATGATA
GATGGATGGTATGGTTATCATCATCAAAATGAACAAGGATCTGGCTATGCTGCGGATCAA
AAAAGCACACAAAATGCCATTAACGGGATTACAAACAAGGTGAATTCTGTAATCGAGAAA
ATGAACACTCAATTCACAGCTGTGGGCAAAGAATTCAACAAATTAGAAAGAAGGATGGAA
AACTTAAATAAAAAAGTTGATGATGGATTTCTGGACATTTGGACATATAATGCAGAATTG
TTGGTTCTACTGGAAAATGAAAGGACTTTGGATTTTCATGACTCAAATGTGAAGAATCTG
TATGAGAAAGTAAAAAGCCAATTAAAGAATAATGCCAAAGAAATAGGAAACGGGTGTTTT
GAATTCTACCACAAGTGTAACAATGAATGCATGGAAAGTGTGAAAAATGGAACTTATGAC
TATCCAAAATATTCCGAGGAATCAAAGTTAAACAGGGAAAAAATTGATGGAGTGAAATTG
GAATCAATGGGAGTCTATCAGATTCTGGCGATCTACTCAACTGTCGCCAGTTCACTGGTG
CTTTTGGTCTCCCTGGGGGCAATCAGCTTCTGGATGTGTTCTAATGGGTCTTTGCAGTGT
AGAATATGCATC
>cds_ACF41933_A/Texas/36/1991_1991//_HA
AAAGCAAAACTACTAGTCCTGTTATGTGCATTTACAGCTACATATGCAGACACAATATGT
ATAGGCTACCATGCGAACAACTCAACCGACACTGTTGACACAGTACTTGAGAAGAACGTG
ACAGTGACACACTCTGTCAACCTACTTGAGGACAGTCACAACGGAAAACTATGTCGACTA
AAGGGAATAGCCCCACTACAATTGGGTAATTGCAGCGTTGCCGGATGGATCTTAGGAAAC
CCAAAATGCGAATCACTGTTTTCTAAGGAATCATGGTCCTACATTGCAGAAACACCAAAC
CCTGAGAATGGAACATGTTACCCAGGGTATTTCGCCGACTATGAGGAACTGAGGGAGCAA
TTGAGTTCAGTATCATCATTCGAGAGATTCGAAATATTCCCCAAAGAAAGCTCATGGCCC
AACCACGTAACCAAAGGAGTAACGACATCATGCTCCCATAATGGGAAAAGCAGTTTTTAC
AGAAATTTGCTATGGCTGACGGAGAAGAATGGCTTGTACCCAAATCTGAGCAAGTCCTAT
GTAAACAACAAAGAGAAAGAAGTCCTTGTACTATGGGGTGTTCATCACCCGTCTAACATA
AGGGACCAAAGGGCCATCTATCATACAGAAAATGCTTATGTCTCTGTAGTGTCTTCACAT
TATAGCAGAAGATTCACCCCAGAAATAGCAAAAAGACCCAAAGTAAGAGGTCAAGAAGGA
AGAATTAACTACTACTGGACTCTGCTGGAACCCGGGGACACAATAATATTTGAGGCAAAT
GGAAATCTAATAGCGCCATGGTATGCTTTCGCACTGAGTAGAGGCTTTGGGTCAGGAATC
ATCACCTCAAACGCATCAATGGATGAATGTGACGCGAAGTGTCAAACACCCCAGGGAGCT
ATAAACAGTAGTCTTCCTTTCCAGAATGTACACCCAGTCACAATAGGAGAGTGTCCAAAG
TATGTCAGGAGTACAAAATTAAGGATGGTTACAGGACTAAGGAACATCCCATCCATTCAA
TCCAGAGGTTTGTTTGGAGCCATTGCCGGTTTCATTGAAGGGGGGTGGACTGGAATGATA
GATGGATGGTATGGTTATCATCATCAGAATGAACAAGGATCTGGCTATGCTGCGGACCAA
AAAAGCACACAAAATGCCATTAACGGGATTACAAACAAGGTGAATTCTGTAATCGAGAAA
ATGAACACTCAATTCACAGCTGTGGGCAAAGAATTCAACAAATTAGAAAGAAGGATGGAA
AACTTAAATAAAAAAGTTGATGATGGATTTCTGGACATTTGGACATATAATGCAGAATTG
TTGGTTCTACTGGAAAATGGAAGGACTTTGGATTTTCATGACTCAAATGTGAAGAATCTG
TATGAGAAAGTAAAAAGCCAATTGAAGAATAATGCCAAAGAAATAGGGAACGGGTGTTTT
GAATTCTATCACAAGTGTAACAATGAATGCATGGAAAGTGTGAAAAATGGAACTTATGAC
TATCCAAAATATTCCGAAGAATCAAAGTTAAACAGGGGAAAAATTGATGGAGTGAAATTG
GAATCAATGGGAGTCTATCAGATTCTGGCGATCTACTCAACTGTCGCCAGTTCACTGGTG
CTTTTGGTCTCCCTGGGGGCAATCAGCTTCTGGATGTGTTCTAATGGGTCTTTGCAGTGT
AGAATATGCATC
>cds_ABF21276_A/Texas/36/1991_1991//_HA
AAAGCAAAACTACTAGTCCTGTTATGTGCATTTACAGCTACATATGCAGACACAATATGT
ATAGGCTACCATGCGAACAACTCAACCGACACTGTTGACACAGTACTTGAGAAGAACGTG
ACAGTGACACACTCTGTCAACCTACTTGAGGACAGTCACAACGGAAAACTATGTCGACTA
AAGGGAATAGCCCCACTACAATTGGGTAATTGCAGCGTTGCCGGATGGATCTTAGGAAAC
CCAAAATGCGAATCACTGTTTTCTAAGGAATCATGGTCCTACATTGCAGAAACACCAAAC
CCTGAGAATGGAACATGTTACCCAGGGTATTTCGCCGACTATGAGGAACTGAGGGAGCAA
TTGAGTTCAGTATCATCATTCGAGAGATTCGAAATATTCCCCAAAGAAAGCTCATGGCCC
AACCACGTAACCAAAGGAGTAACGACATCATGCTCCCATAATGGGGAAAGCAGTTTTTAC
AGAAATTTGCTATGGCTGACGAAGAAGAATGGCTTGTACCCAAATCTGAGCAAGTCCTAT
GTAAACAACAAAGAGAAAGAAGTCCTTGTACTATGGGGTGTTCATCACCCGTCTAACATA
GGGGACCAAAGGGCCATCTATCATACAGAAAATGCTTATGTCTCTGTAGTGTCTTCACAT
TATAGCAGAAGATTCACCCCAGAAATAGCAAAAAGACCCAAAGTAAGAGGTCAAGAAGGA
AGAATTAACTACTACTGGACTCTGCTGGAACCCGGGGACACAATAATATTTGAGGCAAAT
GGAAATCTAATAGCGCCATGGTATGCTTTCGCACTGAGTAGAGGCTTTGGGTCAGGAATC
ATCACCTCAAACGCATCAATGGATGAATGTGACGCGAAGTGTCAAACACCCCAGGGAGCT
ATAAACAGTAGTCTTCCTTTCCAGAATGTACACCCAGTCACAATAGGAGAGTGTCCAAAG
TATGTCAGGAGTACAAAATTAAGGATGGTTACAGGACTAAGGAACATCCCATCCATTCAA
TCCAGAGGTTTGTTTGGAGCCATTGCCGGTTTCATTGAAGGGGGGTGGACTGGAATGATA
GATGGATGGTATGGTTATCATCATCAGAATGAACAAGGATCTGGCTATGCTGCGGACCAA
AAAAGCACACAAAATGCCATTAACGGGATTACAAACAAGGTGAATTCTGTAATCGAGAAA
ATGAACACTCAATTCACAGCTGTGGGCAAAGAATTCAACAAATTAGAAAGAAGGATGGAA
AACTTAAATAAAAAAGTTGATGATGGATTTCTGGACATTTGGACATATAATGCAGAATTG
TTGGTTCTACTGGAAAATGGAAGGACTTTGGATTTTCATGACTCAAATGTGAAGAATCTG
TATGAGAAAGTAAAAAGCCAATTGAAGAATAATGCCAAAGAAATAGGGAACGGGTGTTTT
GAATTCTATCACAAGTGTAACAATGAATGCATGGAAAGTGTGAAAAATGGAACTTATGAC
TATCCAAAATATTCCGAAGAATCAAAGTTAAACAGGGGAAAAATTGATGGAGTGAAATTG
GAATCAATGGGAGTCTATCAGATTCTGGCGATCTACTCAACTGTCGCCAGTTCACTGGTG
CTTTTGGTCTCCCTGGGGGCAATCAGCTTCTGGATGTGTTCTAATGGGTCTTTGCAGTGT
AGAATATGCATC
>cds_AAP34322_A/Texas/36/1991_1991//_HA
AAAGCAAAACTACTAGTCCTGTTATGTGCATTTACAGCTACATATGCAGACACAATATGT
ATAGGCTACCATGCGAACAACTCAACCGACACTGTTGACACAGTACTTGAGAAGAACGTG
ACAGTGACACACTCTGTCAACCTACTTGAGGACAGTCACAACGGAAAACTATGTCGACTA
AAGGGAATAGCCCCACTACAATTGGGTAATTGCAGCGTTGCCGGATGGATCTTAGGAAAC
CCAAAATGCGAATCACTGTTTTCTAAGGAATCATGGTCCTACATTGCAGAAACACCAAAC
CCTGAGAATGGAACATGTTACCCAGGGTATTTCGCCGACTATGAGGAACTGAGGGAGCAA
TTGAGTTCAGTATCATCATTCGAGAGATTCGAAATATTCCCCAAAGAAAGCTCATGGCCC
AACCACGTAACCAAAGGAGTAACGACATCATGCTCCCATAATGGGAAAAGCAGTTTTTAC
AGAAATTTGCTATGGCTGACGAAGAAGAATGGCTTGTACCCAAATGTGAGCAAGTCCTAT
GTAAACAACAAAGAGAAAGAAGTCCTTGTACTATGGGGTGTTCATCACCCGTCTAACATA
GGGGACCAAAGGGCCATCTATCATACAGAAAATGCTTATGTCTCTGTAGTGTCTTCACAT
TATAGCAGAAGATTCACCCCAGAAATAGCAAAAAGACCCAAAGTAAGAGATCAAGAAGGA
AGAATTAACTACTACTGGACTCTGCTGGAACCCGGGGACACAATAATATTTGAGGCAAAT
GGAAATCTAATAGCGCCATGGTATGCTTTCGCACTGAGTAGAGGCTTTGGGTCAGGAATC
ATCACCTCAAACGCATCAATGGATGAATGTGACGCGAAGTGTCAAACACCCCAGGGAGCT
ATAAACAGTAGTCTTCCTTTCCAGAATGTACACCCAGTCACAATAGGAGAGTGTCCAAAG
TATGTCAGGAGTACAAAATTAAGGATGGTTACAGGACTAAGGAACATCCCATCCATTCAA
TCCAGAGGTTTGTTTGGAGCCATTGCCGGTTTCATTGAAGGGGGGTGGACTGGAATGATA
GATGGATGGTATGGTTATCATCATCAGAATGAACAAGGATCTGGCTATGCTGCGGACCAA
AAAAGCACACAAAATGCCATTAACGGGATTACAAACAAGGTGAATTCTGTAATCGAGAAA
ATGAACACTCAATTCACAGCTGTGGGCAAAGAATTCAACAAATTAGAAAGAAGGATGGAA
AACTTAAATAAAAAAGTTGATGATGGATTTCTGGACATTTGGACATATAATGCAGAATTG
TTGGTTCTACTGGAAAATGGAAGGACTTTGGATTTTCATGACTCAAATGTGAAGAATCTG
TATGAGAAAGTAAAAAGCCAATTGAAGAATAATGCCAAAGAAATAGGGAACGGGTGTTTT
GAATTCTATCACAAGTGTAACAATGAATGCATGGAAAGTGTGAAAAATGGAACTTATGAC
TATCCAAAATATTCCGAAGAATCAAAGTTAAACAGGGGAAAAATTGATGGAGTGAAATTG
GAATCAATGGGAGTCTATCAGATTCTGGCGATCTACTCAACTGTCGCCAGTTCACTGGTG
CTTTTGGTCTCCCTGGGGGCAATCAGCTTCTGGATGTGTTCTAATGGGTCTTTGCAGTGT
AGAATATGCATC
>cds_AAA43283_A/Maryland/12/1991_1991//_HA
AAGGCAATACTATTAGTCTTGCTATATACATTCACAGCCGCAAATGCAGACACATTATGT
ATAGGTTATCATGCAAATAATTCAACTGACACTGTTGATACAGTACTAGAAAAGAATGTA
ACAGTAACACACTCTGTTAACCTTCTAGAAGACAGACATAACGGAAAACTATGTAAACTA
AGGGGGGTGGCCCCATTGCATTTGGGTAAATGTAACATTGCTGGATGGCTCCTGGGAAAC
CCAGAATGTGAATTACTATTCACAGCAAGCTCATGGTCTTACATTGTGGAAACATCTAAC
TCAGACAATGGGACATGTTACCCAGGAGATTTCATCAATTATGAAGAGCTAAGAGAGCAG
TTGAGCTCAGTGTCATCATTTGAAAGGTTTGAGATATTCCCCAAGGCAAGTTCATGGCCC
GATCATACGAACAGAGGTGTGACGGCAGCATGTCCTTATGCTGGAGCAAACAGCTTCTAC
AGAAATTTAATATGGCTGGTAAAAAAAGGAAATTCATACCCAAAGCTCAGCAAATCCTAT
GTTAACAATAAGGAGAAGGAAGTCCTCGTGCTATGGGGCATTCACCATCCACCTACCAGT
ACTGACCAACAAAGTCTCTACCAGAATGCAGATGCCTATGTTTTTGTGGGGTCATCAAAG
TACAACAAGAAATTCAAGCCAGAGATAGCAACAAGACCCAAGGTGAGAGGTCAAGCAGGG
AGAATGAACTATTACTGGACACTAGTTGAGCCTGGAGACACAATAACATTCGAAGCAACT
GGAAATCTAGTGGTGCCAAGATATGCCTTCGCAATGAAAAGAGGTTCTGGATCTGGTATT
ATCATTTCAGATACACCAGTCCACGATTGTAATACGACTTGTCAAACACCCAAAGGTGCT
ATAAACACCAGCCTCCCATTTCAGAATATACATCCAGTCACAATTGGAGAATGTCCAAAA
TATGTCAAAAGTACAAAATTGAGAATGGCTACAGGATTAAGGAATATCCCGTCTATTCAA
TCTAGAGGTCTGTTTGGAGCCATTGCTGGCTTTATTGAGGGGGGATGGACAGGAATGATA
GATGGATGGTACGGTTATCACCATCAAAATGAGCAGGGATCAGGATATGCAGCCGACCAA
AAGAGCACACAGAATGCCATTGACGGGATCACTAACAAAGTAAACTCTGTTATTGAAAAG
ATGAACACACAATTCACAGCAGTGGGTAAAGAATTCAACCACCTGGAAAAAAGAATAGAG
AATTTAAATAAAAAGGTTGATGATGGTTTTCTGGATGTTTGGACTTACAATGCCGAATTG
TTGGTTCTATTGGAAAATGAAAGAACTTTGGATTACCATGACTCAAATGTGAAGAACCTA
TATGAGAAGGTAAGAAGCCAGCTAAAAAACAATGCCAAGGAAATTGGAAATGGCTGCTTT
GAATTTTACCACAAATGTGATGACACGTGCATGGAGAGCGTCAAAAATGGGACTTATGAT
TACCCCAAATACTCAGAAGAATCAAAACTAAACAGAGAGGAAATAGATGGAGTAAAGCTG
GAATCAACAAGGATTTACCAGATTTTGGCGATCTATTCAACTGTCGCCAGTTCATTGGTA
CTGTTAGTCTCCCTGGGGGCAATCAGTTTCTGGATGTGCTCCAATGGGTCTTTACAGTGC
AGAATATGTATT
>cds_AFQ90533_A/Wellington/47/1992_1992//_HA
AAAGCAAAACTACTAGTCCTGTTATGTGCATTTACAGCTACATATGCAGACACAATATGT
ATAGGCTACCATGCGAACAACTCAACCGACACTGTTGACACAGTACTTGAGAAGAACGTG
ACAGTGACACACTCTGTCAACCTACTTGAGGACAGTCACAACGGAAAACTATGTCGACTA
AAAGGAATAGCCCCACTACAATTGGGTAATTGCAGCGTTGCCGGATGGATCTTAGGAAAC
CCAGAATGCGAATCACTGTTTTCTAAGGAATCATGGTCCTACATTGCAGAAACACCAGAC
CCTGAGAATGGAACATGTTACCCAGGGTATTTCGCCGACTATGAGGAACTGAGGGAGCAA
TTGAGTTCAGTATCATCATTCGAGAGATTCGAAATATTCCCCAAGGAAAGCTCATGGCCC
AACCACGTAACCAAAGGAGTAACGGCATCATGCTCCCATAATGGGAAAAGCAGTTTTTAC
AGAAATTTGCTATGGCTGACGAAGAAGAATGGCTTGTACCCAAATCTGAGCAAGTCCTAT
GTAAACAACAAAGAGAAAGAAGTCCTTGTACTATGGGGTGTTCATCACCCGTCTAACATA
GGGGACCAAAGGGCCATCTATCATACAGAAAATGCTTATGTCTCTGTAGTGTCTTCACAT
TATAGCAGAAGATTCACCCCAGAAATAGCAAAAAGACCCAAAGTAAGAGATCAAGAAGGA
AGAATCAACTACTACTGGACTCTGCTGGAACCCGGGGACACAATAATATTTGAGGCAAAT
GGAAATCTAATAGCGCCATGGTACGCTTTCGCACTGAGTAGAGGCTTTGGGTCAGGAATC
ATCACCTCAAACGCATCAATGGATGAGTGTGACGCTAAGTGTCAAACACCCCAAGGAGCT
ATAAACAGTAGTCTTCCTTTCCAGAATGTACACCCAGTCACAATAGGAGAGTGTCCAAAG
TATGTCAGGAGTACAAAATTAAGGATGGTTACAGGACTAAGGAACATCCCATCCATTCAA
TCCAGAGGTTTGTTTGGAGCCATTGCCGGTTTCATTGAAGGGGGGTGGACTGGAATGATA
GATGGATGGTATGGTTATCATCATCAGAATGAACAAGGATCTGGCTATGCTGCGGACCAA
AAAAGCACACAAAATGCCATTAACGGGATTACAAACAAGGTGAATTCTGTAATCGAGAAA
ATGAACACTCAATTCACAGCTGTAGGCAAAGAATTCAACAAATTAGAAAGAAGGATGGAA
AACTTAAATAAGAAAGTTGATGATGGATTTCTGGACATTTGGACATATAATGCAGAATTG
TTGGTTCTCCTGGAAAATGAAAGGACTTTGGATTTTCATGACTCAAATGTGAAGAATCTG
TATGAGAAAGTAAAAAACCAATTGAAGAATAATGCCAAAGAAATAGGGAACGGGTGTTTT
GAATTCTATCACAAGTGTAACAATGAATGCATGGAAAGTGTGAAAAATGGAACTTATGAC
TATCCAAAATATTCCGAAGAATCAAAGTTAAACAGGGAAAAAATTGATGGAGTGAAATTG
GAATCAATGGGAGTCTATCAGATTCTGGCGATCTACTCAACTGTCGCCAGTTCACTGGTG
CTTTTGGTCTCCCTGGGGGCAATCAGTTTCTGGATGTGTTCTAATGGGTCTTTGCAGTGT
AGAATATGCATC
>cds_AFQ90528_A/Florida/2/1993_1993//_HA
AAAGCAAAACTACTAGTCCTGTTATGTGCATTTACAGCTACATATGCAGACACAATATGT
ATAGGCTACCATGCGAACAACTCAACCGACACTGTTGACACAGTACTTGAGAAGAACGTG
ACAGTGACACACTCTGTCAACCTACTTGAGGACAGTCACAACGGAAAACTATGTCGACTA
AAAGGAATAGCCCCACTACAATTGGGTAATTGCAGCGTTGCCGGATGGATCTTAGGAAAC
CCAGAATGCGAATCACTGTTTACTAAGGAATCATGGTCCTACATTGCAGAAACTCCAAAC
CCTGAGAATGGAACATGTTACCCAGGGTATTTCGCAGACTATGAAGAACTGAGGGAGCAA
TTGAGTTCAGTATCATCATTCGAGAGATTCGAAATATTCCCCAAAGAAAGCTCATGGCCC
AACCACGTAACTAAAGGAGTAACGGCATCATGCTCCCATAATGGGAAAAGCAGTTTTTAC
AGAAATTTGCTATGGCTGACGGAGAAGAATGGCTTGTACCCAAATCTGAGCAAGTCCTAT
GTAAACAACAAAGAGAAAGAAGTCCTTGTACTATGGGGTGTTCATCACCCGTCTAACATG
GGGGACCAAAGGGCCATCTATCATACAGAAAATGCTTATGTTTCTGTAGTGTCTTCACAT
TATAGCAGAAGATTCACCCCAGAAATAGCAAAAAGACCCAAAGTAAGAGATCAAGAAGGA
AGAATTAACTACTACTGGACTCTGCTGGAACCCGGGGACACAATAATATTTGAGGCAAAT
GGAAATCTAATAGCGCCAAGGTATGCTTTCGCACTGAGTAGAGGCTTTGGGTCAGGAATC
ATCACCTCAAACGCATCAATGGATGAATGTGACGCGAAGTGTCAAACACCCCAAGGAGCT
ATAAACAGTAGTCTTCCTTTCCAGAACGTACACCCAGTCACAATAGGAGAGTGTCCAAAG
TATGTCAGGAGTACAAAATTAAGGATGGTTACAGGACTAAGGAACATCCCATCCATTCAA
TCCAGAGGTTTGTTTGGAGCCATTGCCGGTTTCATTGAAGGGGGGTGGACTGGAATGATA
GATGGATGGTATGGTTATCATCATCAGAATGAACAAGGATCTGGCTATGCTGCGGACCAA
AAAAGCACACAAAATGCCATTAACGGGATTACAAACAAGGTGAATTCTGTAATCGAGAAA
ATGAACACTCAATTCACAGCTGTGGGCAAAGAATTCAACAAATTAGAAAGAAGGATGGAA
AACTTGAACAAAAAAGTTGATGATGGATTTCTGGACATTTGGACATATAATGCAGAATTG
TTGGTTCTACTGGAAAATGAAAGGACTTTGGATTTTCATGACTCAAATGTGAAGAATCTG
TATGAGAAAGTAAAAAGCCAACTGAAGAATAATGCCAAAGAAATAGGGAACGGGTGTTTT
GAATTCTATCACAAGTGTAACAATGAATGCATGGAAAGTGTGAAAAATGGAACTTATGAC
TATCCAAAATATTCCGAAGAATCAAAGTTAAACAGGGAAAAAATTGATGGAGTGAAATTG
GAATCAATGGGAGTCTATCAGATTCTGGCGATCTACTCAACTGTCGCCAGTTCACTGGTG
CTTTTGGTCTCCCTGGGGGCAATCAGCTTCTGGATGTGCTCTAATGGGTCTTTGCAGTGT
AGAATATGCATC
>cds_ABE11922_A/New_York/620/1995_1995/12/23_HA
AAAGCAAAACTACTAGTCCTGTTGTGTGCATTTACAGCTACATATGCAGACACAATATGT
ATAGGCTACCATGCGAACAACTCAACCGACACTGTTGACACAGTACTTGAGAAGAACGTG
ACAGTGACACACTCTGTCAACCTACTTGAGAACAGTCACAACGGAAAACTATGCCGACTA
AAAGGAACAGCCCCACTACAATTGGGTAATTGCAGCGTTGCCGGATGGATCTTAGGAAAC
CCAGAATGCGAATCACTGTTTTCTAAGGAATCATGGTCCTACATTGCAGAAACACCAAAC
CCTGAGAATGGAACATGTTACCCAGGGTATTTCGCCGACTATGAGGAACTGAGGGAGCAA
TTGAGCTCAGTATCATCATTCGAGAGATTCGAAATATTCCCCAAAGAAAGCTCATGGCCC
AACCACGTAACCAAAGGAGTGACGGCATCATGCTCCCATAATGGGAAAAGCAGTTTTTAC
AAAAATTTGCTATGGCTGACGGAAAAGAATGGCTTGTACCCAAATCTGAGCAAGTCCTAT
GTAAACAACAAGGAGAAAGAAGTCCTTGTACTATGGGGTGTTCATCACCCGTCTAACATA
GGAGACCAAAGGGCCATCTATCATACAGAAAATGCTTATGTCTCTGTAGTATCTTCACAT
TATAGCAGAAGATTCACCCCAGAAATAGCAAAAAGACCCAAAGTAAGAGATCAAGAAGGG
AGAATTAACTACTACTGGACTCTGCTGGAACCCGGGGACACAATAATATTTGAGGCAAAT
GGAAATCTAATAGCGCCATGGTACGCTTTCGCACTGAGTAGAGGCTTTGGGTCAGGAATC
ATCACCTCAAACGCATCAATGGGTGAATGTGACGCTAAGTGTCAAACACCCCAAGGAGCT
ATAAACAGTAGTCTTCCTTTCCAGAATGTACACCCAGTCACAATAGGGGAGTGTCCCAAG
TATGTCAGGAGTACAAAATTAAGGATGGTTACAGGACTAAGAAACATCCCATCCATTCAA
TCTAGAGGTTTGTTTGGAGCCATTGCCGGTTTCATTGAAGGGGGGTGGACTGGAATGATA
GATGGATGGTATGGTTATCATCATCAGAATGAACAAGGATCTGGCTATGCTGCGGACCAA
AAAAGCACACAAAATGCCATTGATGGGATTACAAACAAGGTGAATTCTGTAATCGAGAAA
ATGAACACTCAATTCACAGCTGTAGGCAAAGAATTCAACAAATTAGAGAGAAGGATGGAA
AACTTAAATAAGAAAGTTGATGATGGATTTCTGGACATTTGGACATATAATGCAGAGTTG
TTGGTTCTCCTGGAAAATGAAAGGACTTTGGATTTTCATGACTCAAATGTGAAGAATCTG
TATGAGAAAGTAAAAAACCAATTGAAGAATAATGCCAAAGAAATCGGAAACGGGTGTTTT
GAATTCTATCACAAGTGTAACAATGAATGCATGGAAAGCGTGAAAAATGGAACTTATGAC
TATCCAAAATATTCCGAAGAATCAAAGTTAAACAGGGAAAAAATTGATGGAGTGAAATTG
GAATCAATGGGAGTCTATCAGATTCTGGCGATCTACTCAACTGTCGCCAGTTCACTGGTG
CTTTTGGTCTCCCTGGGGGCAATCAGTTTCTGGATGTGTTCTAATGGGTCTTTGCAGTGT
AGAATATGCATC
>cds_ABG88322_A/New_York/650/1995_1995/12/15_HA
AAAGCAAAACTACTAGTCCTGTTGTGTGCATTTACAGCTACATATGCAGACACAATATGT
ATAGGCTACCATGCGAACAACTCAACCGACACTGTTGACACAGTACTTGAGAAGAACGTG
ACAGTGACACACTCTGTCAACCTACTTGAGGACAGTCACAACGGAAAACTATGCCGACTA
AAAGGAACAGCCCCACTACAATTGGGTAATTGCAGCGTTGCCGGATGGATCTTAGGAAAC
CCAGAATGCGAATCACTGTTTTCTAAGGAATCATGGTCCTACATTGCAGAAACACCAAAC
CCTGAGAATGGAACATGTTACCCAGGGTATTTCGCCGACTATGAGGAACTGAGGGAGCAA
TTGAGCTCAGTATCATCATTCGAGAGATTCGAAATATTCCCCAAGGAAAGCTCATGGCCC
AACCACGTAACCAAAGGAGTGACGGCATCATGCTCCCACAATGGGAAAAGCAGTTTTTAC
AAAAATTTGCTATGGCTGACGGAAAAGAATGGCTTGTACCCAATTCTGAGCAAGTCCTAT
GTAAACAACAAGGAGAAAGAAGTCCTTGTACTATGGGGTGTTCATCACCCGTCTAACATA
GGGGACCAAAGGGCCATCTATCATACAGAAAATGCTTATGTCTCTGTAGTGTCTTCACAT
TATAGCAGAAGATTCACCCCAGAAATAGCAAAAAGACCCAAAGTAAGAGATCAAGAAGGG
AGAATCAACTACTACTGGACTCTGCTGGAACCCGGGGACACAATAATATTTGAGGCAAAT
GGAAATCTAATAGCGCCATGGTACGCTTTCGCACTGAGTAGAGGCTTTGGGTCAGGAATC
ATCACCTCAAACGCATCAATGGGTGAATGTGACGCTAAGTGTCAAACACCCCAAGGAGCT
ATAAACAGTAGTCTTCCTTTCCAGAATGTACACCCAGTCACAATAGGAGAGTGTCCCAAG
TATGTCAGGAGTACAAAATTAAGGATGGTTACAGGACTAAGAAACATCCCATCCATTCAA
TCTAGAGGTTTGTTTGGAGCCATTGCCGGTTTCATTGAAGGGGGGTGGACTGGAATGATA
GATGGATGGTATGGTTATCATCATCAGAATGAACAAGGATCTGGCTATGCTGCAGACCAA
AAAAGCACACAAAATGCCATTGATGGGATTACAAACAAGGTGAATTCTGTAATCGAAAAA
ATGAACACTCAATTCACAGCTGTAGGCAAAGAATTCAACAAATTAGAGAGAAGGATGGAA
AACTTAAATAAGAAAGTTGATGATGGATTTCTAGACATTTGGACATATAATGCAGAGTTG
TTGGTTCTCCTGGAAAATGAAAGGACTTTGGATTTTCACGACTCAAATGTGAAGAATCTG
TATGAGAAAGTAAAAAACCAATTGAAGAATAATGCCAAAGAAATCGGGAACGGGTGTTTT
GAATTCTATCACAAGTGTAACAATGAATGCATGGAAAGTGTGAAAAATGGAACTTATGAC
TATCCAAAATATTCCGAAGAATCAAAGTTAAACAGGGAAAAAATTGATGGAGTGAAATTG
GAATCAATGGGAGTCTATCAGATTCTGGCGATCTACTCAACTGTCGCCAGTTCACTGGTA
CTTTTGGTCTCCCTGGGGGCAATCAGTTTCTGGATGTGTTCTAATGGGTCTTTGCAGTGT
AGAATATGCATC
>cds_ABE11867_A/New_York/604/1995_1995/11/15_HA
AAAGCAAAACTACTAGTCCTGTTGTGTGCATTTACAGCTACATATGCAGACACAATATGT
ATAGGCTACCATGCGAACAACTCAACCGACACTGTTGACACAGTACTTGAGAAGAACGTG
ACAGTGACACACTCTGTCAACCTACTTGAGGACAGTCACAACGGAAAACTATGCCGACTA
AAAGGAACAGCCCCACTACAATTGGGTAATTGCAGCGTTGCCGGATGGATCTTAGGAAAC
CCAGAATGCGAATCACTGTTTTCTAAGGAATCATGGTCCTACATTGCAGAAACACCAAAC
CCTGAGAATGGAACATGTTACCCAGGGTATTTCGCCGACTATGAGGAACTGAGGGAGCAA
TTGAGCTCAGTATCATCATTCGAGAGATTCGAAATATTCCCCAAGGAAAGCTCATGGCCC
AACCACGTAACCAAAGGAGTGACGGCATCATGCTCCCATAATGGGAAAAGCAGTTTTTAC
AAAAATTTGCTATGGCTGACGGAAAAGAATGGCTTGTACCCAAATCTGAGCAAGTCCTAT
GTAAACAACAAGGAGAAAGAAGTCCTTGTACTATGGGGTGTTCATCACCCGTCTAACATA
GGGGACCAAAGGGCCATCTATCATACAGAAAATGCTTATGTCTCTGTGGTGTCTTCACAT
TATAGCAGAAGATTCACCCCAGAAATAGCAAAAAGACCCAAAGTAAGAGATCAAGAAGGG
AGAATTAACTACTACTGGACTCTGCTGGAACCCGGGGACACAATAATATTTGAGGCAAGT
GGAAATTTAATAGCGCCATGGTACGCTTTCGCATTGAGTAGAGGCTTTGGGTCAGGAATC
ATCACCTCAAACGCATCAATGGGTGAATGTGACGCTAAGTGTCAAACACCCCAAGGAGCT
ATAAACAGTAGTCTTCCTTTCCAGAATGTACACCCAGTCACAATAGGAGAGTGTCCCAAG
TATGTCAGGAGTACAAAATTAAGGATGGTTACAGGACTAAGAAACATCCCATCCATTCAA
TCTAGAGGTTTGTTTGGAGCCATTGCCGGTTTCATTGAAGGGGGGTGGACTGGAATGATA
GATGGATGGTATGGTTATCATCATCAGAATGAACAAGGATCTGGCTATGCTGCAGACAAA
AAAAGCACACAAAATGCCATTGATGGGATTACAAACAAGGTGAATTCTGTAATCGAGAAA
ATGAACACTCAATTCACAGCTGTAGGCAAAGAATTCAACAAATTAGAGAGAAGGATAGAA
AACTTAAATAAGAAAGTTGATGATGGATTTCTGGACATTTGGACATATAATGCAGAGTTG
TTGGTTCTCCTGGAAAATGAAAGGACTTTGGATTTTCATGACTCAAATGTGAAGAATCTG
TATGAGAAAGTAAAAAACCAATTGAAGAATAATGCCAAAGAAATCGGGAACGGGTGTTTT
GAATTCTATCACAAGTGTAACAATGAATGCATGGAAAGTGTGAAAAATGGAACTTATGAC
TATCCAAAATATTCCGAAGAATCAAAGTTAAAAAGGGAAAAAATTGATGGAGTGAAATTG
GAATCAATGGGAGTCTATCAGATTCTGGCGATCTACTCAACTGTCGCCAGTTCACTGGTG
CTTTTGGTCTCCCTGGGGGCAATCAGTTTCTGGATGTGTTCTAATGGGTCTTTGCAGTGT
AGAATATGCATC
>cds_AAP34323_A/Beijing/262/1995_1995//_HA
AAAGCAAAACTACTAGTCCTGTTATGTACATTTACAGCTACATATGCAGACACAATATGT
ATAGGCTACCATGCCAACAACTCAACCGACACTGTTGACACAGTACTTGAGAAGAATGTG
ACAGTGACACACTCTGTCAACCTACTTGAGGACAGTCACAATGGAAAACTATGTCTACTA
AAAGGAATAGCCCCACTACAATTGGGTAATTGCAGCGTTGCCGGATGGATCTTAGGAAAC
CCAGAATGCGAATCACTGATTTCTAAGGAATCATGGTCCTACATTGTAGAGACACCAAAC
CCTGAGAATGGAACATGTTACCCAGGGTATTTCGCCGACTATGAGGAACTGAGGGAGCAA
TTGAGTTCAGTATCATCATTTGAGAGATTCGAAATATTCCCCAAAGAAAGCTCATGGCCC
AAACACGTAACA---GGAGTAACGGCATCATGCTCCCATAATGGGAAAAGCAGTTTTTAC
AGAAATTTGCTATGGCTGACGGAGAAGAATGGCTTGTACCCAAATCTGAGCAATTCCTAT
GTGAACAACAAAGAGAAAGAAGTCCTTGTACTATGGGGTGTTCATCACCCATCTAACATA
GGGGACCAAAGGGCCATCTATCATACAGAAAACGCTTATGTCTCTGTAGTGTCTTCACAT
TATAGCAGAAGATTCACCCCAGAAATAGCAAAAAGACCCAAAGTAAGAGGTCAGGAAGGA
AGAATCAACTACTACTGGACTCTGCTGGAACCCGGGGACACAATAATATTTGAGGCAAAT
GGAAATCTAATAGCGCCATGGTATGCTTTCGCACTGAGTAGAGGCTTTGGGTCAGGAATC
ATCACCTCAAATGCACCAATGAATGAATGTGATGCGAAGTGTCAAACACCTCAGGGAGCT
ATAAACAGTAGTCTTCCTTTCCAGAATGTACACCCAGTCACAATAGGAGAGTGTCCAAAG
TATGTCAGGAGTACAAAATTAAGGATGGTTACAGGACTAAGGAATATCCCATCCATTCAA
TCCAGAGGTTTGTTTGGAGCCATTGCCGGTTTCATTGAAGGGGGGTGGACTGGAATGATG
GATGGGTGGTATGGTTATCATCATCAGAATGAGCAAGGATCTGGCTATGCTGCAGATCAA
AAAAGCACACAAAATGCCATTAACGGGATTACAAATAAGGTGAATTCTGTAATTGAGAAA
ATGAACACTCAATTCACAGCTGTGGGCAAAGAATTCAACAAATTAGAAAGAAGGATGGAA
AACTTAAATAAAAAAGTTGATGATGGATTTCTAGACATTTGGACATATAATGCAGAATTG
TTGGTTCTACTGGAAAATGAAAGGACTTTGGATTTCCATGACTCAAATGTGAAGAATCTG
TATGAGAAAGTGAAAAGCCAATTAAAGAATAATGCCAAAGAAATAGGGAACGGGTGTTTT
GAATTCTATCACAAGTGTAACAATGAATGCATGGAAAGTGTGAAAAATGGAACTTATGAC
TATCCAAAATATTCCGAAGAATCAAAGTTAAACAGGGAGAAAATTGATGGAGTGAAATTG
GAATCAATGGGAGTCTATCAGATTCTGGCGATCTACTCAACTGTCGCCAGTTCACTGGTT
CTTTTGGTCTCCCTGGGGGCAATCAGCTTCTGGATGTGTTCCAATGGGTCTTTGCAGTGT
AGAATATGCATC
>cds_AFO64868_A/Shanghai/8/1996_1996//_HA
AAAGTAAAACTACTAGTCCTGTTGTGTGCATTTACAGCTACATATGCAGACACAATATGT
ATAGGCTACCATGCGAACAACTCAACCGACACTGTTGACACAGTACTTGAGAAGAACGTG
ACAGTGACACACTCTGTCAACCTACTTGAGGACAGTCACAACGGAAAACTATGCCGACTA
AAAGGAACAGCCCCACTACAATTGGGTAATTGCAGCGTTGCCGGATGGATCTTAGGAAAC
CCAGAATGCGAATCACTGTTTTCTAAGGAATCATGGTCCTACATTGCAGAAACACCAAAC
CCTGAGAATGGAACATGTTACCCAGGGTGTTTCGCCGACTATGAGGAACTGAGGGAGCAA
TTGAGCTCAGTATCATCATTCGAGAGATTCGAAATATTCCCCAAGGAAAGCTCATGGCCC
AACCACGTAACCAAAGGAGTGACGGCATCATGCTCCCATAATGGGAAAAGCAGTTTTTAC
AAAAATTTACTATGGCTGACGGAAAAGAATGGCTTGTACCCAAACCTGAGCAAGTCCTAT
GTAAACAACAAGGAGAAAGAAGTCCTTGTACTATGGGGTGTTCATCACCCGTCTAACATA
AGGGACCAAAGGGCCATCTATCATACAGAAAATGCTTATGTCTCTGTAGTGTCTTCACAT
TATAGCAGAAGATTCACCCCAGAAATAGCAAAAAGACCCAAAGTAAGAGGTCAAGAAGGG
AGAATTAACTACTACTGGACTCTGCTGGAACCCGGGGACACAATAATATTTGAGGCAAAT
GGAAATCTAATAGCGCCATGGTATGCTTTCGCACTGAGTAGAGGCTTTGGGTCAGGAATC
ATCACCTCAAACGCATCAATGGGTGAATGTGACGCTAAGTGTCAAACACCCCAAGGAGCT
ATAAACAGTAGTCTTCCTTTCCAGAATGTACACCCAGTCACAATAGGAGAGTGTCCCAAG
TATGTCAGGAGTACAAAATTAAGGATGGTTACAGGACTAAGAAACATCCCATCCATTCAA
TCTAGAGGTTTGTTTGGAGCCATTGCCGGTTTCATTGAAGGGGGGTGGACTGGAATGATA
GATGGATGGTATGGTTATCACCATCAGAATGAACAAGGATCTGGCTATGCTGCAGACCAA
AAAAGCACACAAAATGCCATTGATGGGATTACAAACAAGGTGAATTCTGTAATTGAGAAA
ATGAACACTCAATTCACAGCTGTAGGCAAAGAATTCAACAAATTAGAGAGAAGGATGGAA
AACTTAAATAAGAAAGTTGATGATGGATTTCTGGACATTTGGACATATAATGCAGAGTTG
TTGGTTCTTCTGGAAAATGAAAGGACTTTGGATTTTCATGACTCAAATGTGAAGAATCTG
TATGAGAAAGTAAAAAACCAATTGAAGAATAATGCCAAAGAAATCGGGAACGGGTGTTTT
GAATTCTATCACAAGTGTAACAATGAATGCATGGAAAGTGTGAAAAATGGAACTTATGAC
TATCCAAAATATTCCGAAGAATCAAAGTTAAACAGGGAAAAAATTGATGGAGTGAAATTG
GAATCAATGGGCGTCTATCAGATTCTGGCGATCTACTCAACTGTCGCCAGTTCACTGGTG
CTTTTGGTCTCCCTGGGGGCAATCAGTTTCTGGATGTGTTCTAATGGGTCTTTGCAGTGT
AGAATATGCATC
>cds_ABI20848_A/New_York/646/1996_1996/01/08_HA
AAAGCAAAACTACTAGTCCTGTTGTGTGCATTTACAGCTACATATGCAGACACAATATGT
ATAGGCTACCATGCGAACAACTCAACCGACACTGTTGACACAGTACTTGAGAAGAACGTG
ACAGTGACACACTCTGTCAACCTACTTGAGGACAGTCACAACGGAAAACTATGCCGACTA
AAAGGAACAGCCCCACTACAATTGGGTAATTGCAGCGTTGCCGGATGGATCTTAGGAAAC
CCAGAATGCGAATCACTGTTTTCTAAGGAATCATGGTCCTACATTGCAGAAACACCAAAC
CCTGAGAATGGAACATGTTACCCAGGGTATTTCGCCGACTATGAGGAACTGAAGGAGCAA
TTGAGCTCAGTATCATCATTCGAGAGATTCGAAATATTCCCCAAGGAAAGCTCATGGCCC
AACCACGTAACCAAAGGAGTGACGGCATCATGCTCCCATAATGGGAAAAGCAGTTTTTAC
AAAAATTTGCTATGGCTGACGGAAAAGAATGGCTTGTACCCAAATCTGAGCAAGTCCTAT
GTAAACAACAAGGAGAAAGAAGTCCTTGTACTATGGGGTGTTCATCACCCGTCTAACATA
GGGGACCAAAGGGCCATCTATCATACAGAAAATGCCCATGTCTCTGTGGTGTCTTCGCAT
TATAGCAGAAGATTCACCCCAGAAATAGCAAAAAGACCCAAAGTAAGAGATCAAGAAGGG
AGAATTAACTACTACTGGACTCTGCTGGAACCCGGGGACACAATAATATTTGAGGCAAAT
GGAAATCTAATAGCGCCATGGTACGCTTTCGCATTGAGTAGAGGCTTTGGGTCAGGAATC
ATCACCTCAAACGCATCAATGGGTGAATGTGACGCTAAGTGTCAAACACCCCAAGGAGCT
ATAAACAGTAGTCTTCCTTTCCAGAATGTACACCCAGTCACAATAGGAGAGTGTCCCAAG
TATGTCAGGAGTACAAAATTAAGGATGGTTACAGGACTAAGAAACATCCCATCCATTCAA
TCTAGAGGTTTGTTTGGAGCCATTGCCGGTTTCATTGAAGGGGGGTGGACTGGAATGATA
GATGGATGGTACGGTTATCATCATCAGAATGAACAAGGATCTGGATATGCTGCAGACAAA
AAAAGCACACAAAATGCCATTGATGGGATTACAAACAAGGTGAATTCTGTAATCGAGAAA
ATGAACACTCAATTCACAGCTGTAGGCAAAGAATTCAACAAATTAGAGAGAAGGATGGAA
AACTTAAATAAGAAAGTTGATGATGGATTTCTGGACATTTGGACATATAATGCAGAGTTG
TTGGTTCTCCTGGAAAATGAAAGGACTTTGGATTTTCATGACTCAAATGTGAAGAATCTG
TATGAGAAAGTAAAAAACCAATTGAAGAATAATGCCAAAGAAATCGGGAACGGGTGTTTT
GAATTCTATCACAAGTGTAACAATGAATGCATGGAAAGTGTGAAAAATGGAACTTATGAC
TATCCAAAATATTCCGAAGAATCAAAGTTAAAAAGGGAAAAAATTGATGGAGTGAAATTG
GAATCAATGGGAGTCTATCAGATTCTGGCGATCTACTCAACTGTCGCCAGTTCACTGGTG
CTTTTGGTCTCCCTGGGGGCAATCAGTTTTTGGATGTGTTCTAATGGGTCTTTGCAATGT
AGAATATGCATC
>cds_ABF47660_A/New_York/640/1996_1996/01/02_HA
AAAGCAAAACTACTAGTCCTGTTGTGTGCATTTACAGCTACATATGCAGACACAATATGT
ATAGGCTACCATGCGAACAACTCAACCGACACTGTTGACACAGTACTTGAGAAGAACGTG
ACAGTGACACACTCTGTCAACCTACTTGAGGACAGTCACAACGGAAAACTATGCCGACTA
AAAGGAACAGCCCCACTACAATTGGGTAATTGCAGCGTTGCCGGATGGATCTTAGGAAAC
CCAGAATGCGAATCACTGTTTTCTAAGGAATCATGGTCCTACATTGCAGAAACACCAAAC
CCTGAGAATGGAACATGTTACCCAGGGTATTTCGCCGACTATGAGGAACTGAGGGAGCAA
TTGAGCTCAGTATCATCATTCGAGAGATTCGAAATATTCCCCAAGGAAAGCTCATGGCCC
AACCACGTAACCAAAGGAGTGACGGCATCATGCTCCCATAATGGGAAAAGCAGTTTTTAC
AAAAATTTGCTATGGCTGACGGAAAAGAATGGCTTGTACCCAAATCTGAGCAAGTCCTAT
GTAAACAACAAGGAGAAAGAAGTCCTTGTACTATGGGGTATTCATCACCCGTCTAACATA
GGGGACCAAAGGGCCATCTATCATACAGAAAATGCTTATGTCTCTGTGGTGTCTTCACAT
TATAGCAGAAGATTCACCCCAGAAATAGCAAAAAGACCCAAAGTAAGAGATCAAGAAGGG
AGAATTAACTACTACTGGACTCTGCTGGAACCCGGGGACACAATAATATTTGAGGCAAAT
GGAAATCTAATAGCGCCATGGTACGCTTTCGCATTGAGTAGAGGCTTTGGGTCAGGAATC
ATCACCTCAAACGCATCAATGGGTGACTGTGACGCTAAGTGTCAAACACCCCAAGGAGCT
ATAAACAGTAGTCTTCCTTTCCAGAATGTACACCCAGTCACAATAGGAGAGTGTCCCAAG
TATGTCAGGAGTACAAAATTAAGGATGGTTACAGGACTAAGAAACATCCCATCCATTCAA
TCTAGAGGTTTGTTTGGAGCCATTGCCGGTTTCATTGAAGGGGGGTGGACTGGAATGATA
GATGGATGGTATGGTTATCATCATCAGAATGAACAAGGATCTGGCTATGCTGCAGACAAA
AAAAGCACACAAAATGCCATTGATGGGATTACAAACAAGGTGAATTCTGTAATCGAGAAA
ATGAACACTCAATTCACAGCTGTAGGCAAAGAATTCAACAAATTAGAGAGAAGGATGGAA
AACTTAAATAAGAAAGTTGATGATGGATTTCTGGACATTTGGACATATAATGCAGAGTTG
TTGGTTCTCCTGGAAAATGAAAGGACTTTGGATTTTCATGACTCAAATGTGAAGAATCTG
TATGAGAAAGTAAAAACCCAATTGAAGAATAATGCCAAAGAAATCGGGAACGGGTGTTTT
GAATTCTATCACAAGTGTAACAATGAATGCATGGAAAGTGTGAAAAATGGAACTTATGAC
TATCCAAAATATTCCGAAGAATCAAAGTTAAAAAGGGAAAAAATTGATGGAGTGAAATTG
GAATCAATGGGAGTCTATCAGATTCTGGCGATCTACTCAACTGTCGCCAGTTCACTGGTG
CTTTTGGTCTCCCTGGGGGCAATCAGTTTCTGGATGTGTTCTAATGGGTCTTTGCAGTGT
AGAATATGCATC
>cds_ABJ53504_A/Nanchang/14/1996_1996//_HA
AAAGCAAAACTACTAGTCCTGTTATGTACATTTACAGCTACATATGCAGACACAATATGT
ATAGGCTACCATGCCAACAACTCAACCGACACTGTTGACACAGTACTTGAGAAGAATGTG
ACAGTGACACACTCTGTCAACCTACTTGAGGACAGTCACAATGGAAAACTATGTCTACTA
AAAGGAATAGCCCCACTACAATTGGGTAATTGCAGCGTTGCCGGATGGATCTTAGGAAAC
CCAGAATGCGAATCACTGATTTCTAAGGAATCATGGTCCTACATTGTAGAGACACCAAAC
CCTGAGAATGGAACATGTTACCCAGGGTATTTCGCCGACTATGAGGAACTGAGGGAGCAA
TTGAGTTCAGTATCTTCATTTGAGAGGTTCGAAATATTCCCCAAAGAAAGCTCATGGCCC
AACCACGTAACC---GGAGTATCGGCATCATGCTCCCATAATGGGAAAAGCAGTTTTTAC
AGAAATTTGCTATGGCTGACGGAGAAGAATGGCTTGTACCCAAATCTGAGCAAGTCCTAT
GTAAACAACAAGGAGAAAGAAGTCCTTGTACTATGGGGTGTTCATCACCCGTCTAACATA
GGGGTCCAAAGGGCCATCTATCATACAGAAAATGCTTATGTCTCTGTAGTGTCTTCACAT
TATAGCAGAAGATTCACCCCAGAAATAGCAAAAAGACCCAAAGTAAGAGATCAGGAAGGA
AGAATCAACTACTACTGGACTCTGCTGGAACCCGGGGACACAATAATATTTGAGGCAAAT
GGAAATCTAATAGCGCCATGGTATGCTTTCGCACTGAGTAGAGGCTTTGAGTCAGGAATC
ATCACCTCAAATGCACCAATGAATGAATGTGATGCAAAGTGTCAAACACCTCTGGGAGCT
ATAAACAGTAGTCTTCCTTTCCAGAATGTACACCCAGTCACAATAGGAGAGTGTCCAAAG
TATGTCAGGAGTGCAAAATTAAGGATGGTTACAGGACTAAGGAACATCCCATCCATTCAA
TCCAGAGGTTTGTTTGGAGCCATTGCCGGTTTCATTGAAGGGGGGTGGACTGGAATGATA
GATGGGTGGTATGGTTATCATCATCAGAATGAGCAAGGATCTGGCTATGCTGCAGATCAA
AAAAGCACACAAAATGCCATTAACGGGATTACAAACAAGGTGAATTCTGTAATTGAGAAA
ATGAACACTCAATTCACAGCTGTGGGCAAAGAATTCAACAAATTAGAAAGAAGGATGGAA
AACTTAAATAAAAAAGTTGATGATGGATTTCTAGACATTTGGACATATAATGCAGAATTG
TTGGTTCTACTGGAAAATGAAAGGACTTTGGATTTCCATGACTCAAATGTGAAGAATCTG
TATGAGAAAGTAAAAAGCCAATTAAAGAATAATGCCAAAGAAATAGGAAACGGGTGTTTT
GAATTCTATCACAAGTGTAACAATGAATGCATGGAAAGTGTGAAAAATGGAACTTATGAC
TATCCAAAATATTCCGAAGAATCAAAGTTAAACAGGGAGAAAATTGATGGAGTGAAATTG
GAATCAATGGGAGTCTATCAGATTCTGGCGATCTACTCAACTGTCGCCAGTTCACTGGTT
CTTTTAGTCTCCCTGGGGGCAATCAGCTTCTGGATGTGTTCCAATGGGTCTTTGCAGTGT
AGAATATGCATC
>cds_AFO64879_A/Johannesburg/159/1997_1997//_HA
AAAGCAAAACTACTAGTCCTGTTATGTACATTTACAGCTACATATGCAGACACAATATGT
ATAGGCTACCATGCCAACAACTCAACCGACACTGTTGACACAGTACTTGAGAAGAATGTG
ACAGTGACACACTCTGTCAACCTACTTGAGGACAGTCACAATGGAAAACTATGTCTACTA
AAAGGAATAGCCCCACTACAATTGGGTAATTGCAGCGTTGCCGGATGGATCTTAGGAAAC
CCAGAATGCGAATCACTGATTTTTAAGGAATCATGGTCCTACATTGTAGAGACACCAAAT
CCTGAGAATGGAACATGTTACCCAGGGTATTTCGCCGACTATGAGGAACTGAGGGAGCAA
TTGAGTTCAGTATCTTCATTTGAGAGATTCGAAATATTCCCCAAAGAAAGCTCATGGCCC
AACCACGTAACC---GGAGTATCGGCATCATGCTCCCATAATGGGAAAAGCAGTTTTTAC
AGAAATTTGCTATGGCTGACGGAGAAGAATGGCTTGTACCCAAACCTGAGCAAGTCCTAT
GTAAACAACAAAGAGAAAGAAGTCCTTGTACTATGGGGTGTTCATCACCCGTCTAACATA
AGGGACCAAAGGGCCATCTATCATACAGAAAATGCTTATGTCTCTGTAGTGTCTTCACAT
TATAGCAGAAGATTCACCCCAGAAATAGCAAAAAGACCCAAAGTAAGAGGTCAGGAAGGA
AGAATCAACTACTACTGGACTCTGCTGGAACCCGGGGACACAATAATATTTGAGGCAAAT
GGAAATCTAATAGCGCCATGGTATGCTTTCGCACTGAGTAGAGGCTTTGGATCAGGAATC
ATCACCTCAAATGCACCAATGGATGAATGTGATGCGAAGTGTCAAACACCTCAGGGAGCT
ATAAACAGTAGTCTTCCCTTCCAGAATGTACACCCAGTCACAATAGGAGAGTGTCCAAAG
TATGTCAGGAGTGCAAAATTAAGGATGGTTACAGGACTAAGGAACATCCCATCCATCCAA
TCCAGAGGTTTGTTTGGAGCCATTGCCGGTTTCATTGAAGGGGGGTGGACTGGAATGATA
GATGGGTGGTATGGTTATCATCATCAGAATGAGCAAGGATCTGGCTATGCTGCAGACCAA
AAAAGCACACAAAATGCTATTAACGGGATCACAAACAAGGTGAATTCTGTAATTGAGAAA
ATGAACACTCAATTCACAGCTGTGGGCAAAGAATTCAACAAATTAGAAAGAAGGATGGAA
AACTTAAATAAAAAAGTTGATGATGGATTTCTAGACATTTGGACATATAATGCAGAATTG
TTGGTTCTACTGGAAAATGAAAGGACTTTGGATTTCCATGACTCAAATGTGAAGAATCTG
TATGAGAAAGTAAAAAGCCAATTAAAGAATAATGCTAAAGAAATAGGAAACGGGTGTTTT
GAATTCTATCACAAGTGTAACAATGAATGCATGGAAAGTGTGAAAAATGGGACTTATGAC
TATCCAAAATATTCCGAAGAATCAAAGTTAAACAGGGAGAAAATTGATGGAGTGAAATTG
GAATCAATGGGAGTCTATCAGATTCTGGCGATCTACTCAACTGTCGCCAGTTCACTGGTT
CTTTTGGTCTCCCTGGGGGCAATCAGCTTCTGGATGTGTTCCAATGGGTCTTTGCAGTGT
AGAATATGCATC
>cds_AFJ78298_A/Malaysia/11641/1997_1997/01/16_HA
AAAGCAAAACTACTAGTCCTGTTATGTACATTTACAGCTACATATGCAGACACAATATGT
ATAGGCTACCATGCCAACAACTCAACCGACACTGTTGACACAGTACTTGAGAAGAATGTG
ACAGTGACACACTCTGTCAACCTACTTGAGGACAGTCACAATGGAAAACTATGTCTACTA
AAAGGAATAGCCCCACTACAATTAGGTAATTGCAGCGTTGCCGGATGGATCTTAGGAAAC
CCAGAATGCGAATCACTGATTTCTAAGGAATCATGGTCCTACATTGTAGAGACACCAAAT
CCTGAGAATGGAACATGTTACCCAGGGTATTTCGCCGACTATGAGGAACTGAGGGAGCAA
TTGAGTTCAGTATCTTCATTTGAGAGATTCGAAATATTCCCCAAAGAAAGCTCATGGCCC
AACCACGTAACC---GGAGTATCGGCATCATGCTCCCATAATGGGAAAAGCAGTTTTTAC
AGAAATTTGCTATGGCTGACGGAGAAGAATGGCTTGTACCCAAACCTGAGCAAGTCCTAT
GTAAACAACAAAGAGAAAGAAGTCCTTGTACTATGGGGTGTTCATCACCCGTCTAACATA
GGGGACCAAAGGGCCATCTATCATACAGAAAATGCTTATGTCTCTGTAGTGTCTTCACAT
TATAGCAGAAGATTCACCCCAGAAATAGCAAAAAGACCCAAAGTAAGAGATCAGGAAGGA
AGAATCAACTACTACTGGACTCTGCTGGAACCCGGGGACACAATAATATTTGAGGCAAAT
GGAAATCTAATAGCGCCATGGTATGCTTTCGCACTGAGTAGAGGCTTTGGATCAGGAATC
ATCACCTCAAATGCACCAATGGATGAATGTGATGCGAAGTGCCAAACACCTCAGGGAGCT
ATAAACAGTAGTCTTCCTTTCCAGAATGTACACCCAATCACAATAGGAGAGTGTCCAAAG
TATGTCAGGAGTGCAAAATTAAGGATGGTTACAGGACTAAGGAACATCCCATCCATTCAA
TCCAGAGGTTTGTTTGGAGCCATTGCCGGTTTCATTGAAGGGGGGTGGACTGGAATGATA
GATGGGTGGTATGGTTATCATCATCAGAATGAGCAAGGATCTGGCTATGCTGCAGATCAA
AAAAGCACACAAAATGCCATTAACGGGATTACAAACAAGGTGAATTCTGTAATTGAGAAA
ATGAACACTCAATTCACAGCTGTGGGCAAAGAATTCAACAAATTAGAAAGAAGGATGGAA
AACTTAAATAAAAAAGTTGATGATGGATTTCTGGACATTTGGACATATAATGCAGAATTG
TTGGTTCTACTGGAAAATGAAAGGACTTTGGATTTCCATGACTCAAATGTGAAGAATCTG
TATGAGAAAGTAAAAAGCCAATTAAAGAATAATGCCAAAGAAATAGGAAACGGGTGTTTT
GAATTCTATCACAAGTGTAACAATGAATGCATGGAAAGTGTGAAAAATGGAACTTATGAC
TATCCAAAATATTCCGAAGAATCAAAGTTAAACAGGGAGAAAATTGATGGAGTGAAATTG
GAATCAATGGGAGTCTATCAGATTCTGGCGATCTACTCAACTGTCGCCAGTTCACTGGTT
CTTTTGGTCTCCCTGGGGGCAATCAGCTTCTGGATGTGTTCCAATGGGTCTTTGCAGTGT
AGAATATGCATC
>cds_AFO64890_A/Shanghai/2/1997_1997//_HA
AAAGCAAAACTACTAGTCCTGTTATGTACATTTACAGCTACATATGCAGACACAATATGT
ATAGGCTACCATGCCAACAACTCAACCGACACTGTTGACACAGTACTTGAGAAGAATGTG
ACAGTGACACACTCTGTCAACCTACTTGAGGACAGTCACAATGGAAAACTATGTCTACTA
AAAGGAATAGCCCCACTACAATTGGGTAATTGCAGCGTTGCCGGATGGATCTTAGGAAAC
CCAGAATGCGAATCACTGATTTCTAAGGAATCATGGTCCTACATTGTAGAGACACCAAAC
CCTGAGAATGGAACATGTTACCCAGGGTATTTCGCCGACTATGAGGAACTGAGGGAGCAA
TTGAGTTCAGTATCTTCATTTGAGAGATTCGAAATATTCCCCAAAGAAAGCTCATGGCCC
AACCACGTAACC---GGAGTATCGGCATCATGCTCCCATAATGGGAAAAGCAGTTTTTAC
AGAAATTTGCTATGGCTGACGGAGAAGAATGGCTTGTACCCAAACCTGAGCAAGTCCTAT
GTAAACAACAAAGAGAAAGAAGTCCTTGTACTATGGGGTGTTCATCACCCGTCTAACATA
AGGGACCAAAGGGCCATCTATCATACAGAAAATGCTTATGTCTCTGTAGTGTCTTCACAT
TATAGCAGAAGATTCACCCCAGAAATAGCAAAAAGACCCAAAGTAAGAGGTCAGGAAGGA
AGAATCAACTACTACTGGACTCTGCTGGAACCCGGGGACACAATAATATTTGAGGCAAAT
GGAAATCTAATAGCGCCATGGTATGCTTTCGCACTGAGTAGAGGCTTTGGGTCAGGAATC
ATCACCTCAAATGCACCAATGGATGAATGTGATGTGAAGTGTCAGACACCTCAGGGAGCT
ATAAACAGTAGTCTTCCTTTCCAGAATGTACACCCAGTCACAATAGGAGAGTGTCCAAAG
TATGTCAGGAGTGCAAAATTAAGGATGGTTACAGGACTAAGGAACATCCCATCCATTCAA
TCCAGAGGTTTGTTTGGAGCCATTGCCGGTTTCATTGAAGGGGGGTGGACTGGAATGATA
GATGGGTGGTATGGTTATCATCATCAGAATGAGCAAGGATCTGGCTATGCTGCAGATCAA
AAAAGCACACAAAATGCCATTAACGGGATTACAAACAAGGTGAATTCTGTAATTGAGAAA
ATGAACACTCAATTCACAGCTGTGGGCAAAGAATTCAACAAATTAGAAAGAAGGATGGAA
AACTTAAATAAAAAGGTTGATGATGGATTTCTAGACATTTGGACATATAATGCAGAATTG
TTGGTTCTACTGGAAAATGAAAGGACTTTGGATTTCCATGACTCAAATGTGAAGAATCTG
TATGAGAAAGTAAAAAGCCAATTAAAGAATAATGCCAAAGAAATAGGAAACGGGTGTTTT
GAATTCTATCACAAGTGTAACAATGAATGCATGGAAAGTGTGAAAAATGGAACTTATGAC
TATCCAAAATATTCCGAAGAATCAAAGTTAAACAGGGAGAAAATTGATGGAGTGAAATTG
GAATCAATGGGAGTCTATCAGATTCTGGCGATCTACTCAACTGTCGCCAGTTCACTGGTT
CTTTTGGTCTCCCTGGGGGCAATCAGCTTCTGGATGTGTTCCAATGGGTCTTTGCAGTGT
AGAATATGCATC
>cds_AFJ74459_A/Malaysia/12530/1997_1997/05/07_HA
GAAGCAAAACTACTAGTCCTGTTGTGTGCATTTACAGCTACATATGCAGACACAATATGT
ATAGGCTACCATGCGAACAACTCAACTGACACTGTTGACACAGTACTTGAGAAGAACGTG
ACAGTGACACACTCTGTCAACCTACTTGAGGACAGTCACAACGGAAAACTATGCCGACTA
AAAGGAACAGCCCCACTACAATTGGGTAATTGCAGCATTGCCGGATGGATCTTAGGAAAT
CCAGAATGCGAATCACTGTTTTCTAAGGAATCATGGTCCTACATTGCAGAAACACCAAAC
CCTGAAAATGGAACATGTTACCCAGGGTATTTCGCCGACTATGAGGAACTGAGGGAGCAA
TTGAGCTCAGTATCATCATTCGAGAGATTTGAAATATTCCCCAAGGAAAGCTCATGGCCC
AACCACGTAACCAAAGGAGTGACGGCATCATGCTCCCATAATGGGAAAAGCAGCTTTTAC
AAAAATTTGCTATGGCTGACGGAGAAGAATGGCTTGTACCCAAATCTGAGCAAGTCCTAT
GTAAACAACAAGGAAAAAGAAGTCCTTGTGCTATGGGGTGTTCATCACCCGTCTAACATA
GGGGACCAAAGGGCCATCTATCATACAGAAAATGCTTATGTCTCTGTAGTGTCTTCACAT
TATAGCAGAAGATTCACCCCAGAAATAGCAAAAAGACCCAAAGTAAGAAATCAAGAAGGG
AGAATTAACTACTACTGGACTCTGCTGGAACCCGGGGACACAATAATATTTGAGGCAAAT
GGAAATCTAATAGCGCCATGGTACGCTTTCGCATTGAGTAGAGGTTTTGGGTCAGGAATC
ATCACCTCAAACGCATCAATGGGTGAATGTGACGCTAAGTGTCAAACACCCCAAGGAGCT
ATAAACAGTAGTCTTCCTTTCCAGAATGTACACCCAGTCACAATAGGGGAGTGTCCAAAG
TATGTCAGGAGTACAAAATTAAGGATGGTTACAGGACTAAGGAACATCCCATCCATTCAA
TCCAGAGGTTTGTTTGGAGCCATTGCCGGTTTCATTGAAGGAGGGTGGACTGGAATGATA
GATGGATGGTATGGTTATCATCATCAGAATGAACAAGGATCTGGCTATGCTGCGGACCAA
AAAAGCACACAAAATGCCATTAATGGGATTACAAACAAGGTGAATTCTATAATCGAGAAA
ATGAACACTCAATTCACAGCTGTAGGCAAAGAATTCAACAAATTAGAAAGAAGGATGGAG
AACTTAAATAAGAAAGTTGATGATGGATTTCTGGACATTTGGACATACAATGCAGAATTG
TTGGTTCTCCTGGAAAATGAAAGGACTTTGGATTTTCATGACTCAAATGTGAAGAACCTG
TATGAGAAAGTAAAAAACCAACTGAAGAATAATGCCAAAGAAATAGGAAACGGGTGTTTT
GAATTCTATCACAAGTGTAACAATGAATGCATGGAAAGTGTGAAAAATGGAACTTATGAC
TATCCAAAATATTCCAAAGAATCAAAGTTAAACAGGGAAAAAATTGATGGAGTGAAATTG
GAATCAATGGGAGTCTATCAGATTCTGGCGATCTACTCAACTGTCGCCAGTTCACTGGTG
CTTTTGGTCTCCCTGGGGGCAATCAGCTTCTGGATGTGTTCTAATGGGTCTTTGCAGTGT
AGAATATGCATC
>cds_AAK70454_A/Hong_Kong/1035/1998_1998//_HA
AAAGCAAAACTACTAGTCCTGTTATGTACATTTACAGCTACATATGCAGACACAATATGT
ATAGGCTACCATGCCAACAACTCAACCGACACTGTTGACACAGTACTTGAGAAGAATGTG
ACAGTGACACACTCTGTCAACCTACTTGAGGACAGACACAATGGAAAACTATGTCTACTA
AAAGGAATAGCCCCACTACAATTGGGTAATTGCAGCGTTGCCGGATGGATCTTAGGAAAC
CCAGAATGCGAATTACTGATTTCTAAGGAATCATGGTCCTACATTGTAGAAACACCAAAT
CCTGAGAATGGAACATGTTACCCAGGGTATTTCGCCGACTATGAGGAACTGAGGGAGCAA
TTGAGTTCAGTATCTTCATTTGAGAGATTCGAAATCTTCCCCAAAGAAAGCTCATGGCCC
AACCACGTAACT---GGAGTATCAGCATCATGCTCCCACAATGGGAAAAGCAGTTTTTAC
AGAAATTTGCTATGGCTGACGGAGAAGAATGGCTTGTACCCAAACCTGAGCAAGTCCTAT
GTAAACAACAAAGAGAAAGAAGTCCTTGTACTATGGGGTGTTCATAACCCGTCTAACATA
GGGGACCAAAGGGCCATCTATCATACAGAAAACGCTTATGTCTCTGTAGTGTCTTCACAT
TATAGCAGAAGATTCACCCCAGAAATAGCCAAAAGACCCAAAGTAAGAGGTCAGGAAGGA
AGAATCAACTACTACTGGACTCTGCTGGAACCCGGGGACACAATAATATTTGAGGCAAAT
GGAAATCTAATAGCGCCATGGTATGCTTTCGCACTGAGTAGAGGCTTTGGATCAGGAATC
ATCACCTCAAATGCACCAATGGATGAATGTGATGCGAAGTGTCAAACACCTCAGGGAGCT
ATAAACAGTAGTCTTCCTTTCCAGAATGTACACCCAGTCACAATAGGAGAGTGTCCAAAG
TATGTCAGGAGTGCAAAATTAAGGATGGTTACAGGACTAAGGAACATCCCATCCATTCAA
TCCAGAGGTTTGTTTGGAGCCATTGCCGGTTTCATTGAAGGGGGGTGGACTGGAATGATA
GATGGGTGGTATGGTTATCATCATCAGAATGAGCAAGGATCTGGCTATGCTGCAGATCAA
AAAAGCACACAAAATGCCATTAACGGGATTACAAACAAGGTGAATTCTGTAATTGAGAAA
ATGAACACTCAATTCACAGCTGTGGGCAAAGAATTCAACAAATTAGAAAGAAGGATGGAA
AACTTAAATAAAAAAGTTGATGATGGATTTCTAGACATTTGGACATATAATGCAGAATTG
TTGGTTCTACTGGAAAATGAAAGGACTTTGGATTTCCATGACTCAAATGTGAAGAATCTG
TATGAGAAAGTAAAAAGCCAATTAAAGAATAATGCCAAAGAAATAGGAAACGGGTGTTTT
GAATTCTATCACAAGTGTAACAATGAATGCATGGAAAGTGTGAAAAATGGAACTTATGAC
TATCCAAAATATTCCGAAGAATCAAAGTTAAACAGGGAGAAAATTGATGGAGTGAAATTG
GAATCAATGGGAGTCTATCAGATTCTGGCGATCTACTCAACTGTCGCCAGTTCACTGGTT
CTTTTGGTCTCCCTGGGGGCAATCAGCTTCTGGATGTGTTCCAATGGGTCTTTGCAATGT
AGAATATGCATC
>cds_AFO64901_A/Moscow/13/1998_1998//_HA
AAAGCAAAACTACTAGTCCTGTTGTGTGCATTTACAGCTACATATGCAGACACAATATGT
ATAGGCTACCATGCGAACAATTCAACTGACACTGTTGACACAGTACTTGAGAAGAACGTG
ACAGTGACACACTCTGTCAACCTACTTGAGGACAGTCACAACGGAAAACTATGCCGACTA
AAAGGAACAGCCCCACTACAATTGGGTAATTGCAGCATTGCTGGATGGATCTTAGGAAAT
CCAGAATGCGAATCACTGTTTTCTAAGGAATCATGGTCCTACATTGCAGAAACACCAAAC
CCTGAAAATGGAACATGTTACCCAGGGTATTTCGCCGACTATGAGGAACTGAGGGAGCAA
TTGAGCTCAGTATCATCATTCGAAAGATTTGAAATATTCCCCAAGGAAAGCTCATGGCCC
AACCACGTAACCAAAGGAGTGACGGCATCATGCTCCCATAATGGAAAAAGCAGCTTTTAC
AAAAATTTGCTATGGCTGACGGAGAAGAATGGCTTGTACCCAAATCTGAGCAAGTCCTAT
GTAAACAACAAGAAAAAAGAAGTCCTTGTGCTATGGGGTGTTCATCACCCGTCTAACATA
GGGGACCAAAGGGCCATTTATCATACAGAAAATGCTTATGTCTCTGTAGTGTCTTCACAT
TATAGCAGAAGATTCACCCCAGAAATAGCAAAAAGACCCAAAGTAAGAAATCAAGAAGGG
AGAATTAACTACTACTGGACTCTGCTGGAACCCGGGGACACAATAATATTTGAGGCAAAT
GGAAATCTAATAGCGCCATGGTACGCTTTCGCATTGAGTAGAGGCTTTGAGTCAGGAATC
ATCACCTCAAACGCATCAATGGGTGAATGTGACGCTAAGTGTCAAACACCTCAAGGAGCT
ATAAACAGTAGTCTTCCTTTCCAGAATGTACACCCAGTCACAATAGGGGAGTGTCCAAAG
TATGTCAGGAGTACAAAATTAAGGATGGTTACAGGACTAAGGAACATCCCATCCATTCAA
TCCAGAGGTTTGTTTGGAGCCATTGCCGGTTTCATTGAAGGAGGGTGGACTGGAATGATA
GATGGATGGTATGGTTATCATCATCAGAATGAACAAGGATCTGGCTATGCTGCGGACCAA
AAAAGCACACAAAATGCCATTAATGGGATTACAAACAAGGTGAATTCTATAATCGAGAAA
ATGAACACTCAATTCACAGCTGTAGGCAAAGAATTCAACAAATTAGAAAGAAGAATGGAG
AACTTAAATAAGAAAGTTGATGATGGATTTCTGGACATTTGGACATATAATGCAGAATTG
TTGGTTCTCCTGGAAAATGAAAGGACTTTGGATTTTCATGACTCAAATGTGAAGAACCTG
TATGAGAAAGTAAAAAACCAATTGAAGAATAATGCCAAAGAAATAGGAAACGGGTGTTTT
GAATTCTATCACAAGTGTAACAATGAATGCATGGAAAGTGTGAAAAATGGAACTTATGAC
TATCCAAAATATTCCAAAGAATCAAAGTTAAACAGGGAAAAAATTGATGGAGTGAAATTG
GAATCAATGGGAGTCTATCAGATTCTGGCGATCTACTCAACTGTCGCCAGTTCACTGGTG
CTTTTGGTCTCCCTGGGGGCAATCAGCTTCTGGATGTGTTCTAATGGGTCTTTGCAGTGT
AGAATATGCATC
>cds_AAK70451_A/Hong_Kong/1131/1998_1998//_HA
AAAGCAAAACTCCTGATCCTGTTGTGTACATTTACAGCTACATATGCAGACCCAATATGT
ATAGGCTACCATGCCAACAACTCAACCGACACTGTTGACACAGTACTTGAGAAGAATGTG
ACAGTGACACACTCTGTCAACCTACTTGAGGACAGTCACAATGGAAAACTATGTCTACTA
AAAGGAATAGCCCCACTACAATTGGGTAATTGCAGCGTTGCCGGATGGATCTTAGGAAAC
CCAGAATGCGAATTACTGATTTCCAAGGAATCATGGTCCTACATTGTAGAAACACCAAAT
CCTGAGAATGGAACATGTTACCCAGGGTATTTCGCCGACTATGAGGAACTGAGGGAGCAA
TTGAGTTCAGTATCTTCATTTGAGAGATTCGAAATATTCCCCAAAGAAAGCTCATGGCCC
AACCACGTAACC---GGAGTATCGGCATCATGCTCCCATAATGGGAAAAGCAGTTTTTAC
AGAAATCTGCTATGGCTGACGGAGAAGAATGGCTTGTACCCAAACCTGAGCAAGTCCTAT
GTAAACAACAAAGAGAAAGAAGTCCTTGTAATATGGGGTGTTCATCACCCGTCTAACATA
GGGGACCAAAGGGCCATCTATCATACAGAAAATGCTTATGTCTCTGTAGTGTCTTCACAT
TATAGCAGAAGATTCACCCCAGAAATAGCCAAAAGACCCAAAGTAAGAGATCAGGAAGGA
AGAATCAACTACTACTGGACTCTGCTGGAACCCGGGGACACAATAATATTTGAGGCAAAT
GGAAATCTAATAGCGCCATGGTATGCTTTCGCACTGAGTAGAGGCTTTGGATCAGGAATC
ATCACCTCAAATGCACCAATGGATGAATGTGATACGAAGTGTCAAACACCTCAGGGAGCT
ATAAACAGTAGTCTTCCTTTCCAGAATGTACACCCAGTCACAATAGGAGAGTGTCCAAAG
TATGTCAGGAGTGCAAAATTAAGGATGGTTACAGGACTAAGGAACATCCCATCCATTCAA
TCCAGAGGTTTGTTTGGAGCCATTGCCGGTTTCATTGAAGGGGGGTGGACTGGAATGGTA
GATGGGTGGTATGGTTATCATCATCAGAATGAGCAAGGATCTGGCTATGCTGCAGATCAA
AAAAGCACACAAAATGCCATTAACGGGATTACAAACAAGGTGAATTCTGTAATTGAGAAA
ATGAACACTCAATTCACAGCTGTGGGCAAAGAATTCAACAAATTAGAAAGAAGGATGGAA
AACTTAAATAAAAAAGTTGATGATGGGTTTCTAGACATTTGGACATATAATGCAGAATTG
TTGGTTCTACTGGAAAATGAAAGGACTTTGGATTTCCATGACTCAAATGTGAAGAATCTG
TATGAGAAAGTAAAAAGCCAATTAAAGAATAATGCCAAAGAAATAGGAAACGGGTGTTTT
GAATTCTATCACAAGTGTAACAATGAATGCATGGAAAGTGTGAAAAATGGAACTTATGAC
TATCCAAAATATTCCGAAGAATCAAAGTTAAACAGGGAGAAAATTGATGGAGTGAAATTG
GAATCAATGGGAGTCTATCAGATTCTGGCGATCTACTCAACTGTCGCCAGTTCCCTGGTT
CTTTTGGTCTCCCTGGGGGCAATCAGCTTCTGGATGTGTTCCAATGGGTCTTTGCAGTGT
AGAATATGCATC
>cds_AAK70456_A/Hong_Kong/1134/1998_1998//_HA
AAAGCAAAACTACTGGTCCTGTTATGTACATTTACAGCTACATATGCAGACACAATATGT
ATAGGCTACCATGCCAACAACTCAACCGACACTGTTGACACAGTACTTGAGAAGAATGTG
ACAGTGACACACTCTGTCAACCTACTTGAGGACAGTCACAATGGAAAACTATGTCTACTA
AAAGGAATAGCCCCACTACAATTGGGTAATTGCAGCGTTGCCGGATGGATCTTAGGAAAC
CCAGAATGCGAATTACTGATTCCCAAGGAATCATGGTCCTACATTGTAGAAACACCGAAT
CCTGAGAATGGAACATGTTACCCAGGGTATTTCGCCGACTATGAGGAACTGAGGGAGCAA
TTGAGTTCAGTATCTTCATTTGAGAGATTCGAAATATTCCCCAAAGAAAGCTCATGGCCC
AACCACGTAACC---GGAGTATCAGCATCATGCTCCCATAATGGGAAAAGCAGTTTTTAC
AGAAATTTGCTATGGCTGACGGGGAAGAATGGCTTGTACCCAAACCTGAGCAAGTCCTAT
GTAAACAACAAAGAGAAAGAAGTCCTTGTACTATGGGGTGTTCATCACCCGCCTAACATA
GGGGACCAAAGGGCCATCTATCATACAGAAAATGCTTATGTCTCTGTAGTGTCTTCACAT
TATAGCAGAAGATTCACCCCAGAAATAGTTAAAAGACCCAAAGTAAGAGATCAGGAAGGA
AGAATCAACTACTACTGGACTCTGCTGGAACCCGGGGACACAATAATATTTGAGGCAAAT
GGAAATCTAATAGCGCCATGGTATGCTTTCGCACTGAGTAGAGGCTTTGGATCAGGAATC
ATCACCTCAAATGCACCAATGGATGAATGTGATGCGAAGTGTCAAACACCTCAGGGAGCT
ATAAACAGTAGTCTTCCTTTCCAGAATGTACACCCAGTCACAATAGGAGAGTGTCCAAAG
TATGTCAGGAGTGCAAAATTAAGGATGGTTACAGGACTAAGGAACATCCCATCCATTCAA
TCCAGAGGTTTGTTTGGAGCCATTGCCGGTTTCATTGAAGGGGGGTGGACTGGAATGGTA
GATGGGTGGTATGGTTATCATCATCAGAATGAGCAAGGATCTGGCTATGCTGCAGATCAA
AAAAGCACACAAAATGCCATTAACGGGATTACAAACAAGGTGAATTCTGTAATTGAGAAA
ATGAACACTCAATTCACAGCTGTGGGCAAAGAATTCAACAAATTAGAAAGAAGGATGGAA
AACTTAAATAAAAAAGTTGATGATGGGTTTCTAGACATTTGGACATATAATGCAGAATTG
TTGGTTCTACTGGAAAATGAAAGGACTTTGGATTTCCATGACTCAAATGTGAAGAATCTG
TATGAGAAAGTAAAAAGCCAATTAAAGAATAATGCCAAAGAAATAGGAAACGGGTGTTTT
GAATTCTATCACAAGTGTAACAATGAATGCATGGAAAGTGTGAAAAATGGAACTTATGAC
TATCCAAAATATTCCGAAGAATCAAAGTTAAACAGGGAGAAAATTGATGGAGTGAAATTG
GAATCAATGGGAGTCTATCAGATTCTGGCGATCTACTCAACTGTCGCCAGTTCCCTGGTT
CTTTTGGTCTCCCTGGGGGCAATCAGCTTCTGGATGTGTTCCAATGGGTCTTTGCAGTGT
AGAATATGCATC
>cds_ACR15304_A/Taiwan/5072/1999_1999/12/31_HA
AAAGCAAAACTACTGGTCCTGTTATGTACATTTACAGCTACATATGCAGACACAATATGT
ATAGGCTACCATGCCAACAACTCAACCGACACTGTTGACACAGTACTTGAGAAGAATGTG
ACAGTGACACACTCTGTCAACCTACTTGAGGACAGTCACAATGGGAAGCTATGTCTACTA
AAAGGAATAGCCCCACTACAATTGGGTAATTGCAGCGTTGCCGGATGGATCTTAGGAAAC
CCAGAATGCGAATTACTGATTTCCAAGGAATCATGGTCCTACATTGTAGAAACACCAAAT
CCTGAGAATGGAACATGTTACCCAGGGTATTTCGCCGACTATGAGGAACTGAGGGAGCAA
TTGAGTTCAGTATCTTCATTTGAGAGATTCGAAATATTCCCCAAAGAGAGCTCATGGCCC
AACCACGTAACC---GGAGTATCAGCATCATGCTCCCATAATGGGAAAAGCAGTTTTTAC
AGAAATTTGCTATGGCTGACGGGGAAGAATGGTTTGTACCCAAACCTGAGCAAGTCCTAT
GCAAACAACAAAGAGAAAGAAGTCCTTGTACTATGGGGTGTTCATCACCCGCCTAACACA
GGGAACCAAAGGGCCCTCTATCATACAGAAAATGCTTATGTCTCTGTAGTGTCTTCACAT
TATAGCAGAAGATTCACCCCAGAAATAGCCAAAAGACCCAAAGTAAGAGATCAGGAAGGA
AGAATCAACTACTACTGGACTCTGCTGGAACCCGGGGATACAATAATATTTGAGGCAAAT
GGAAATCTAATAGCGCCATGGTATGCTTTCGCACTGAGTAGAGGCTTTGGATCAGGAATC
ATCACCTCAAATGCACCAATGGATGAATGTGATGCGAAGTGTCAAACACCTCAGGGAGCT
ATAAACAGCAGTCTTCCTTTCCAGAATGTACACCCAGTCACAATAGGAGAGTGTCCAAAG
TATGTCAGGAGTGCAAAATTAAGGATGGTTACAGGACTAAGGAACATCCCATCCATTCAA
TCCAGAGGTTTGTTTGGAGCCATTGCCGGTTTCATTGAAGGGGGGTGGACTGGAATGGTA
GATGGGTGGTATGGTTATCATCACCAGAATGAGCAAGGATCTGGCTATGCTGCAGATCAA
AAAAGCACACAAAATGCCATTAACGGGATTACAAACAAGGTGAATTCTGTAATTGAGAAA
ATGAACACTCAATTCACAGCTGTGGGCAAAGAATTCAACAGATTGGAAAGAAGGATGGAA
AACTTAAATAAAAAAGTTGATGATGGGTTTCTAGACATTTGGACATATAATGCAGAATTG
TTGGTTCTACTGGAAAATGAAAGGACTTTGGATTTCCATGACTCCAATGTGAAGAATCTG
TATGAGAAAGTAAAAAGCCAATTAAAGAATAATGCCAAAGAAATAGGAAACGGGTGTTTT
GAATTCTATCACAAGTGTAACAATGAATGCATGGAGAGTGTGAAAAATGGAACTTATGAC
TATCCAAAATATTCCGAAGAATCAAAGTTAAACAGGGAGAAAATTGATGGAGTAAAATTG
GAATCAATGGGAGTCTATCAGATTCTGGCGATCTACTCAACTGTCGCCAGTTCCCTGGTT
CTTTTGGTCTCCCTGGGGGCAATCAGCTTCTGGATGTGTTCCAATGGGTCTTTGCAGTGT
AGAATATGCATC
>cds_AFO64802_A/Nanchang/16A/1999_1999//_HA
AAAGCAAAACTACTAGTCCTGTTATGTACATTTACAGCTACATATGCAGACACAATATGT
ATAGGCTACCATGCCAACAACTCAACCGACACTGTTGACACAGTACTTGAGAAGAATGTG
ACAGTGACACACTCTGTCAACCTACTTGAGGACAGTCACAATGGAAAACTATGTCTACTA
AAAGGAATAGCCCCACTACAATTGGGTAATTGCAGCGTTGCCGGATGGATCTTAGGAAAC
CCAGAATGCGAATTACTGATTTCTAAGGAATCATGGTCCTACATTGTAGAAACACCAAAT
CCTGAGAATGGAACATGTTACCCAGGGTATTTCGCCGACTATGAGGAACTGAGGGAGCAA
TTGAGTTCAGTATCTTCATTTGAGAGATTCGAAATATTCCCCAAAGAAAGCTCATGGCCC
AACCACGTAACC---GGAGTATCGGCATCATGCTCCCATAATGGGAAAAGCAGTTTTTAC
AGAAATTTGCTATGGCTGACGGTGAAGAATGGCTTGTACCCAAACCTGAGCAAGTCCTAT
GTAAACAACAAAGGGAAAGAAGTCCTTGTACTATGGGGTGTTCATCACCCGTCTAACATA
AGGGACCAAAGGGCCATCTATCATACAGAAAATGCTTATGTCTCTGTAGTGTCTTCACAT
TATAGCAGAAGATTCACCCCAGAAATAGCCAAAAGACCCAAAGTAAGAGATCAGGAAGGA
AGAATCAACTACTACTGGACTCTGCTGGAACCCGGGGACACAATAATATTTGAGGCAAAT
GGAAATCTAATAGCGCCATGGTATGCTTTCGCACTGAGTAGAGGCTTTGGATCAGGAATC
ATCACCTCAAATGCACCAATGGATGAATGTGATGCGAAGTGTCAAACACCTCAGGGAGCT
ATAAACAGTAGTCTTCCTTTCCAGAATGTACACCCAGTCACAATAGGAGAGTGTCCAAAG
TATGTCAGGAGTGCAAAATTAAGGATGGTTACAGGACTAAGGAACATCCCATCCATTCAA
TCCAGAGGTTTGTTTGGAGCCATTGCCGGTTTCATTGAAGGGGGGTGGACTGGAATGATA
GATGGGTGGTATGGTTATCATCATCAGAATGAGCAAGGATCTGGCTATGCTGCAGATCAA
AAAAGCACACAAAATGCCATTAACGGGATTACAAACAAGGTGAATTCTGTAATTGAGAAA
ATGAACACTCAATTCACAGCTGTGGGCAAAGAATTCAACAAATTAGAAAGAAGGATGGAA
AACTTAAATAAAAAAGTTGATGATGGATTTCTAGACATTTGGACATATAATGCAGAATTG
TTGGTACTACTGGAAAATGAAAGGACTTTGGATTTCCATGACTCAAATGTGAAGAATCTG
TATGAGAAAGTAAAAAGCCAATTAAAGAATAATGCCAAAGAAATAGGAAACGGGTGTTTT
GAATTCTATCACAAGTGTAACAATGAATGCATGGAAAGTGTGAAAAATGGAACTTATGAC
TATCCAAAATATTCCGAAGAATCAAAGTTAAACAGGGAGAAAATTGATGGAGTGAAATTG
GAATCAATGGGAGTCTATCAGATTCTGGCGATCTACTCAACTGTCGCCAGTTCACTGGTT
CTTTTGGTCTCCCTGGGGGCAATCAGCTTCTGGATGTGTTCCAATGGGTCTTTGCAGTGT
AGAATATGCATC
>cds_ACD37430_A/New_Caledonia/20/1999_1999/06/09_HA
AAAGCAAAACTACTGGTCCTGTTATGTACATTTACAGCTACATATGCAGACACAATATGT
ATAGGCTACCATGCCAACAACTCAACCGACACTGTTGACACAGTACTTGAGAAGAATGTG
ACAGTGACACACTCTGTCAACCTACTTGAGGACAGTCACAATGGAAAACTATGTCTACTA
AAAGGAATAGCCCCACTACAATTGGGTAATTGCAGCGTTGCCGGATGGATCTTAGGAAAC
CCAGAATGCGAATTACTGATTTCCAAGGAATCATGGTCCTACATTGTAGAAACACCAAAT
CCTGAGAATGGAACATGTTACCCAGGGTATTTCGCCGACTATGAGGAACTGAGGGAGCAA
TTGAGTTCAGTATCTTCATTTGAGAGATTCGAAATATTCCCCAAAGAAAGCTCATGGCCC
ACCCACGTAACC---GGAGTATCAGCATCATGCTCCCATAATGGGAAAAGCAGTTTTTAC
AGAAATTTGCTATGGCTGACGGGGAAGAATGGTTTGTACCCAAACCTGAGCAAGTCCTAT
GTAAACAACAAAGAGAAAGAAGTCCTTGTACTATGGGGTGTTCATCACCCGCCTAACATA
GGGGACCAAAGGGCCCTCTATCATACAGAAAATGCTTATGTCTCTGTAGTGTCTTCACAT
TATAGCAGAAGATTCACCCCAGAAATAGCCAAAAGACCCAAAGTAAGAGATCAGGAAGGA
AGAATCAACTACTACTGGACTCTGCTGGAACCTGGGGATACAATAATATTTGAGGCAAAT
GGAAATCTAATAGCGCCATGGTATGCTTTTGCACTGAGTAGAGGCTTTGGATCAGGAATC
ATCACCTCAAATGCACCAATGGATGAATGTGATGCGAAGTGTCAAACACCTCAGGGAGCT
ATAAACAGCAGTCTTCCTTTCCAGAATGTACACCCAGTCACAATAGGAGAGTGTCCAAAG
TATGTCAGGAGTGCAAAATTAAGGATGGTTACAGGACTAAGGAACATCCCATCCATTCAA
TCCAGAGGTTTGTTTGGAGCCATTGCCGGTTTCATTGAAGGGGGGTGGACTGGAATGGTA
GATGGGTGGTATGGTTATCATCATCAGAATGAGCAAGGATCTGGCTATGCTGCAGATCAA
AAAAGTACACAAAATGCCATTAACGGGATTACAAACAAGGTGAATTCTGTAATTGAGAAA
ATGAACACTCAATTCACAGCTGTGGGCAAAGAATTCAACAAATTGGAAAGAAGGATGGAA
AACTTAAATAAAAAAGTTGATGATGGGTTTCTAGACATTTGGACATATAATGCAGAATTG
TTGGTTCTACTGGAAAATGAAAGGACTTTGGATTTCCATGACTCCAATGTGAAGAATCTG
TATGAGAAAGTAAAAAGCCAATTAAAGAATAATGCCAAAGAAATAGGAAACGGGTGTTTT
GAATTCTATCACAAGTGTAACAATGAATGCATGGAGAGTGTGAAAAATGGAACTTATGAC
TATCCAAAATATTCCGAAGAATCAAAGTTAAACAGGGAGAAAATTGATGGAGTGAAATTG
GAATCAATGGGAGTCTATCAGATTCTGGCGATCTACTCAACTGTCGCCAGTTCCCTGGTT
CTTTTGGTCTCCCTGGGGGCAATCAGCTTCTGGATGTGTTCCAATGGGTCTTTGCAGTGT
AGAATATGCATC
>cds_ABD59849_A/Taiwan/4845/1999_1999//_HA
AAAGCAAAACTACTGGTCCTGTTATATGCATTTGTAGCTACAGATGCAGACACAATATGT
ATAGGCTACCATGCGAACAACTCAACCGACACTGTTGACACAATATTCGAGAAGAATGTG
GCAGTGACACATTCTGTTAACCTGCTTGAGGACAGTCACAATGGGAAGCTATGTCTACTA
AAAGGAATAGCCCCACTACAATTGGGTAATTGCAGCGTTGCCGGATGGATCTTAGGAAAC
CCAGAATGCGAATTACTGATTTCCAAGGAATCATGGTCCTACATTGTAGAAACACCAAAT
CCTGAGAATGGAACATGTTACCCAGGGTATTTCGCCGACTATGAGGAACTGAGGGAGCAA
TTGAGTTCAGTATCTTCATTTGAGAGATTCGAAATATTCCCCAAAGAGAGCTCATGGCCC
AACCACGTAACC---GGAGTATCAGCATCATGCTCCCATAATGGGAAAAGCAGTTTTTAC
AGAAATTTGCTATGGCTGACGGGGAAGAATGGTTTGTACCCAAACCTGAGCAAGTCCTAT
GCAAACAACAAAGAGAAAGAAGTCCTTGTACTATGGGGTGTTCATCACCCGCCTAACATA
GGGGACCAACAGGGCCTCTATAGTAATGGAAATGCTTATGTCTCTGTAGCGTCTTCAAAT
TATAACAGGAGATTCACCCCGGAAATAGCTGCAAGGCCCAAAGTAAAAGATCAACATGGG
AGGATGAACTATTACTGGACCTTGCTAGAACCCGGAGACACAATAATATTTGAGGCAACT
GGTAATCTAATAGCACCATGGTATGCTTTCGCACTGAGTAGAGGGTTTGAGTCCGGCATC
ATCACCTCAAACGCGTCAATGCATGAGTGTAACACGAAGTGTCAAACACCCCAGGGATCT
ATAAACAGCAATCTCCCTTTCCAGAATATACACCCAGTCACAATAGGAGAGTGCCCAAAG
TATGTCAGGAGTGCAAAATTAAGGATGGTTACAGGACTAAGGAACATCCCATCCATTCAA
TCCAGAGGTTTGTTTGGAGCCATTGCCGGTTTCATTGAAGGGGGGTGGACTGGAATGGTA
GATGGGTGGTATGGTTATCATCATCAGAATGAGCAAGGATCTGGCTATGCTGCAGATCAA
AAAAGCACACAAAATGCCATTAACGGGATTACAAACAAGGTGAATTCTGTAATTGAGAAA
ATGAACACTCAATTCACAGCTGTGGGCAAAGAATTCAACAGATTGGAAAGAAGGATGGAA
AACTTAAATAAAAAAGTTGATGATGGGTTTCTAGACATTTGGACATATAATGCAGAATTG
TTGGTTCTACTGGAAAATGAAAGGACTTTGGATTTCCATGACTCCAATGTGAAGAATCTG
TATGAGAAAGTAAAAAGCCAATTAAAGAATAATGCCAAAGAAATAGGAAACGGGTGTTTT
GAATTTTATCACAAGTGTAACAATGAATGCATGGAGAGTGTGAAAAATGGAACTTATGAC
TATCCAAAATATTCCGAAGAATCAAAGTTAAACAGGGAGAAAATTGATGGAGTAAAATTG
GAATCAATGGGAGTCTATCAGATTCTGGCGATCTACTCAACTGTCGCCAGTTCCCTGGTT
CTTTTGGTCTCCCTGGGGGCAATCAGCTTCTGGATGTGTTCCAATGGGTCTTTGCAGTGT
AGAATATGCATC
>cds_ABS76427_A/Thailand/Siriraj-07/2000_2000//_HA
AAAGCAAAACTACTGGTCCTGTTATGTACATTTACTGCTACATACGCAGACACAATATGT
ATAGGCTACCATGCCAACAACTCAACCGACACTGTTGACACAGTACTTGAGAAGAATGTG
ACAGTGACACACTCTGTCAACCTACTTGAGGACAGTCACAATGGAAAACTATGTCTACTA
AAAGGAATAGCCCCACTACAATTGGGTAATTGCAGCGTTGCCGGATGGATCTTAGGAAAC
CCAGAATGCGAATTACTGATTTCCAAGGAATCATGGTCCTACATTGTAGAAACACCAAAT
CCTGAGAATGGAACATGTTACCCAGGGTATTTCGCCGACTATGAGGAACTGAGGGAGCAA
TTGAGTTCAGTATCTTCATTTGAGAGATTCGAAATATTCCCCAAAGAAAGCTCATGGCCC
AACCACGTAACC---GGAGTATCAGCATCATGCTCCCATAATGGGAAAAGCAGTTTTTAC
AGAAATTTGCTATGGCTGACGGGGAAGAATGGTTTGTACCCAAACCTGAGAATGTCCTAT
GTAAACAACAAAGAGAAAGAAGTCCTTGTGCTATGGGGTGTTCATCACCCACCTAACATA
GGGGACCAAAGGGCCCTCTACCATACAGAAAATGCTTATGTCTCTGTAGTGTCTTCACAT
TATAGCAGAAGATTCACCCCAGAAATAGCCAAAAGACCCAAAGTAAGAGATCAGGAAGGA
AGAATCAACTACTACTGGACTCTGCTGGAACCCGGGGACACAATAATATTTGAGGCAAAT
GGAAATCTAATAGCGCCATGGTATGCTTTCGCACTGAGTAGAGGCTTTGGATCAGGAATC
ATCACCTCAAATGCACCAATGGATGAATGTGATGCGAAGTGTCAAACACCTCAGGGAGCT
ATAAACAGTAGTCTTCCTTTCCAGAATGTACACCCAGTTACAATAGGAGAGTGTCCAAAG
TATGTCAGGAGTGCAAAATTAAGGATGGTTACAGGACTAAGGAACATCCCATCCATTCAA
TCCAGAGGTTTGTTTGGAGCCATTGCCGGTTTCATTGAAGGGGGGTGGACTGGAATGGTA
GATGGGTGGTATGGTTATCATCATCAGAATGAGCAAGGATCTGGCTATGCTGCAGATCAA
AAAAGCACACAAAATGCCATTAACGGGATTACAAACAAGGTGAATTCTGTAATTGAGAAA
ATGAACACTCAATTCACAGCTGTGGGCAAAGAATTCAACAAATTAGAAAGAAGGATGGAA
AACTTAAATAAAAAGGTTGATGATGGGTTTCTAGACATTTGGACATATAATGCAGAATTG
TTGGTTCTACTGGAAAATGAAAGGACTTTGGATTTCCATGACTCCAATGTGAAGAATCTG
TATGAGAAAGTAAAAAGCCAATTAAAGAATAATGCCAAAGAAATAGGAAACGGGTGTTTT
GAATTCTATCACAAGTGTAACAATGAATGCATGGAAAGTGTGAAAAATGGAACTTATGAC
TATCCAAAATATTCCGAAGAATCAAAGTTAAACAGGGAGAAAATTGATGGAGTAAAATTG
GAATCAATGGGAGTCTATCAGATTCTGGCGATCTACTCAACTGTCGCCAGTTCCCTGGTT
CTTTTGGTCTCCCTGGGGGCAATCAGCTTCTGGATGTGTTCCAATGGGTCTAAGCAGTGT
AGAATATGCATC
>cds_ABD94976_A/Canterbury/27/2000_2000/08/14_HA
AAAGCAAAACTACTGGTCCTGTTATGTACATTTACAGCTACATACGCAGACACAATATGT
ATAGGCTACCATGCCAACAACTCAACCGACACTGTTGACACAGTACTTGAGAAGAATGTG
ACAGTGACACACTCTGTCAACCTACTTGAGGACAGTCACAATGGAAAACTATGTCTACTA
AAAGGGATAGCCCCACTACAATTGGGTAATTGCAGCGTTGCCGGATGGATCTTAGGAAAC
CCAGAATGCGAATTACTGATTTCCAAGGAATCATGGTCCTACATTGTAGAAACACCAAAT
CCTGAGAATGGAACATGTTACCCAGGGTATTTCGCCGACTATGAGGAACTGAGGGAGCAA
TTGAGTTCAGTATCTTCATTTGAGAGATTCGAAATATTCCCCAAAGAAAGCTCATGGCCC
AACCACGTAACC---GGAGTATCAGCATCATGCTCCCATAATGGGAAAAGCAGTTTTTAC
AGAAATTTGCTATGGCTGACGGGGAAGAATGGTTTGTACCCAAACCTGAGCATGTCCTAT
GTAAACAACAAAGAGAAAGAAGTCCTTGTGCTATGGGGTGTTCATCACCCACCTAACATA
GGGGACCAAAGGGCCCTCTATCATACAGAAAATGCTTATGTCTCTGTAGTGTCTTCACAT
TATAGCAGAAGATTCACCCCAGAAATAGCCAAAAGACCCAAAGTAAGAGATCAGGAAGGA
AGAATCAACTACTACTGGACTCTGCTGGAACCCGGGGACACAATAATATTTGAGGCAAAT
GGAAATCTAATAGCGCCATGGTATGCTTTCGCACTGAGTAGAGGCTTTGGATCAGGAATC
ATCACCTCAAATGCACCAATGGATGAATGTGATGCGAAGTGTCAAACACCTCAGGGAGCT
ATAAACAGTAGTCTTCCTTTCCAGAATGTACACCCAGTTACAATAGGAGAGTGTCCAAAG
TATGTCAGGAGTGCAAAATTAAGGATGGTTACAGGACTAAGGAACATCCCATCCATTCAA
TCCAGAGGTTTGTTTGGAGCCATTGCCGGTTTCATTGAAGGGGGGTGGACTGGAATGGTA
GATGGGTGGTATGGTTATCATCATCAGAATGAGCAAGGATCTGGCTATGCTGCAGATCAA
AAAAGCACACAAAATGCCATTAACGGGATTACAAACAAGGTGAATTCTGTAATTGAGAAA
ATGAACACTCAATTCACAGCTGTGGGCAAAGAATTCAACAAATTAGAAAGAAGGATGGAA
AACTTAAATAAAAAAGTTGATGATGGGTTTCTAGACATTTGGACATATAATGCAGAATTG
TTGGTTCTACTGGAAAATGAAAGGACTTTGGATTTCCATGACTCCAATGTGAAGAATCTG
TATGAGAAAGTAAAAAGCCAATTAAAGAATAATGCCAAAGAAATAGGAAACGGGTGTTTT
GAATTCTATCACAAGTGTAACAATGAATGCATGGAAAGTGTGAAAAATGGAACTTATGAC
TATCCAAAATATTCTGAAGAATCAAAGTTAAACAGGGAGAAAATTGATGGAGTAAAATTG
GAATCGATGGGAGTCTATCAGATTCTGGCGATCTACTCAACTGTCGCCAGTTCCCTGGTT
CTTTTGGTCTCCCTGGGGGCAATCAGCTTCTGGATGTGTTCCAATGGGTCTTTGCAGTGT
AGAATATGCATC
>cds_ABU80298_A/Auckland/584/2000_2000/09/13_HA
AAAGTAAAACTACTGGTCCTGTTATGTACATTTACAGCTACATATGCAGACACAATATGT
ATAGGGTACCATGCCAACAACTCAACCGACACTGTTGACACAGTACTTGAGAAGAATGTG
ACAGTGACACACTCTGTCAACCTACTTGAGGACAGTCACAATGGAAAACTATGTCTACTA
AAAGGAATAGCCCCACTACAATTGGGTAATTGCAGCGTTGCCGGATGGATCTTAGGAAAC
CCAGAATGCGAATTACTGATTTCCAAGGAATCATGGTCCTACATTGTAGAAACACCAAAT
CCTGAGAATGGAACATGTTACCCAGGGTATTTCGCCGACTATGAGGAACTGAGGGAGCAA
TTGAGTTCAGTATCTTCATTTGAGAGATTCGAAATATTCCCCAAAGAAAGCTCATGGCCC
AACCACGTAACC---GGAGTATCAGCATCATGCTCCCATAATGGGAAAAGCAGTTTTTAC
AGAAATTTGCTATGGCTGACGGGGAAGAATGGTTTGTACCCAAACCTGAGCAAGTCCTAT
GCAAACAACAAAGAGAAAGAAGTCCTTGTACTATGGGGTGTTCATCACCCGCCTAACATA
GGGGACCAAAGGGCCCTCTATCATACAGAAAATGCTTATGTCTCTGTAGTGTCTTCACAT
TATAGCAGAAGATTCACCCCAGAAATAGCCAAAAGACCCAAAGTAAGAGATCAGGAAGGA
AGAATCAACTACTACTGGACTCTGCTGGAACCCGGGGATACAATAATATTTGAGGCAAAT
GGAAATCTAATAGCGCCACGGTATGCTTTCGCACTGAGTAGAGGCTTTGGATCAGGAATC
ATCACCTCAAATGCACCAATGGATGAATGTGATGCGAAGTGTCAAACACCTCAGGGAGCT
ATAAACAGCAGTCTTCCTTTCCAGAACGTACACCCAGTCACAATAGGAGAGTGTCCAAAG
TATGTCAGGAGTGCAAAATTAAGGATGGCTACAGGACTAAGGAACATCCCATCCATTCAA
TCCAGAGGTTTGTTTGGAGCCATTGCCGGTTTCATTGAAGGGGGGTGGACTGGAATGGTA
GATGGGTGGTATGGTTATCATCATCAGAATGAGCAAGGATCTGGCTATGCCGCAGATCAA
AAAAGCACACAAAATGCCATTAACGGGATTACAAACAAGGTGAATTCTGTAATTGAGAAA
ATGAACACTCAATTCACAGCTGTGGGCAAAGAATTCAACAAATTGGAAAGAAGGATGGAA
AACTTAAATAAAAAAGTTGATGATGGGTTTCTAGACATTTGGACATATAATGCAGAATTG
TTGGTTCTACTGGAAAATGAAAGGACTTTGGATTTCCATGACTCCAATGTGAAGAATCTG
TATAAGAAAGTAAAAAGCCAATTAAAGAATAATGCCAAAGAAATAGGAAACGGGTGTTTT
GAATTCTATCACAAGTGTAACAATGAATGCATGGAGAGTGTGAAAAATGGAACTTATGAC
TATCCAAAATATTCCGAAGAATCAAAGTTAAACAGGGAGAAAATTGATGGAGTGAAATTG
GAATCAATGGGAGTCTATCAGATTCTGGCGATCTACTCAACTGTCGCCAGTTCCCTGGTT
CTTTTGGTCTCCCTGGGGGCAATCAGCTTCTGGATGTGTTCCAATGGGTCTTTGCAGTGT
AGAATATGCATC
>cds_ABD77928_A/Canterbury/7/2000_2000/07/20_HA
AAAGTAAAACTACTGGTCCTGTTATGTACATTTACAGCTACATATGCAGACACAATATGT
ATAGGGTACCATGCCAACAACTCAACCGACACTGTTGACACAGTACTTGAGAAGAATGTG
ACAGTGACACACTCTGTCAACCTACTTGAGGACAGTCACAATGGAAAACTATGTCTACTA
AAAGGAATAGCCCCACTACAATTGGGTAATTGCAGCGTTGCCGGATGGATCTTAGGAAAC
CCAGAATGCGAATTACTGATTTCCAAGGAATCATGGTCCTACATTGTAGAAACACCAAAT
CCTGAGAATGGAACATGTTACCCAGGGTATTTCGCCGACTATGAGGAACTGAGGGAGCAA
TTGAGTTCAGTATCTTCATTTGAGAGATTCGAAATATTCCCCAAAGAAAGCTCATGGCCC
AACCACGTAACC---GGAGTATCAGCATCATGCTCCCATAATGGGAAAAGCAGTTTTTAC
AGAAATTTGCTATGGCTGACGGGGAAGAATGGTTTGTACCCAAACCTGAGCAAGTCCTAT
GCAAACAACAAAGAGAAAAAAGTCCTTGTACTATGGGGTGTTCATCACCCGCCTAACATA
GGGGACCAAAAGGCCCTCTATCATACAGAAAATGCTTATGTCTCTGTAGTGTCTTCACAT
TATAGCAGAAGATTCACCCCAGAAATAGCCAAAAGACCCAAAGTAAGAGATCAGGAAGGA
AGAATCAACTACTACTGGACTCTGCTGGAACCCGGGGATACAATAATATTTGAGGCAAAT
GGAAATCTAATAGCGCCACGGTATGCTTTCGCACTGAGTAGAGGCTTTGGATCAGGAATC
ATCACCTCAAATGCACCAATGGATGAATGTGATGCGAAGTGTCAAACACCTCAGGGAGCT
ATAAACAGCAGTCTTCCTTTCCAGAACGTACACCCAGTCACAATAGGAGAGTGTCCAAAG
TATGTCAGGAGTGCAAAATTAAGGATGGTTACAGGACTAAGGAACATCCCATCCATTCAA
TCCAGAGGTTTGTTTGGAGCCATTGCCGGTTTCATTGAAGGGGGGTGGACTGGAATGGTA
GATGGGTGGTATGGTTATCATCATCAGAATGAGCAAGGATCTGGCTATGCCGCAGATCAA
AAAAGCACACAAAATGCCATTAACGGGATTACAAACAAGGTGAATTCTGTAATTGAGAAA
ATGAACACTCAATTCACAGCTGTGGGCAAAGAATTCAACAAATTGGAAAGAAGGATGGAA
AACTTAAATAAAAAAGTTGATGATGGGTTTCTAGACATTTGGACATATAATGCAGAATTG
TTGGTTCTACTGGAAAATGAAAGGACTTTGGATTTCCATGACTCCAATGTGAAGAATCTG
TATGAGAAAGTAAAAAGCCAATTAAAGAATAATGCCAAAGAAATAGGAAACGGGTGTTTT
GAATTCTATCACAAGTGTAACAATGAATGCATGGAGAGTGTGAAAAATGGAACTTATGAC
TATCCAAAATATTCCGAAGAATCAAAGTTAAACAGGGAGAAAATTGATGGAGTGAAATTG
GAATCAATGGGAGTCTATCAGATTCTGGCGATCTACTCAACTGTCGCCAGTTCCCTGGTT
CTTTTGGTCTCCCTGGGGGCAATCAGCTTCTGGATGTGTTCCAATGGGTCTTTGCAGTGT
AGAATATGCATC
>cds_ABA18037_A/New_York/308/2001_2001/02/12_HA
AAAGCAAAACTACTGGTCCTGTTATGTACATTTACAGCTACATACGCAGACACAATATGT
ATAGGCTACCATGCCAACAACTCAACCGACACTGTTGACACAGTACTTGAGAAGAATGTG
ACAGTGACACACTCTGTCAACCTACTTGAGGACAGTCACAATGGAAAACTATGTCTACTA
AAAGGAATAGCCCCACTACAATTGGGTAATTGCAGCGTTGCCGGATGGATCTTAGGAAAC
CCAGAATGCGAATTACTGATTTCCAAGGAATCATGGTCCTACATTGTAGAAACACCAAAT
CCCGAGAATGGAACATGTTACCCAGGGTATTTCGCCGACTATGAGGAACTGAAGGAGCAA
TTGAGTTCAGTATCTTCATTTGAGAGATTCGAAATATTCCCCAAAGGGAGCTCATGGCCC
AACCACGTAACC---GGAGTATCAGCATCATGCTCCCATAATGGGAAAAGCAGTTTTTAC
AGAAATTTGCTATGGCTGACGGGGAAGAATGGTTTGTACCCAAACCTGAGCATGTCATAT
GTAAACAACAAAGAGAAAGAAGTCCTTGTGCTATGGGGTGTTCATCACCCACCTAACATA
GGGGACCAAAGGGCCCTCTACCATACAGAAAATGCTTATGTCTCTGTAGTGTCTTCACAT
TATAGCAGAAGATTCACCCCAGAAATAGCCAAAAGACCCAAAGTAAGAGATCAGGAAGGA
AGAATCAACTACTACTGGACTCTGCTGGAACCCGGGGACACAATAATATTTGAGGCAAAT
GGAAATCTAATAGCGCCATGGTATGCTTTCGCACTGAGTAGAGGCTTTGGATCAGGAATC
ATCACCTCAAATGCACCAATGGATGAATGTGATGCGAAGTGTCAAACACCTCAGGGAGCT
ATAAACAGTAGTCTTCCTTTCCAGAATGTACACCCAGTTACAATAGGAGAGTGTCCAAAG
TATGTCAGGAGTGCAAAATTAAGGATGGTTACAGGACTAAGGAACATCCCATCCATTCAA
TCCAGAGGTTTGTTTGGAGCCATTGCCGGTTTCATTGAAGGGGGGTGGACTGGAATGGTA
GATGGGTGGTATGGTTATCATCATCAGAATGAGCAAGGATCTGGCTATGCTGCAGATCAA
AAAAGCACACAAAATGCCATTAACGGGATTACAAACAAGGTGAATTCTGTAATTGAGAAA
ATGAACACTCAATTCACAGCTGTGGGCAAAGAATTCAACAAATTAGAAAGAAGGATGGAA
AACTTAAATAAAAAAGTTGATGATGGGTTTCTAGACATTTGGACATATAATGCAGAATTG
TTGGTTCTACTGGAAAATGAAAGGACTTTGGATTTCCATGACTCCAATGTGAAGAATCTG
TATGAGAAAGTAAAAAGCCAATTAAAGAATAATGCCAAAGAAATAGGAAACGGGTGTTTT
GAATTCTATCACAAGTGTAACAATGAATGCATGGAAAGTGTGAAAAATGGAACTTATGAC
TATCCAAAATATTCCGAAGAATCAAAGTTAAACAGGGAGAAAATTGATGGAGTAAAATTG
GAATCAATGGGAGTCTATCAGATTCTGGCGATCTACTCAACTGTCGCCAGTTCCCTGGTT
CTTTTGGTCTCCCTGGGGGCAATCAGCTTCTGGATGTGTTCCAATGGGTCTTTGCAGTGT
AGAATATGCATC
>cds_AFO66158_A/Chile/8885/2001_2001//_HA
AAAGCAAAACTACTGGTCCTGTTATGTACATTTACAGCTACATACGCAGACACAATATGT
ATAGGCTACCATGCCAACAACTCAACCGATACTGTTGACACAGTACTTGAGAAGAATGTG
ACAGTGACACACTCTGTCAACCTACTTGAGGACAGTCACAATGGAAAACTATGTCTACTA
AAAGGAATAGCCCCACTACAATTGGGTAATTGCAGCGTTGCCGGATGGATCTTAGGAAAC
CCAGAATGCGAATTACTGATTTCCAAGGGATCATGGTCCTACATTGTAGAAACACCAAAT
CCCGAGAATGGAACATGTTACCCAGGGTATTTCGCCGACTATGAGGAACTGAGGGAGCAA
TTGAGTTCAGTATCTTCATTTGAGAGATTCGAAATATTCCCCAAAGGAAGCTCATGGCCC
AACCACGTGACC---GGAGTATCAGCATCATGCTCCCATAATGGGAAAAGCAGTTTTTAC
AGAAATTTGCTATGGCTGACGGGGAAGAATGGTTTGTACCCAAACCTGAGCATGTCCTAT
GTAAACAACAAAGAGAAAGAAGTCCTTGTGCTATGGGGTGTTCATCACCCACCTAACATA
GGGAACCAAAGGGCCCTCTACCATACAGAAAATGCTTATGTCTCTGTAGTGTCTTCACAT
TATAGCAGAAGATTCACCCCAGAAATAGCCAAAAGACCCAAAGTAAGAGATCAGGAAGGA
AGAATCAACTACTACTGGACTCTGCTGGAACCCGGGGACACAATAATATTTGAGGCAAAT
GGAAATCTAATAGCACCATGGTATGCTTTTGCACTGAGTAGAGGCTTTGGATCAGGAATC
ATCACCTCAAATGCACCAATGGGTGAATGTGATGCGAAGTGTCAAACACCTCAGGGAGCT
ATAAACAGTAGTCTTCCTTTTCAGAATGTACACCCAGTTACAATAGGAGAGTGTCCAAAG
TATGTCAGGAGTGCAAAATTAAGGATGGTTACAGGACTAAGGAACATCCCATCCATTCAA
TCCAGAGGTTTGTTTGGAGCCATTGCCGGTTTCATTGAAGGGGGGTGGACTGGAATGGTA
GATGGGTGGTATGGTTATCATCATCAGAATGAGCAAGGATCTGGCTATGCTGCAGATCAA
AAAAGCACACAAAATGCCATTAACGGGATTACAAACAAGGTGAATTCTGTAATTGAGAAA
ATGAACACTCAATTTACAGCTGTGGGCAAAGAATTCAACAAATTAGAAAGAAGGATGGAA
AACTTAAATAAAAAAGTTGATGATGGGTTTCTAGACATTTGGACATATAATGCAGAATTG
TTGGTTCTACTGGAAAATGAAAGAACTTTGGATTTCCATGACTCCAATGTGAAGAATCTG
TATGAGAAAGTAAAAAGCCAATTAAAGAATAATGCCAAAGAAATAGGAAACGGGTGTTTT
GAATTCTATCACAAGTGTAACAATGAATGCATGGAAAGTGTGAAAAATGGAACTTATGAC
TATCCAAAATATTCTGAAGAATCAAAGTTAAACAGGGAGAAAATTGATGGAGTAAAATTG
GAATCAATGGGAGTCTATCAGATTCTGGCGATCTACTCAACTGTCGCCAGTTCCTTGGTT
CTTTTGGTCTCCCTGGGGGCAATCAGCTTCTGGATGTGTTCCAATGGGTCTTTGCAGTGT
AGAATATGCATC
>cds_ABB02913_A/New_York/442/2001_2001/01/10_HA
AAAGCAAAACTACTGGTCCTGTTATGTACATTTACAGCTACATACGCAGACACAATATGT
ATAGGCTACCATGCCAACAACTCAACCGACACTGTTGACACAGTACTTGAGAAGAATGTG
ACAGTGACACACTCTGTCAACCTACTTGAGGACAGTCACAATGGAAAACTATGTCTACTA
AAAGGAATAGCCCCACTACAATTGGGTAATTGCAGCGTTGCCGGATGGATCTTAGGAAAC
CCAGAATGCGAATTACTGATTTCCAAGGAATCATGGTCCTACATTGTAGAAACACCAAAT
CCTGAGAATGGAACATGTTACCCAGGGTATTTCGCCGACTATGAGGAACTGAGGGAGCAA
TTGAGTTCAGTATCTTCATTTGAGAGATTCGAAATATTCCCCAAAGGAAGCTCATGGCCC
AACCACGTAACC---GGAGTATCAGCATCATGCTCCCATAATGGGAAAAGCAGTTTTTAC
AGAAATTTGCTATGGCTGACGGGGAAGAATGGTTTGTACCCAAATCTGAGCATGTCCTAT
GTAAACAACAAAGAGAAAGAAGTCCTTGTGCTATGGGGTGTTCATCGCCCACCTAACATA
GGGGACCAAAGGGCCCTCTACCATACAGAAAATGCTTATGTCTCTGTAGTGTCTTCACAT
TATAGCAGAAGATTCACCCCAGAAATAGCCAAAAGACCCAAAGTAAGAGATCAGGAAGGA
AGAATCAACTACTACTGGACTCTGCTGGAACCCGGGGACACAATAATATTTGAGGCAAAT
GGAAATCTAATAGCGCCATGGTATGCTTTCGCACTGAGTAGAGGCTTTGGATCAGGAATC
ATCACCTCAAATGCACCAATGGATGAATGTGATGCGAAGTGTCAAACACCTCAGGGAGCT
ATAAACAGTAGTCTTCCTTTCCAGAATGTACACCCAGTTACAATAGGAGAGTGTCCAAAG
TATGTCAGGAGTGCAAAATTAAGGATGGTTACAGGACTAAGGAACATCCCATCCATTCAA
TCCAGAGGTTTGTTTGGAGCCATTGCCGGTTTCATTGAAGGGGGGTGGACTGGAATGGTA
GATGGGTGGTATGGTTATCATCATCAGAATGAGCAAGGATCTGGCTATGCTGCAGATCAA
AAAAGCACACAAAATGCCATTAACAGGATTACAAACAAGGTGAATTCTGTAATTGAGAAA
ATGAACACTCAATTCACAGCTGTGGGCAAAGAATTCAACAAATTAGAAAGAAGGATGGAA
AACTTAAATAAAAAGGTTGATGATGGGTTTCTAGACATTTGGACATATAATGCAGAATTG
TTGGTTCTACTGGAAAATGAAAGGACTTTGGATTTCCATGACTCCAATGTGAAGAATCTG
TATGAGAAAGTAAAAAGCCAATTAAAGAATAATGCCAAAGAAATAGGAAACGGGTGTTTT
GAATTCTATCACAAGTGTAACAATGAATGCATGGAAAGTGTGAAAAATGGAACTTATGAC
TATCCGAAATATTCCGAAGAATCAAAGTTAAACAGGGAGAAAATTGATGGAGTAAAATTG
GAATCAATGGGAGTCTATCAGATTCTGGCGATCTACTCAACTGTCGCTAGTTCCCTGGTT
CTTTTGGTCTCCCTGGGGGCAATCAGCTTCTGGATGTGTTCCAATGGGTCTTTGCAGTGT
AGAATATGCATC
>cds_ABW81503_A/Denmark/40/2001_2001//_HA
AAAGCAAAACTACTAGTTCTGTTGTGTACATTTACAGCTACATATGCAGACACAATATGT
ATAGGCTACCATGCGAACAACTCAACTGACACTGTTGACACAGTACTTGAGAAGAACGTG
ACAGTGACACACTCTGTCAACCTACTTGAGGACAGTCACAATGGAAAACTATGCCGACTA
AAAGGAACAGCCCCACTACAATTGGGTAATTGCAGCATTGCCGGATGGATCTTAGGAAAT
CCAGAATGCGAATCACTGTTTTCTAAGGAATCATGGTCTTACATTGCAGAAACACCAAAC
CCTAAAAATGGAACATGTTACCCAGGGTATTTCGCCGACTATGAGGAACTGAGGGAGCAA
TTGAGCTCAGTATCATCATTCGAGAGATTTGAAATATTCCCCAAGGATAGCTCATGGCCC
AACCACGTAACCAAAGGAGTGACGGCATCATGCTCCCATAATGGGAAAAGCAGCTTTTAC
AAAAATTTGCTATGGCTGACGGAGAAGAATGGCTTGTACCCAAATCTGAGCAAGTCCTAT
GTAAACAAAAAGGGAAAAGAAGTCCTTGTGCTATGGGGTGTTCATCACCCGTCTAACATG
GGGGACCAACGGGCCATCTATCATAAAGAAAATGCTTATGTTTCTGTGTTGTCTTCACAT
TATAGCAGAAGATTCACCCCAGAAATAGCAAAAAGACCAAAAGTAAGAGATCAAGAAGGG
AGAATTAACTACTACTGGACTCTGCTGGAACCCGGGGACACAATAATATTTGAGGCAAAT
GGAAATCTAATAGCGCCGTGGTACGCTTTCGCACTGAGTAGAGGCTTTGGGTCAGGAATC
ATCATCTCAAATGCATCAATGGGTGAATGTGACGCTAAGTGTCAAACACCCCAAGGAGCT
ATAAACAGTAGTCTCCCCTTCCAGAATGTACACCCAGTCACAATAGGAGAGTGTCCAAAG
TATGTCAGGAGTACAAAATTAAGGATGGTTACAGGACTAAGGAACGTCCCATCCATTCAA
TCCAGAGGTTTGTTTGGAGCCATTGCCGGTTTCATTGAAGGAGGGTGGACTGGAATGATA
GATGGATGGTATGGTTATCATCATCAAAATGAACAAGGATCTGGCTATGCTGCGGACCAA
AAAAGCACACAAAATGCCATTAATGGGATTACAAACAAGGTGAATTCTATAATCGAGAAA
ATGAACACTCAATTCACAGCTGTAGGCAAAGAATTCAACAAATTAGAAAGAAGGATGGAA
AACTTAAATAAGAAAGTTGATGATGGATTTCTGGACATTTGGACATATAATGCAGAATTG
TTAGTTCTCCTGGAAAATGAAAGGACTTTGGATTTTCATGACTCAAATGTGAAGAACCTG
TATGAGAAAGTGAAAACCCAATTGAAGAATAATGCCAAAGAAATAGGGAACGGGTGTTTT
GAATTCTATCACAAGTGTAACAATGAATGCATGGAAAGTGTGAAAAATGGAACTTATGAC
TATCCAAAATATTCCAAAGAATCAAAGTTAAACAGGGAAAAAATTGATGGAGTGAAATTG
GAATCAATGGGAGTCTATCAGATTCTGGCGATCTACTCAACTGTCGCCAGTTCGCTGGTG
CTTTTGGTCTCCCTGGGGGCAATCAGCTTCTGGATGTGTTCTAATGGGTCTTTGCAGTGT
AGAATATGCATC
>cds_AFO66213_A/Neimenggu/52/2002_2002//_HA
AAAGTAAAACTACTGGTCCTGTTATGTACATTTACAGCTACATATGCAGACACAATATGT
ATAGGCTACCATGCCAACAACTCAACCGACACTGTTGACACAGTACTTGAGAAAAATGTG
ACAGTGACACACTCTGTCAACTTACTTGAGGACAGTCACAATGGAAAACTATGTCTACTA
AAAGGAATAGCCCCACTACAATTGGGTAATTGCAGCGTTGCCGGATGGATCTTAGGAAAC
CCAGAATGCGAATTACTGATTTCCAAGGAATCATGGTCCTACATTGTAGAAACACCAAAT
CCTGAGAATGGAACATGTTACCCAGGGTATTTCGCCGACTATGAGGAACTGAGGGAGCAA
TTGAGTTCAGTATCTTCATTTGAGAGGTTCGAAATATTCCCCAAAGAAAGCTCATGGCCC
AACCACGTAACC---GGAGTATCAGCATCATGCTCCCATAATGGGAAAAGCAGTTTTTAC
AGAAATTTGCTATGGCTGACGGGGAAGAATGGTTTGTACCCAAACCTGAGCAAGTCCTAT
GCAAACAACAAAAAGAAAGAAGTCCTTGTACTATGGGGTGTTCATCACCCGCCTAACATA
GGGAACCAAAGGGCCCTCTATCATACAGAAAATGCTTATGTCTCTGTAGTGTCTTCACAT
TATAGCAGAAGATTCACCCCAGAAATAGCCAAAAGACCCAAAGTAAGAGATCAGGAAGGA
AGAATCAACTACTACTGGACTCTGCTGGAACCCGGGGATACAATAATATTTGAGGCAAAT
GGAAATCTAATAGCGCCAAGGTATGCTTTCGCACTGAGTAGAGGCTTTGGATCAGGAATC
ATCACCTCAAATGCACCAATGGATGAATGTGATGCGAAGTGTCAAACACCTCAGGGAGCT
ATAAACAGCAGTCTTCCTTTCCAGAATGTACACCCAGTCACAATAGGAGAGTGTCCAAAG
TATGTCAGGAGTGCAAAATTAAGGATGGTTACAGGACTAAGGAACATCCCATCCATTCAA
TCCAGAGGTTTGTTTGGAGCCATTGCCGGTTTCATTGAAGGGGGGTGGACTGGAATGGTA
GATGGTTGGTATGGTTACCATCATCAGAATGAGCAAGGATCTGGCTATGCTGCAGATCAA
AAAAGCACACAAAATGCCATTAACGGGATTACAAACAAGGTGAATTCTGTAATTGAGAAA
ATGAACACTCAATTCACAGCTGTGGGCAAAGAATTCAACAAATTGGAAAGAAGGATGGAA
AACTTAAATAAAAAAGTTGATGATGGGTTTCTAGATATTTGGACATATAATGCAGAATTG
TTGGTTCTACTGGAAAATGAAAGGACTTTGGATTTCCATGACTCCAATGTGAAGAATCTG
TATGAGAAAGTAAAAAGCCAATTAAAGAATAATGCCAAAGAAATAGGAAACGGGTGTTTT
GAATTCTATCACAAGTGTAACGATGAATGCATGGAGAGTGTAAAAAATGGAACTTATGAC
TATCCGAAATATTCCGAAGAATCAAAGTTAAACAGGGAGAAAATTGATGGAGTGAAATTG
GAATCAATGGGAGTCTATCAGATTCTGGCGATCTACTCAACAGTCGCCAGTTCCCTGGTT
CTTTTGGTCTCCCTGGGGGCAATCAGCTTCTGGATGTGTTCCAATGGGTCTTTGCAGTGT
AGAATATGCATC
>cds_ADY04727_A/Taiwan/141/2002_2002//_HA
AAAGCAAAACTACTGGTCCTGTTATGTACATTTACAGCTACATACGCAGACACAATATGT
ATAGGCTACCATGCCAACAACTCAACCGACACTGTTGACACAGTACTTGAGAAGAATGTG
ACAGTGACACACTCTGTCAACCTACTTGAGGACAGTCACAATGGAAAACTATGTCTACTA
AAAGGAATAGCCCCACTACAATTGGGTAATTGCAGCGTTGCCGGATGGATCTTAGGAAAC
CCAGAATGCGAATTACTGATTTCCAAGGAATCATGGTCCTACATTGTAGAAACACCAAAT
CCCGAGAATGGAACATGTTACCCAGGGTATTTCGCCGACTATGAGGAACTGAGGGAGCAA
TTGAGTTCAGTATCTTCATTTGAGAGATTCGAAATATTCCCCAAAGGAAGCTCATGGCCC
AACCACGTGACC---GGAGTATCAGCATCATGCTCCCATAATGGGAAAAGCAGTTTTTAC
AGAAATTTGCTATGGCTGACGGGGAAAAATGGTTTGTACCCAAACCTGAGCATGTCCTAT
GTAAACAACAAAGAAAAAGAAGTCCTTGTGCTATGGGGTGTTCATCACCCACCTAACATA
GGGAACCAAAGGGCCCTCTACCATACAGAAAATGCTTATGTCTCTGTAGTGTCTTCACAT
TATAGCAGAAGATTCACCCCAGAAATAGCCAAAAGACCCAAAGTAAGAGATCAGGAAGGA
AGAATCAACTACTACTGGACTCTGCTGGAACCCGGGGACACAATAATATTTGAGGCAAAT
GGAAATCTAATAGCGCCATGGTATGCTTTCGCACTGAGTAGAGGCTTTGGATCAGGAATC
ATCACCTCAAATGCACCAATGGGTGAATGTGATGCGAAGTGTCAAACACCTCAGGGAGCT
ATAAACAGTAGTCTTCCTTTCCAGAATGTACACCCAGTTACAATAGGAGAGTGTCCAAAG
TATGTCAGGAGTGCAAAATTAAGGATGGTTACAGGACTAAGGAACATCCCATCCATTCAA
TCCAGAGGTTTGTTTGGAGCCATTGCCGGTTTCATTGAAGGAGGGTGGACTGGAATGGTA
GATGGGTGGTATGGTTATCATCATCAGAATGAGCAAGGATCTGGCTATGCTGCAGATCAA
AAAAGCACACAAAATGCCATTAACGGGATTACAAACAAGGTGAATTCTGTAATTGAGAAA
ATGAACACTCAATTCACAGCTGTGGGCAAAGAATTCAACAAATTAGAAAGAAGGATGGAA
AACTTAAATAAAAAAGTTGATGATGGGTTTCTAGACATTTGGACATATAATGCAGAATTG
TTGGTTCTACTGGAAAATGAAAGGACTTTGGATTTCCATGACTCCAATTTGAAGAATCTG
TATGAGAAAGTAAAAAGCCAATTAAAGAATAATGCCAAAGAAATAGGAAACGGGTGTTTT
GAATTCTATCACAAGTGTAACAATGAATGCATGGAAAGTGTGAAAAATGGAACTTATGAC
TATCCAAAATATTCCGAAGAATCAAAGTTAAACAGGGAGAAAATTGATGGAGTAAAATTG
GAATCAATGGGAGTCTATCAGATTCTGGCGATCTACTCAACTGTCGCCAGTTCCCTGGTT
CTTTTGGTCTCCCTGGGGGCAATCAGCTTCTGGATGTGTTCCAATGGGTCTTTGCAGTGT
AGAATATGCATC
>cds_ABB82216_A/New_York/494/2002_2002/12/05_HA
AAAGTAAAACTACTGGTCCTGTTATGTACATTTACAGCTACATATGCAGACACAATATGT
ATAGGCTACCATGCCAACAACTCAACCGACACTGTTGACACAGTACTTGAGAAGAATGTG
ACAGTGACACACTCTGTCAACCTACTTGAGGACAGTCACAATGGAAAACTATGTCTACTA
AAAGGAATAGCCCCACTACAATTGGGTAATTGCAGCGTTGCCGGATGGATCTTAGGAAAC
CCAGAATGCGAATTGCTGATTTCCAAGGAATCATGGTCCTACATTGTAGAAACACCAAAT
CCTGAGAATGGAACATGTTACCCAGGGTATTTCGCCGACTATGAGGAACTGAGGGAGCAA
TTGAGTTCAGTATCTTCATTTGAGAGGTTCGAAATATTCCCCAAAGAAAGCTCATGGCCC
AACCACGTAACC---GGAGTATCATCATCATGCTCCCATAATGGGAAAAGCAGTTTTTAC
AGAAATTTGCTATGGCTGACGGGGAAGAATGGTTTGTACCCAAACCTGAGCAAGTCCTAT
GTAAACAACAAAGAGAAAGAAGTCCTTGTACTATGGGGTGTTCATCACCCGCCTAACATA
GGGGACCAAAGGGCCCTCTATCATACAGAAAATGCTTATGTCTCTGTAGTGTCTTCACAT
TATAGCAGAAGATTCACCCCAGAAATAGCCAAAAGACCCAAAGTAAGAGATCAGGAAGGA
AGAATCAACTACTACTGGACTCTGCTGGAACCCGGGGACACAATAATATTTGAGGCAAAT
GGAAATCTAATAGCGCCAAGGTATGCTTTCGCACTGAGTAGGGGCTTTGGATCAGGAATC
ATCACCTCAAATGCACCAATGGATGAATGTGATGCGAAGTGTCAAACACCTCAGGGAGCT
ATAAACAGCAGTCTTCCTTTCCAGAATGTACACCCAGTCACAATAGGAGAGTGTCCAAAG
TATGTCAGGAGTGCAAAATTAAGGATGGTTACAGGACTAAGGAACATCCCATCCATTCAA
TCCAGAGGTTTGTTTGGGGCCATTGCCGGTTTCATTGAAGGGGGGTGGACTGGAATGGTA
GATGGTTGGTATGGTTATCATCATCAGAATGAGCAAGGATCTGGCTATGCTGCAGATCAA
AAAAGCACACAAAATGCCATTAACGGGATTACAAACAAGGTGAATTCTGTAATTGAGAAA
ATGAACACTCAATTCACAGCTGTGGGCAAAGAATTCAATAAATTGGAAAGAAGGATGGAA
AACTTAAATAAAAAAGTTGATGATGGGTTTCTAGACATTTGGACATATAATGCAGAATTG
TTGGTTCTACTGGAAAATGAAAGGACTTTGGATTTCCATGACTCCAATGTGAAGAATCTG
TATGAGAAAGTAAAAAGCCAATTAAAGAATAATGCCAAAGAAATAGGAAACGGGTGTTTT
GAATTCTATCACAAGTGTAACGATGAATGCATGGAGAGTGTGAAAAATGGAACTTATGAC
TATCCAAAATATTCCGAAGAATCAAAGTTAAACAGGGAGAAAATTGATGGAGTGAAATTG
GAATCAATGGGAGTCTATCAGATTCTGGCGATCTACTCAACAGTCGCCAGTTCCCTGGTT
CTTTTGGTCTCCCTGGGGGCAATCAGCTTCTGGATGTGTTCCAATGGGTCTTTGCAGTGT
AGAATATGCATC
>cds_AAZ83253_A/New_York/220/2002_2002/12/26_HA
AAAGTAAAACTACTGGTTCTGTTATGTACATTTACAGCTACATATGCAGACACAATATGT
ATAGGCTACCATGCCAACAACTCAACCGACACTGTTGACACAGTACTTGAGAAGAATGTG
ACAGTGACACACTCTGTCAACCTACTTGAGGACAGTCACAATGGAAAACTATGTCTACTA
AAAGGAATAGCCCCACTACAATTGGGTAATTGCAGCGTTGCCGGATGGATCTTAGGAAAC
CCAGAATGCGAATTACTGATTTCCAAGGAATCATGGTCCTACATTGTAGAAACACCAAAT
CCTGAAAATGGAACATGTTACCCAGGGTATTTCGCCGACTATGAGGAACTGAGGGAGCAA
TTGAGTTCAGTATCTTCATTTGAGAGGTTCGAAATATTCCCCAAAGAGAGCTCATGGCCC
AACCACGTAACC---GGAGTATCAGCATCATGCTCCCATAACGGGAAAAGCAGTTTTTAC
AGAAATTTGCTATGGCTGACGGGGAAGAATGGTTTGTACCCAAACCTGAGCAAGTCCTAT
GCAAACAACAAAGAGAAAGAAGTCCTTGTACTATGGGGTGTTCATCACCCGCCTAACATA
GGGGACCAAAGGGCCCTCTATCATACAGAAAATGCTTATATCTCTGTAGTGTCTTCACAT
TATAGCAGAAGATTCACCCCAGAAATAGCCAAAAGACCCAAGGTAAGAGATCAGGAAGGA
AGAATCAACTACTACTGGACTCTGCTGGAACCCGGGGATACAATAATATTTGAGGCAAAT
GGAAATCTAATAGCGCCAAGGTATGCTTTCGCACTGAGTAGAGGCTTTGGATCAGGAATC
ATCACCTCAAATGCACCAATGGATGAATGTGATGCGAAGTGTCAAACACCTCAGGGAGCT
ATAAACAGCAGTCTTCCTTTCCAGAATGTACACCCAGTCACAATAGGAGAGTGTCCAAAG
TATGTCAGGAGTGCAAAATTAAGGATGGTTACAGGACTAAGGAACATCCCATCCATTCAA
TCCAGAGGTTTGTTTGGAGCCATTGCCGGTTTCATTGAAGGGGGGTGGACTGGAATGGTA
GATGGTTGGTATGGTTATCATCATCAGAATGAGCAAGGATCTGGGTATGCTGCAGATCAA
AAAAGCACACAAAATGCCATTAACGGGATTACAAACAAGGTGAATTCTGTAATTGAGAAA
ATGAACACTCAATTCACAGCTGTGGGCAAAGAATTCAACAAATTGGAAAGAAGGATGGAA
AACTTAAATAAAAAGGTTGATGATGGGTTTCTAGACATTTGGACATATAATGCAGAATTG
TTGGTTCTACTGGAAAATGAAAGGACTTTGGATTTCCATGACTCCAACGTGAAGAATCTG
TATGAGAAAGTAAAAAGCCAATTAAAGAATAATGCCAAAGAAATAGGAAACGGGTGTTTT
GAATTCTATCACAAGTGTAACGATGAATGCATGGAGAGTGTGAAAAATGGAACTTATGAC
TATCCAAGATATTCCGAAGAATCAAAGTTAAACAGGGAGAAAATTGATGGAGTGAAATTG
GAATCAATGGGAGTCTATCAGATTCTGGCGATCTACTCAACAGTCGCCAGTTCCCTGGTT
CTTTTGGTCTCCCTGGGGGCAATCAGCTTCTGGATGTGTTCCAATGGGTCTTTGCAGTGT
AGAATATGCATC
>cds_ABB03123_A/New_York/486/2003_2003/01/21_HA
AAAGTAAAACTACTGGTTCTGTTATGTACATTTACAGCTACATATGCAGACACAATATGT
ATAGGGTACCATGCCAACAACTCAACCGACACTGTTGACACAGTACTTGAGAAGAATGTG
ACAGTGACACACTTTGTCAACCTACTTGAGGACAGTCACAATGGAAAACTATGTCTACTA
AAAGGAATAGCCCCACTACAATTGGGTAATTGCAGCGTTGCCGGATGGATCTTAGGAAAC
CCAGAATGCGAATTACTGATTTCCAAGGAATCATGGTCCTACATTGTAGAAACACCAAAT
CCTGAGAATGGAACATGTTACCCAGGGTATTTCGCCGACTATGAGGAACTGAGGGAGCAA
TTGAGTTCAGTATCTTCATTTGAGAGGTTCGAAATATTCCCCAAAGAGAGCTCATGGCCC
AACCACGTAACC---GGAGTATCAGCATCATGCTCCCATAACGGGAAAAGCAGTTTTTAC
AGAAATTTGCTATGGCTGACGGGGAAGAATGGTTTGTACCCAAACCTGAGCAAGTCCTAT
GCAAACAACAAAGAGAAAGAAGTCCTTGTACTATGGGGTGTTCATCACCCGCCTAACATA
GGGGACCAAAGGGCCCTCTATCATACAGAAAATGCTTATGTCTCTGTAGTGTCTTCACAT
TATAGCAGAAGATTCACCCCAGAAATAGCCAAAAGACCCAAGGTGAGAGATCAGGAAGGA
AGAATCAACTACTACTGGACTCTGCTGGAACCCGGGGATACAATAATATTTGAGGCAAAT
GGAAATCTAATAGCGCCAAGGTATGCTTTCGCACTGAGTAGAGGCTTTGGATCAGGAATC
ATCACCTCAAATGCACCAATGGATGAATGTGATGCGAAGTGTCAAACACCTCAGGGAGCT
ATAAACAGCAGTCTTCCTTTCCAGAATGTACACCCAGTCACAATAGGAGAGTGTCCAAAG
TATGTCAGGAGTGCAAAATTAAGGATGGTTACAGGACTAAGGAACATCCCATCCATTCAA
TCCAGAGGTTTGTTTGGAGCCATTGCCGGTTTCATTGAAGGGGGGTGGACTGGAATGGTA
GATGGTTGGTATGGTTATCATCATCAGAATGAGCAAGGATCTGGGTATGCTGCAGATCAA
AAAAGCACACAAAATGCCATTAACGGGATTACAAACAAGGTGAATTCTGTAATTGAGAAA
ATGAACACTCAATTCACAGCTGTGGGCAAAGAATTCAACAAATTGGAAAGAAGGATGGAA
AACTTAAATAAAAAAGTTGATGATGGGTTTCTAGACATTTGGACATATAATGCAGAATTG
TTGGTTCTACTGGAAAATGAAAGGACTTTGGATTTCCATGACTCCAACGTGAAGAATCTG
TATGAGAAAGTAAAAAGCCAATTAAAGAATAATGCCAAAGAAATAGGAAACGGGTGTTTT
GAATTCTATCACAAGTGTAACGATGAATGCATGGAGAGTGTGAAAAATGGAACTTATGAC
TATCCAAAATATTCCGAAGAATCAAAGTTAAACAGAGAGAAAATTGATGGAGTGAAATTG
GAATCAATGGGAGTCTATCAGATTCTGGCGATCTACTCAACAGTCGCCAGTTCCCTGGTT
CTTTTGGTCTCCCTGGGGGCAATCAGCTTCTGGATGTGTTCCAATGGGTCTTTGCAGTGT
AGAATATGCATC
>cds_ABB53740_A/New_York/497/2003_2003/02/26_HA
AAAGTAAAACTACTGGTCCTGTTATGTACATTTACAGCTACATATGCAGACACAATATGT
ATAGGCTACCATGCCAACAACTCAACCGACACTGTTGACACAGTACTTGAGAAGAATGTG
ACAGTGACACACTCTGTCAACCTACTTGAGGACAGTCACAATGGAAAACTATGTCTACTA
AAAGGAATAGCTCCACTACAATTGGGTAATTGCAGCGTTGCCGGATGGATCTTAGGAAAC
CCAGAATGCGAATTACTGATTTCCAAGGAATCATGGTCCTACATTGTAGAAACACCAAAT
CCTGAGAATGGAACATGTTACCCAGGGTATTTCGCCGACTATGAGGAACTGAGGGAGCAA
TTGAGTTCAGTATCTTCATTTGAGAGGTTCGAAATATTCCCCAAAGAAAGCTCATGGCCC
AATCACGTAACC---GGAGTATCAGCATCATGCTCCCATAATGGGAAAAGCAGTTTTTAC
AGAAATTTGCTATGGCTGACGGGGAAGAATGGCCTGTACCCAAACCTGAGCAAGTCCTAT
GCAAACAACAAAGAGAAAGAAGTCCTTGTACTATGGGGTGTTCATCACCCGCCTAACATG
GGGGACCAAAGGGCCCTCTATCATACAGAAAATGCTTATGTCTCTGTAGTGTCTTCACAT
TATAGCAGAAGATTCACCCCAGAAATAGCCAAAAGACCCAAAGTAAGAGATCAGGAAGGA
AGAATCAACTACTACTGGACTCTGCTGGAACCCGGGGAGACAATAATATTTGAGGCAAAT
GGAAATCTAATAGCGCCAAGGTATGCTTTCGCACTGAGTAGAGGCTTTGGATCAGGAATC
ATCACCTCAAATGCACCAATGGATGAATGTGATGCGAAGTGTCAAACACCTCAGGGAGCT
ATAAACAGCAGTCTTCCTTTCCAGAATGTACACCCAGTCACAATAGGAGAGTGTCCAAAG
TATGTCAGGAGTACAAAATTAAGGATGGTTACAGGACTAAGGAACATCCCATCCATTCAA
TCCAGAGGTTTGTTTGGAGCCATTGCCGGTTTCATTGAAGGGGGGTGGACTGGAATGGTA
GATGGTTGGTATGGTTATCATCATCAGAATGAGCAAGGATCTGGCTATGCTGCAGATCAA
AAAAGCACACAAAATGCCATTAACGGGATTACAAACAAGGTGAATTCTGTAATTGAGAAA
ATGAACACTCAATTCACAGCTGTGGGCAAAGAATTCAACAAATTGGAAAGAAGGATGGAA
AACTTAAATAAAAAAGTTGATGATGGGTTTCTAGACATTTGGACATATAATGCAGAATTG
TTGGTTCTACTGGAAAATGAAAGGACTTTGGATTTCCATGACTCCAATGTGAAGAATCTG
TATGAGAAAGTAAAAAGCCAATTAAAGAACAATGCCAAAGAAATAGGAAACGGGTGTTTT
GAATTCTATCACAAGTGTAACGATGAATGCATGGAGAGTGTGAAAAATGGAACTTATGAC
TATCCAAAATATTCCGAAGAATCAAAGTTAAACAGGGAGAAAATTGATGGAGTGAAATTG
GAATCAATGGGAGTCTATCAGATTCTGGCGATCTACTCAACAGTCGCCAGTTCCCTGGTT
CTTTTGGTCTCCCTGGGGGCAATCAGCTTCTGGATGTGTTCCAATGGGTCTTTGCAGTGT
AGAATATGCATC
>cds_ABA08475_A/New_York/230/2003_2003/01/27_HA
AAAGTAAAACTACTGGTTCTGTTATGTACATTTACAGCTACATATGCAGACACAATATGT
ATAGGCTACCATGCCAACAACTCAACCGACACTGTTGACACAGTACTTGAGAAGAATGTG
ACAGTGACACACTCTGTCAACCTACTTGAGGACAGTCACAATGGAAAACTATGTCTACTA
AAAGGAATAGCCCCACTACAATTGGGTAATTGCAGCGTTGCCGGATGGATCTTAGGAAAC
CCAGAATGCGAATTACTGATTTCCAAGGAATCATGGTCCTACATTGTAGAAACACCAAAT
CCTGAGAATGGAACATGTTACCCAGGGTATTTCGCCGACTATGAGGAACTGAGGGAGCAA
TTGAGTTCAGTATCTTCATTTGAGAGGTTCGAAATATTCCCCAAAGAGAGCTCATGGCCC
AACCACGTAACC---GGAGTATCAGCATCATGCTCCCATAACGGGAAAAGCAGTTTTTAC
AAAAATTTGCTATGGCTGACGGGGAAGAATGGTTTGTACCCAAACCTGAGCAAGTCCTAT
GCAAACAACAAAGAGAAAGAAGTCCTTGTACTATGGGGTGTTCATCACCCGCCTAACATA
GGGGACCAAAGGGCCCTCTATCATACAGAAAATGCTTATGTCTCTGTAGTGTCTTCACAT
TATAGCAGAAGATTCACCCCAGAAATAGCCAAAAGACCCAAGGTGAGAGATCAGGAAGGA
AGAATCAACTACTACTGGACTCTGCTGGAACCCGGGGATACAATAATATTTGAGGCAAAT
GGAAATCTAATAGCGCCAAGGTATGCTTTCGCACTGAGTAGAGGCTTTGGATCAGGAATC
ATCACCTCAAATGCACCAATGGATGAATGTGATGCGAAGTGTCAAACACCTCAGGGAGCT
ATAAACAGCAGTCTTCCTTTCCAGAATGTACACCCAGTCACAATAGGAGAGTGTCCAAAG
TATGTCAGGAGTGCAAAATTAAGGATGGTTACAGGACTAAGGAACATCCCATCCATTCAA
TCCAGAGGTTTGTTTGGAGCCATTGCCGGTTTCATTGAAGGGGGGTGGACTGGAATGGTA
GATGGTTGGTATGGTTATCATCATCAGAATGAGCAAGGATCTGGGTATGCTGCAGATCAA
AAAAGCACACAAAATGCCATTAACGGGATTACAAACAAGGTGAATTCTGTAATTGAGAAA
ATGAACACTCAATTCACAGCTGTGGGCAAAGAATTCAACAAATTGGAAAGAAGGATGGAA
AACTTAAATAAAAAAGTTGATGATGGGTTTCTAGACATTTGGACATATAATGCAGAATTG
TTGGTTCTACTGGAAAATGAAAGGACTTTGGATTTCCATGACTCCAACGTGAAGAATCTG
TATGAGAAAGTAAAAAGCCAATTAAAGAATAATGCCAAAGAAATAGGGAACGGGTGTTTT
GAATTCTATCACAAGTGTAACGATGAATGCATGGAGAGTGTGAAAAATGGAACTTATGAC
TATCCAAAATATTCCGAAGAATCAAAGTTAAACAGGGAGAAAATTGATGGAGTGAAATTG
GAATCAATGGGAGTCTATCAGATTCTGGCGATCTACTCAACAGTCGCCAGTTCCCTGGTT
CTTTTGGTCTCCCTGGGGGCAATCAGCTTCTGGATGTGTTCCAATGGGTCTTTGCAGTGT
AGAATATGCATC
>cds_AEX34484_A/HaNoi/ARI36/2003_2003//_HA
AAAGTAAAACTACTGGTCCTGTTATGTATATTTACAGCTACATATGCAGACACAATATGT
ATAGGCTACCATGCCAACAACTCAACCGACACTGTTGACACAGTACTTGAGAAGAATGTG
ACAGTGACACACTCTGTCAACCTACTTGAGGACAGTCACAATGGAAAACTATGTCTACTA
AAAGGAATAGCCCCACTACAATTGGGTAATTGCAGCGTTGCCGGATGGATCTTAGGAAAC
CCAGAATGCGAATTACTGATTTCCAAGGAATCATGGTCCTACATTGTAGAAACACCAAAT
CCTGAGAATGGAACATGTTACCCAGGTTATTTCGCCGACTATGAGGAACTGAGGGAGCAA
TTGAGTTCAGTATCTTCATTTGAGAGGTTCGAAATATTCCCCAAAGAAAGCTCATGGCCC
AACCACGTAACC---GGAGTATCAGCATCATGCTCCCATAATGGGAAAAGCAGTTTTTAC
AGAAATTTGCTATGGCTGACGGGGAAGAGTGGTTTGTACCCAAACCTGAGCAAGTCCTAT
GCAAACAACAAAGAGAAAGAAGTCCTTGTACTATGGGGTGTTCATCACCCGCCTAACATA
GGGGTCCAAAGGGCCCTCTATCATACAGAAAATGCTTATGTCTCTGTAGTGTCTTCACAT
TATAGCAGAAGATTCACCCCAGAAATAGCCAAAAGACCCAAAGTAAGAGATCAGGAAGGA
AGAATCAACTACTACTGGACTCTGCTGGAACCCGGGGATACAATAATATTTGAGGCAAAT
GGAAATCTAATAGCGCCAAGGTATGCTTTCGCACTGAGTAGAGGCTTTGGATCAGGAATC
ATCACCTCAAATGCACCAATGGATGAATGTGATGCGAAGTGTCAAACACCTCAGGGAGCT
ATAAACAGCAGTCTTCCTTTCCAGAATGTACACCCAGTCACAATAGGAGAGTGTCCAAAG
TATGTCAAGAGTGCAAAATTAAGGATGGTTACAGGACTAAGGAACATCCCATCCATTCAA
TCCAGGGGTTTGTTTGGAGCCATTGCCGGTTTCATTGAAGGGGGGTGGACTGGAATGGTA
GATGGTTGGTATGGTTATCATCATCAGAATGAGCAAGGATCTGGCTATGCTGCAGATCAG
AAAAGTACACAAAATGCCATTAACGGGATTACAAACAAGGTGAATTCTGTAATTGAGAAA
ATGAACACTCAATTCACAGCTGTGGGCAAAGAATTCAACAAATTGGAAAGAAGGATGGAA
AACTTAAATAAAAAAGTTGATGATGGGTTTCTAGACATTTGGACATATAATGCAGAATTG
TTGGTTCTACTGGAAAATGAAAGGACTTTGGATTTCCATGACTCCAATGTGAAGAATCTG
TATGAGAAAGTAAAAAGCCAATTAAAGAATAATGCCAAAGAAATAGGAAACGGGTGTTTT
GAGTTCTATCACAAGTGTAACGATGAATGCATGGAGAGTGTGAAAAATGGAACTTATGAC
TATCCAAAATATTCCGAAGAATCAAAGTTAAACAGGGAGAAAATTGATGGAGTGAAATTG
GAATCAATGGGAGTCTATCAGATTCTGGCGATCTACTCAACAGTCGCCAGTTCCCTGGTT
CTTTTGGTCTCCCTGGGGGCAATCAGCTTCTGGATGTGTTCCAATGGGTCTTTGCAGTGT
AGAATATGCATC
>cds_AFJ78419_A/Malaysia/30025/2004_2004/10/23_HA
AAAGTAAAACTACTGGTCCTGTTATGCACATTTACAGCTACATATGCAGACACAATATGT
ATAGGCTACCATGCCAACAACTCAACCGACACTGTTGACACAGTACTTGAGAAAAATGTG
ACAGTGACACACTCTGTCAACCTGCTTGAGGACAGTCACAATGGAAAACTATGTCTATTA
AAAGGAATAGCCCCACTACAATTGGGTAATTGCAGCGTTGCCGGGTGGATCTTAGGAAAC
CCAGAATGCGAATTACTGATTTCCAAGGAATCATGGTCCTACATTGTAGAAAAACCAAAT
CCTGAGAATGGAACATGTTACCCAGGGTATTTCGCCGACTATGAGGAACTGAGGGAGCAA
TTGAGTTCAGTATCTTCATTTGAGAGGTTCGAAATATTCCCCAAAGAAAGCTCATGGCCC
AACCACGTAACC---GGAGTATCAGCATCATGCTCCCATAATGGGAAAAGCAGTTTTTAC
AAAAATTTGCTATGGCTGACGGGGAAGAATGGTTTGTACCCAAACCTGAGCAAGTCCTAT
GCAAACAACAAAGAGAAAGAAGTCCTTGTACTATGGGGTGTTCATCACCCGCCTAACATA
GGTGACCAAAGGGCCCTCTATCATACAGAAAATGCTTATGTCTCTGTAGTGTCTTCACAT
TATAGCAGAAAATTCACCCCAGAAATAGCCAAAAGACCCAAAGTAAGAGATCAAGAAGGA
AGAATCAACTACTACTGGACTCTGCTTGAACCCGGGGATACAGTAATATTTGAGGCAAAT
GGAAATCTAATAGCGCCAAGATATGCTTTCGCACTGAGTAGAGGCTTTGGATCAGGAATC
ATCAACTCAAATGCACCAATGGATGAATGTGATGCGAAGTGCCAAACACCCCAGGGAGCT
ATAAACAGCAGTCTTCCTTTCCAGAATGTACACCCAGTCACAATAGGAGAGTGTCCAAAG
TATGTCAGGAGTGCAAAATTAAGGATGGTTACAGGACTAAGGAACATCCCATCCATTCAA
TCCAGAGGTCTGTTTGGAGCCATTGCCGGTTTCATTGAAGGGGGGTGGACTGGAATGGTA
GATGGTTGGTATGGTTATCATCATCAGAATGAGCAAGGATCTGGCTATGCTGCAGATCAA
AAAAGCACACAAAATGCCATTAATGGGATTACAAACAAGGTGAATTCTGTAATTGAGAAA
ATGAACACTCAATTCACAGCTGTGGGCAAAGAATTCAACAAATTGGAAAGAAGGATGGAA
AACTTAAATAAAAAAGTTGATGATGGGTTTATAGACATTTGGACATATAATGCAGAATTG
TTGGTTCTACTGGAAAATGAAAGGACTTTGGATTTCCATGACTCCAATGTGAAGAATCTG
TATGAGAAAGTAAAAAGCCAATTAAAGAATAATGCCAAAGAAATAGGAAATGGGTGTTTT
GAATTCTATCACAAGTGTAACGATGAATGCATGGAGAGTGTAAAAAATGGAACTTATGAC
TATCCAAAATATTCCGAGGAATCAAAGTTAAACAGGGAGAAAATTGATGGAGTGAAATTG
GAATCAATGGGAGTCTATCAGATTCTGGCGATCTACTCAACAGTCGCCAGTTCTCTGGTT
CTTTTGGTCTCCCTGGGGGCAATCAGCTTCTGGATGTGTTCCAATGGGTCTTTGCAGTGT
AGAATATGCATC
>cds_AFO66246_A/Hong_Kong/2637/2004_2004//_HA
AAAGTAAAACTACTGGTCCTGTTATGCACATTTACAGCTACATATGCAGACACAATATGT
ATAGGCTACCATGCCAACAACTCAACCGACACTGTTGACACAGTACTTGAAAAGAATGTG
ACAGTGACACACTCTGTCAACCTGCTTGAGGACAGTCACAATGGAAAACTATGTCTATTA
AAAGGAATAGCCCCACTACAATTGGGTAATTGCAGCGTTGCCGGGTGGATCTTAGGAAAC
CCAGAATGCGAATTACTGATTTCCAAGGAATCATGGTCCTACATTGTAGAAAAACCAAAT
CCTGAGAATGGAACATGTTACCCAGGGCATTTCGCCGACTATGAGGAACTGAGGGAGCAA
TTGAGTTCAGTATCTTCATTTGAGAGGTTCGAAATATTCCCCAAAGAAAGCTCATGGCCC
AACCACGTAACC---GGAGTATCAGCATCATGCTCCCATAATGGGAAAAGCAGTTTTTAC
AAAAATTTGCTATGGCTGACGGGGAAGAATGGTTTGTACCCAAACCTGAGCAAGTCCTAT
GCAAACAACAAAGAGAAAGAAGTCCTTGTACTATGGGGTGTTCATCACCCGCCAAACATA
GGTAACCAAAGGGCCCTCTATCATACAGAAAATGCTTATGTCTCTGTAGTGTCTTCACAT
TATAGCAGAAAATTCACCCCAGAAATAGCCAAAAGACCCAAAGTAAGAGATCAAGAAGGA
AGAATCAACTACTACTGGACTCTGCTTGAACCCGGGGATACAATAATATTTGAGGCAAAT
GGAAATCTAATAGCGCCAAGATATGCTTTCGCACTGAGTAGAGGCTTTGGATCAGGAATC
ATCAACTCAAATGCACCAATGGATGAATGTGATGCGGAGTGCCAAACACCTCAGGGAGCT
ATAAACAGCAGTCTTCCTTTCCAGAATGTACACCCAGTCACAATAGGAGAGTGTCCAAAG
TATGTCAGGAGTGCAAAATTAAGGATGGTTACAGGACTAAGGAACATCCCATCCATTCAA
TCCAGAGGTTTGTTTGGAGCCATTGCCGGTTTCATTGAAGGGGGGTGGACTGGAATGGTA
GATGGTTGGTATGGTTATCATCATCAGAATGAGCAAGGATCTGGCTATGCTGCAGATCAA
AAAAGCACACAAAATGCCATTAATGGGATTACAAACAAGGTGAATTCTGTAATTGAGAAA
ATGAACACTCAATTCACAGCTGTGGGCAAAGAATTCAACAAATTGGAAAGAAGGATGGAA
AACTTAAATAAAAAAGTTGATGATGGGTTTATAGACATTTGGACATATAATGCAGAACTG
TTGGTTCTACTGGAAAATGAAAGGACTTTGGATTTCCATGACTCCAATGTGAAGAATCTG
TATGAGAAAGTAAAAAGCCAATTAAAGAATAATGCCAAAGAAATAGGAAATGGGTGTTTT
GAATTCTATCACAAGTGTAACGATGAATGCATGGAGAGTGTAAAAAATGGAACTTATGAC
TATCCAAAATATTCCGAAGAATCAAAGTTAAACAGGGAGAAAATTGATGGAGTGAAATTG
GAATCAATGGGAGTCTATCAGATTCTGGCGATCTACTCAACAGTCGCCAGTTCTCTGGTT
CTTTTGGTCTCCCTGGGGGCAATCAGCTTCTGGATGTGTTCCAATGGGTCTTTGCAGTGT
AGAATATGCATC
>cds_CDR50099_A/Paris/650/2004_2004//_HA
AAAGTAAAACTACTGGTTCTGTTATGTACATTTACAGCTACATATGCAGACACAATATGT
ATAGGCTACCATGCCAACAACTCAACCGACACAGTTGACACAGTACTTGAGAAGAATGTG
ACAGTGACACACTCTGTCAACCTACTTGAGGACAGTCACAATGGAAAACTATGTCTACTA
AAAGGAATAGCCCCACTACAATTGGGTAATTGCAGCGTTGCCGGATGGATCTTAGGAAAC
CCAGAATGCGAATTACTGATTTCCAAGGAATCATGGTCCTACATTGTAGAAACACCAAAT
CCTGAGAATGGAACATGTTACCCAGGGTATTTCGCCGACTATGAGGAACTGAGGGAGCAA
TTGAGTTCAGTATCTTCATTTGAGAGGTTCGAAATATTCCCCAAAGAGAGCTCATGGCCC
AACCACGTAACC---GGGGTATCAGCATCATGCTCCCATAACGGGAAAAGCAGTTTTTAC
AGAAATTTGCTATGGCTGACAGGGAAGAATGGTTTGTACCCAAACCTGAGCAAGTCCTAT
GCAAACAACAAAGAGAAAGAAGTCCTTGTACTATGGGGTGTTCATCACCCGCCTAACATA
GGGGACCAAAGGGCCCTCTATCATACAGAAAATGCTTATGTCTCTGTAGTGTCTTCACAT
TATAGCAGAAGATTCACCCCAGAAATAGCCAAAAGACCCAAGGTGAGAGATCAGGAAGGA
AGAATCAACTACTACAGGACTCTGCTGGAACCCGGGGATACAATAATATTTGAGGCAAAT
GGAAATCTAATAGCGCCAAGGTATGCTTTCGCACTGAGTAGAGGCTTTGGATCAGGAATT
ATCACCTCAAATGCACCAATGGATGAATGTGATGCGAAGTGTCAAACACCTCAGGGAGCT
ATAAACAGCAGTCTTCCTTTCCAGAATGTACACCCAGTCACAATAGGAGAGTGTCCAAAG
TATGTCAGGAGTGCAAAATTAAGGATGGTTACAGGACTAAGGAACATCCCATCCATTCAA
TCCAGAGGTTTGTTTGGAGCCATTGCCGGTTTCATTGAGGGGGGGTGGACTGGAATGGTA
GATGGTTGGTATGGTTATCATCATCAGAATGAGCAAGGATCTGGGTATGCTGCAGATCAA
AAAAGCACACAAAATGCCATTAACGGGATCACAAACAAGGTGAATTCTGTAATTGAGAAA
ATGAACACTCAATTCACAGCTGTGGGCAAAGAATTCAACAAATTGGAAAGAAGGATGGAA
AACTTAAATAAAAAAGTTGATGATGGGTTTCTAGACATTTGGACATATAATGCAGAATTG
TTGGTTCTACTGGAAAATGAAAGGACTTTGGATTTCCATGACTCCAACGTGAAGAATCTG
TATGAGAAAGTAAAAAGCCAATTAAAGAATAATGCCAAAGAAATAGGAAACGGGTGTTTT
GAATTCTATCACAAGTGTAACGATGAATGCATGGAGAGTGTGAAAAATGGAACTTATGAC
TATCCAAAATATTCCGAAGAATCAAAGTTAAACAGGGAGAAAATTGATGGAGTGAAATTG
GAATCAATGGGAGTCTATCAGATTCTGGCGATCTACTCAACAGTCGCCAGTTCCCTGGTT
CTTTTGGTCTCCCTGGGGGCAATCAGCTTCTGGATGTGTTCCAATGGGTCTTTGCAGTGT
AGAATATGCATC
>cds_ABC42750_A/Canterbury/106/2004_2004/09/12_HA
AAAGTAAAACTACTGGTCCTGTTATGCACATTTACAGCTACATATGCAGACACAATATGT
ATAGGCTACCATGCCAACAACTCAACCGACACTGTTGACACAGTACTTGAAAAGAATGTG
ACAGTGACACACTCTGTCAACCTGCTTGAGGACAGTCACAATGGAAAACTATGTCTATTA
AAAGGAATAGCCCCACTACAATTGGGTAATTGCAGCGTTGCCGGGTGGATCTTAGGAAAC
CCAGAATGCGAATTACTGATTTCCAAGGAATCATGGTCCTACATTGTAGAAAAACCAAAT
CCTGAGAATGGAACATGTTACCCAGGGCATTTCGCTGACTATGAGGAACTGAGGGAGCAA
TTGAGTTCAGTATCTTCATTTGAGAGGTTCGAAATATTCCCCAAAGAAAGCTCATGGCCC
AACCACGTAACC---GGAGTATCAGCATCATGCTCCCATAATGGGAAAAGCAGTTTTTAC
AAAAATTTGCTATGGCTGACGGGGAAGAATGGTTTGTACCCAAACCTGAGCAAGTCCTAT
GCAAACAACAAAGAGAAAGAAGTCCTTGTACTATGGGGTGTTCATCACCCGCCAAACATA
GGTGACCAAAAGGCCCTCTATCATACAGAAAATGCTTATGTCTCTGTAGTGTCTTCACAT
TATAGCAGAAAATTCACCCCAGAAATAGCCAAAAGACCCAAAGTAAGAGATCAAGAAGGA
AGAATCAACTACTACTGGACTCTGCTTGAACCCGGGGATACAATAATATTTGAGGCAAAT
GGAAATCTAATAGCGCCAAGATATGCTTTCGCACTGAGTAGAGGCTTTGGATCAGGAATC
ATCAACTCAAATGCACCAATGGATGAATGTGATGCGAAGTGCCAAACACCTCAGGGAGCT
ATAAACAGCAGTCTTCCTTTCCAGAATGTACACCCAGTCACAATAGGAGAGTGTCCAAAG
TATGTCAGGAGTGCAAAATTAAGGATGGTTACAGGACTAAGGAACATCCCATCCATTCAA
TCCAGAGGTTTGTTTGGAGCCATTGCCGGTTTCATTGAAGGGGGGTGGACTGGAATGGTA
GATGGTTGGTATGGTTATCATCATCAGAATGAGCAAGGATCTGGCTATGCTGCAGATCAA
AAAAGCACACAAAATGCCATTAATGGGATTACAAACAAGGTGAATTCTGTAATTGAGAAA
ATGAACACTCAATTCACAGCTGTGGGCAAAGAATTCAACAAATTGGAAAGAAGGATGGAA
AACTTAAATAAAAAAGTTGATGATGGGTTTATAGACATTTGGACATATAATGCAGAACTG
TTGGTTCTACTGGAAAATGAAAGGACTTTGGATTTCCATGACTCCAATGTGAAGAATCTG
TATGAGAAAGTAAAAAGCCAATTAAAGAATAATGCCAAAGAAATAGGAAATGGGTGTTTT
GAATTCTATCACAAGTGTAACGATGAATGCATGGAGAGTGTAAAAAATGGAACTTATGAC
TATCCAAAATATTCCGAAGAATCAAAGTTAAACAGGGAGAAAATTGATGGAGTGAAATTG
GAATCAATGGGAGTCTATCAGATTCTGGCGATCTACTCAACAGTCGCCAGTTCTCTGGTT
CTTTTGGTCTCCCTGGGGGCAATCAGCTTCTGGATGTGTTCCAATGGGTCTTTGCAGTGT
AGAATATGCATC
>cds_ABK57093_A/Thailand/271/2005_2005/07/14_HA
AAGGCAATACTACTAGTCTTGCTATGCACACTTGCAGCAGCAAATGCAGACACACTGTGT
ATAGGTTATCATGCAAATAATTCAACTGACACTGTTGATACAATATTAGAAAAGAATGTT
ACAGTAACACACTCTGTTAACCTTCTAGAAGACAGGCACAATGGGAAGCTATGTAACCTA
AGGGGGGAAGCCCCACTGCATTTGGGTAAATGTAACATTGCCGGATGGCTCCTAGGAAAC
CCAGAATGCGAATTACTATTTGCAGTAAACTCATGGTCTTACATTGTGGAAACATCGAAC
TCAGACAATGGGACATGTTACCCAGGAGATTTCACCAGTTATGAAGAGCTAAGAGAACAA
TTGAGCTCAGTGTCATCATTTGAAAGATTCGAGATATTCCCCAAAGCAAGCTCTTGGCCC
AACCATACAAACAGAGGTGTAACGGCAGCATGCCCTTATGCTGGAACAAACAGCTTCTAC
AGGAATTTGATATGGCTAGTAAAAAAGGGAAACTCATATCCAAAGCTCAGTAAATCCTAT
GTTAATAATAAGAAGAAGGAAGTCCTTGTACTATGGGGCATCCACCATCCACCCACCAAT
GCTGATCAACAAAGTCTCTACCAGAATGCAGATGCCTATGTTTTTGTGGGATCATCAAAA
TATAACAAGAAATTCAAACCAGAAATAGCAAAAAGACCCAAGGTGAGGGGTCAAGCAGGA
AGAATGAACTATTATTGGACATTAGTAGAGCCTGGAGACACAATAACATTTGAAGCAACT
GGAAATCTAGTGGCACCAAGATATGCTTTTGCAATGAATAGAGATCCTGGATCAGGTATC
ATAACATCGGATGCACCAATCCATGACTGTAATGCGACTTGTCAAACACCCAAGGGTGCC
ATAAACACCAGCCTCCCATTTCAGAATATTCATCCAATCACTATTGGAGAATGTCCAAAA
TATGTCAAAAGCACAAGACTAAGAATGGCCACAGGATTAAGAAATATCCCTTCTATTCAA
TCTAGAGGTCTGTTTGGGGCTATTGCCGGTTTTATTGAAGGAGGATGGACAGGAATGATA
GATGGGTGGTACGGTTATCACCATCAGAATGGACAAGGATCAGGATATGCAGCGGACCAA
AAGAGCACACAGAATGCCATCGATAGGATAACTAACAAGGTAAATTCTGTTATTGAAAAG
ATGAACATACAATTCACAGCAGTGGGTAAAGAATTTAACCACTTAGAAAGAAGAATAGAA
AACTTGAACAAAAAGGTTGATGATGGATTTTTGGATGTTTGGACATACAATGCCGAATTG
TTAGTCCTATTGGAAAATGAGAGAACTTTGGATTTCCATGATTCAAATGTAAAAACCCTA
TATGAAAAGGTAAAGACCCAGCTAAGGAACAATGCCAAAGAAATTGGGAATGGCTGCTTT
GAATTCTATCACAAATGTGATGACACATGCATGGAGAGCATCAAAAATGGGACTTACGAT
TACCCCAAATACTCAAAAGAATCAAAACTAAACAGAGAGGAAATAGATGGAGTACAACTG
GAGTCAACAAGGCTTTACCAGATTTTGGCGATCTATTCAACTGCCGCCAGTTCACTGGTA
CTGTTGGTCTCCCTGGGGGCAATCGGTTTCTGGATGTGCTCCAATGGGTCTTTGCAGTGC
AGAATATGTATT
>cds_AFJ78463_A/Malaysia/33166/2005_2005/12/06_HA
AAAGTAAAACTACTGGTCCTGTTATGCACATTTACAGCTACATATGCAGACACAATATGT
ATAGGCTACCATGCCAACAACTCAACCGACACTGTTGACACAGTACTTGAAAAGAATGTG
ACAGTGACACACTCTGTCAACCTGCTTGAGGACAGTCACAATGGAAAACTATGTCTATTA
AAAGGAATAGCCCCACTACAATTGGGTAATTGCAGCGTTGCCGGGTGGATCTTAGGAAAC
CCAGAATGCGAATTACTGATTTCCAAGGAGTCATGGTCCTACATTGTAGAAAAACCAAAT
CCTGAGAATGGAACATGTTACCCAGGGCACTTCGCTGACTATGAGGAACTGAGGGAGCAA
TTGAGTTCAGTATCTTCATTTGAGAGGTTCGAAATATTCCCCAAAGAAAGCTCATGGCCC
AACCACGTAACC---GGAGTATCAGCATCATGCTCCCATAATGGGAAAAGCAGTTTTTAC
AAAAATTTGCTATGGCTGACGGGGAAGAATGGTTTGTACCCAAACCTGGGCAAGTCCTAT
GCAAACAACAAAGAGAAAGAAGTCCTTGTACTATGGGGTGTTCATCACCCGCCAAACATA
GGTGACCAAAAGGCCCTCTATCATACAGAAAATGCTTATGTCTCTGTAGTGTCTTCACAT
TATAGCAGAAAATTCATCCCAGAAATAGCCAAAAGACCCAAAGTAAGAGATCAAGAAGGA
AGAATCAACTACTACTGGACTCTGCTTGAACCCGGGGATACAATAATATTTGAGGCAAAT
GGAAATCTAATAGCGCCAAGATATGCTTTCGCACTGAGTAGAGGCTTTGGATCAGGAATC
ATTAACTCAAATGCACCAATGGATGAATGTGATGCGAAGTGCCAAACACCTCAGGGAGCT
ATAAACAGCAGTCTTCCTTTCCAGAATGTACACCCAGTCACAATAGGAGAGTGTCCAAAG
TATGTCAGGAGTGCAAAATTAAGGATGGTTACAGGACTAAGGAACATCCCATCCATTCAA
TCCAGAGGTTTGTTTGGAGCCATTGCCGGTTTCATTGAAGGGGGGTGGACTGGAATGGTA
GATGGTTGGTATGGTTATCATCATCAGAATGAGCAAGGATCTGGCTATGCTGCAGATCAA
AAAAGCACACAAAATGCCATTAATGGGATTACAAACAAGGTGAATTCTGTAATTGAGAAA
ATGAACACTCAATTCACAGCAGTGGGCAAAGAATTCAACAAATTGGAAAGAAGGATGGAA
AACTTAAATAAAAAAGTTGATGATGGGTTTATAGACATTTGGACATATAATGCAGAACTG
TTGGTTCTACTGGAAAATGAAAGGACTTTGGATTTCCATGACTCCAATGTGAAGAATCTG
TATGAGAAAGTAAAAAGCCAGTTAAAGAATAATGCCAAAGAAATAGGAAATGGGTGTTTT
GAATTCTATCACAAGTGTAACGATGAATGCATGGAGAGTGTAAAAAATGGAACTTATGAC
TACCCAAAATATTCCGAAGAATCAAAGTTAAACAGGGAGAAAATTGATGGAGTGAAATTG
GAATCAATGGGAGTCTATCAGATTCTGGCGATCTACTCAACAGTCGCCAGTTCTCTGGTT
CTTTTGGTCTCCCTGGGGGCAATCAGCTTCTGGATGTGTTCCAATGGGTCTTTGCAGTGT
AGAATATGCATC
>cds_ACI32727_A/Thueringen/40/2005_2005//_HA
AAAGTAAAACTACTGGTTCTGTTATGTACATTTACAGCTACATATGCAGACACAATATGT
ATAGGCTACCATGCCAACAACTCAACCGACACTGTTGACACAGTACTTGAGAAGAATGTG
ACAGTGACACACTCTGTCAACCTACTTGAGGACAGTCACAATGGAAAACTATGTCTACTA
AAAGGAATAGCCCCACTACAATTGGGTAATTGCAGCGTTGCCGGATGGATCTTAGGAAAC
CCAGAATGCGAATTACTGATTTCCAAGGAATCATGGTCCTACATTGTAGAAACACCAAAT
CCTGAGAATGGAACATGTTACCCAGGGTATTTCGCCGACTATGAGGAACTGAGGGAGCAA
TTGAGTTCAATATCTTCATTTGAGAGGTTCGAAATATTCCCCAAAGAGAGCTCATGGCCC
AACCACGTAACC---GGAGTATCAGCATCATGCTCCCATAACGGGAAAAGCAGTTTTTAC
AGAAATTTGCTATGGCTGACGGGGAAGAATGGCTTGTACCCAAACCTGAGCAAGTCCTAT
GCAAACAACAAAGAGAAAGAAGTCCTTGTACTATGGGGTGTTCATCACCCGCCCAACATA
GGGGACCAAAGGGCCCTCTATCATACAGAAAATGCTTATGTCTCTGTAGTGTCTTCACAT
TATAGCAGAAGATTCACCCCAGAAATAGCCAAAAGACCCAAGGTGAGAGATCAGGAAGGA
AGAATCAACTACTACTGGACTCTGCTGGAACCCGGGGATACAATAATATTTGAGGCAAAT
GGAAATCTAATAGCGCCAAGGTTTGCTTTCGCACTGAGTAGAGGCTTTGGATCAGGAATC
ATCACTTCAAATGCACCAATGGATGAATGTGATGCGAAGTGTCAAACACCTCAAGGAGCT
ATAAACAGCAGTCTTCCTTTCCAGAATGTACACCCAGTCACAATAGGAGAGTGTCCAAAG
TATGTCAGGAGTGCAAAATTAAGGATGGCTACAGGACTAAGGAACATCCCATCCATTCAA
TCCAGAGGTTTGTTTGGAGCCATTGCCGGTTTCATTGAAGGGGGGTGGACTGGAATGGTA
GATGGTTGGTATGGTTATCATCATCAGAATGAGCAAGGATCTGGGTATGCTGCAGATCAA
AAAAGCACACAAAATGCCATTAACGGGATTACAAACAAGGTGAATTCTGTAATTGAGAAA
ATGAACACTCAATTCACAGCTGTGGGCAAAGAATTCAGCAAATTGGAGAGAAGGATGGAA
AACTTAAATAAAAAAGTTGATGATGGGTTTCTAGACATTTGGACATATAATGCAGAATTG
TTGGTTCTACTGGAAAATGAAAGGACTTTGGATTTCCATGACTCCAACGTGAAGAATCTG
TATGAGAAAGTGAAAAGCCAATTAAAGAATAATGCCAAAGAAATAGGAAACGGGTGTTTT
GAATTCTATCACAAGTGTAACGATGAATGCATGGAGAGTGTGAAAAATGGAACTTATGAC
TATCCAAAATATTCCGAAGAATCAAAGTTAAACAGGGAGAAAATTGATGGAGTGAAATTG
GAATCAATGGGAGTATATCAGATTCTGGCGATCTACTCAACAGTCGCCAGTTCCCTGGTT
CTTTTGGTCACCCTGGGGGCAATCAGCTTCTGGATGTGTTCCAATGGGTCTTTGCAGTGT
ACAATATGCATC
>cds_AFJ78430_A/Malaysia/32110/2005_2005/07/29_HA
AAAGTAAAACTACTGGTCCTGTTATGCACATTTACAGCTACATATGCAGACACAATATGT
ATAGGCTACCATGCCAACAACTCAACCGACACTGTTGACACAGTACTTGAGAAGAATGTG
ACAGTGACACACTCTGTCAACCTGCTTGAGGACAGTCACAATGGAAAATTATGTCTATTA
AAAGGAATAGCCCCACTACAATTGGGTAATTGCAGTGTTGCCGGATGGATCTTAGGAAAC
CCAGAATGCGAATTACTGATTTCCAGGGAATCATGGTCCTACATTGTAGAAAACCCAAAT
CCTGAGAATGGAACATGTTACCCAGGGCATTTCGCCGACTATGAGGAACTGAGGGAGCAA
TTGAGTTCAGTATCTTCATTTGAGAGGTTCGAAATATTCCCCAAAGAAAGCTCATGGCCC
AACCACGTAACC---GGAGTATCAGCATCATGCTCCCATAATGGGAAAAGCAGTTTTTAC
AAAAATTTGCTATGGCTGACGGGGAAGAATGGTTTGTACCCAAACCTGAGCAAGTCCTAT
GCAAACAACAAAGAGAAAGAAGTCCTTGTACTATGGGGTGTTCATCACCCGCCTAACATA
GGTGACCAAAGGGCCCTCTATCATACAGAAAATGCTTATGTCTCTGTAGTGTCTTCACAT
TATAGCAGAAAATTCACCCCAGAAATAGCCAAAAGACCCAAAGTAAGAGATCAAGAAGGA
AGAATCAACTACTACTGGACTCTGCTTGGACCCGGGGATACAATAATATTTGAGGCAAAT
GGAAATCTAATAGCGCCAAGATATGCTTTCGCACTGAGTAGAGGCTTTGGATCAGGAATC
ATCAACTCAAATGCACCAATGGATGAATGTGATGCGAAGTGCCAAACACCTCAGGGAGCT
ATAAACAGCAGTCTTCCTTTCCAGAATGTACACCCAGTCACAATAGGAGAGTGTCCAAAG
TATGTCAGGAGTGCAAAATTAAGGATGGTTACAGGACTAAGGAACATCCCATCCATTCAA
TCCAGAGGTTTGTTTGGAGCCATTGCCGGTTTCATTGAAGGGGGGTGGACTGGAATGGTA
GATGGTTGGTATGGTTATCATCATCAGAATGAGCAAGGATCTGGCTATGCTGCAGATCAA
AAAAGCACACAAAATGCCATTAATGGGATTACAAACAAGGTGAATTCTGTAATTGAGAAA
ATGAACACTCAATTCACAGCTGTGGGCAAAGAATTCAACAAATTGGAAAGAAGGATGGAA
AACTTAAATAAAAAAGTTGATGATGGGTTTATAGACATTTGGACATATAATGCAGAATTG
TTGGTTCTACTGGAAAATGAAAGGACTTTGGATTTCCATGACTCCAATGTGAAGAATCTG
TATGAGAAAGTAAAAAGCCAATTAAAGAATAATGCCAAAGAAATAGGAAATGGGTGTTTT
GAATTCTATCACAAGTGTAACGATGAATGCATGGAGAGTGTAAAAAATGGAACTTATGAC
TATCCAAAATATTCCGAAGAATCAAAGTTAAACAGGGAGAAAATTGATGGAGTGAAATTG
GAATCAATGGGAGTCTATCAGATTCTGGCGATCTACTCAACAGTCGCCAGTTCTCTGGTT
CTTTTGGTCTCCCTGGGGGCAATCAGCTTCTGGATGTGTTCCAATGGGTCTTTGCAGTGT
AGAATATGCATC
>cds_ACB32201_A/Guangzhou/483/2006_2006//_HA
AAAGTAAAACTACTGGTCCTATTATGCACATTTACAGCTACATATGCAGACACAATATGT
ATCGGCTACCATGCCAACAACTCAACCGACACTGTTGACACAGTACTTGAAAAGAATGTG
ACAGTGACACACTCTGTCAACCTGCTTGAGGACAACCACAATGGAAAACTATGTCTATTA
AAAGGAATAGCCCCATTACAATTGGGTAATTGCAGCGTTGCCGGGTGGATCTTAGGAAAC
CCAGAATGCGAATTACTGATTTCCAAGGAGTCATGGTCCTACATTGTAGAAAAACCAAAT
CCTGAGAATGGAACATGTTACCCAGGGCATTTCGCCGACTATGAGGAACTGAGGGAGCAA
TTGAGTTCAGTATCTTCATTTGAGAGGTTCGAATTATTCCCCAAAGGGAGCTCATGGCCC
AACCACGTAACC---GGAGTATCAGCATCATGCTCCCATAATGGGAAAAGCAGCTTTTAC
AAAAATTTGCTATGGCTGACGGGAAAGAATGGTTTGTACCCAAACCTGAGCAAGTCCTAT
GCAAACAACAAAGAGAAAGAAGTCCTCGTACTATGGGGTGTTCATCACCCGCCAAACATA
GGTGACCAAATGACCCTCTATCATACAGAAAATGCTTATGTCTCTGTAGTGTCTTCACAT
TATAGCAGAAAATTTACCCCAGAAATAGCCAAAAGACCCAAAGTAAGAGATCAAGAAGGA
AGAATCAACTACTACTGGACTCTGCTTGAACCCGGGGATACAATAATATTTGAGGCAAAT
GGAAATCTAATAGCGCCAAGATATGCTTTCGCACTGAGTAGAGGCTTTGGATCAGGAATC
ATCAACTCAAATGCACCAATGGATGAATGTGATGCGAAGTGCCAAACACCTCAGGGAGCT
ATAAACAGCAGTCTTCCTTTCCAGAATGTACACCCAGTCACAATAGGAGAATGTCCAAAG
TATGTCAGGAGTGCAAAATTAAGGATGGTTACAGGACTAAGGAACATCCCATCCATTCAA
TCCAGAGGTTTGTTTGGAGCCATTGCCGGTTTCATTGAAGGGGGGTGGACTGGAATGGTA
GATGGTTGGTATGGTTATCATCACCAGAATGAGCAAGGATCTGGCTATGCTGCAGATCAA
AAAAGCACACAAAATGCCATTAATGGGATTACAAACAAGGTGAATTCTGTAATTGAGAAG
ATGAACACTCAATTCACAGCTGTGGGCAAAGAATTCAACAAATTGGAAAGAAGGATGGAA
AACTTAAATAAAAAAGTTGATGACGGGTTTATAGACGTTTGGACATATAATGCAGAACTG
TTGGTTCTACTGGAAAATGAAAGGACTTTGGATTTCCATGACTCCAATGTGAAGAATTTG
TATGAGAAAGTAAAAAACCAATTAAAGAATAATGCCAAAGAAATAGGAAATGGATGTTTT
GAATTTTATCACAAGTGTAACGATGAATGCATGGAGAGTGTAAAAAATGGAACTTATGAC
TATCCAAAATATTCCGAAGAATCAAAGTTAAGCAGGGAGAAAATTGATGGAGTGAAATTG
GAATCAATGGGAGTCTATCAGATTCTGGCGATCTACTCAACAGTCGCCAGTTCTCTGGTT
CTTTTGGTCTCCCTGGGGGCAATCAGCTTCTGGATGTGTTCCAATGGGTCTTTGCAGTGT
AGAATATGCATC
>cds_ABS71664_A/Thailand/CU41/2006_2006//_HA
AAAGTAAAACTACTGGTCCTGTTATGCACATTTACAGCTACATATGCAGACACAATATGT
ATAGGCTACCATGCCAACAACTCAACCGACACTGTTGACACAGTACTTGAGAAGAATGTG
ACAGTGACACACTCTGTCAACCTGCTTGAGGACAGTCACAATGGAAAATTATGTCTATTA
AAAGGAATAGCCCCACTACAATTGGGTAATTGCAGCGTTGCCGGATGGATCTTAGGAAAT
CCAGAATGCGAATCACTGATTTCCAGGGAATCATGGTCCTACATTGTAGAAAAACCAAGT
CCTGAGAATGGGACATGTTACCCAGGGCATTTCGCCGACTATGAGGAACTAAGGGAGCAA
TTGAGTTCAGTATCTTCATTTGAGAGATTCGAAATATTCCCCAAAGAAAGCTCATGGCCC
AACCACGCAACC---GGAGTATCAGCATCATGCTCCCATAATGGGGAAAGCAGTTTTTAC
AAAAATTTGCTATGGCTGACGGGGAAGAATGGTTTGTACCCAAACCTGAGCAAGTCCTAT
GCAAACAACAAAGAGAAAGAAGTCCTTGTACTATGGGGTGTTCATCACCCGCCCAACATA
GGTGACCAAAGGGCCCTCTATCATACAGAAAATGCTTATGTCTCTGTAGTGTCTTCACAT
TATAGCAGAAAATTCACCCCAGAAATAGCCAAAAGACCCAAAGTAAGAGATCAAGAAGGA
AGAATCAGCTACTACTGGACTCTACTTGAACCCGGGGATACAATAATATTTGAGGCAAAT
GGAAATCTAATAGCGCCAAGATATGCTTTCGCACTGAGTAGAGGCTTTGGATCAGGAATC
ATCAACTCAAATGCACCAATGGATGAATGTGATGCGAAGTGCCAAACACCTCAGGGAGCT
ATAAACAGCAGTCTTCCTTTCCAGAATGTACACCCAGTCACAATAGGAGAGTGTCCAAAG
TATGTCAGGAGTGCAAAATTAAGGATGGTTACAGGACTAAGGAACATCCCATCCATTCAA
TCCAGAGGTTTGTTTGGAGCCATTGCCGGTTTCATTGAAGGGGGGTGGACTGGAATGGTA
GATGGTTGGTATGGTTATCATCATCAGAATGAGCAAGGATCTGGCTATGCTGCAGATCAA
AAAAGCACACAAAATGCCATTAATGGGATTACAAACAAGGTGAATTCTGTAATTGAGAAA
ATGAACACTCAATTCACAGCTGTGGGCAAAGAATTCAACAAATTGGAAAGAAGGATGGAA
AACTTAAATAAAAAAGTTGATGATGGGTTTATAGACATTTGGACATATAATGCAGAATTG
TTGGTTCTACTGGAAAATGAAAGGACTTTGGATTTCCATGACTCCAATGTGAAGAATCTG
TATGAGAAAGTAAAAAGCCAATTAAAGAATAATGCCAAAGAAATAGGAAATGGGTGTTTT
GAATTCTATCACAAGTGTAACGATGAATGCATGGAGAGTGTAAAAAATGGAACTTATGAC
TATCCAAAATATTCCGAAGAGTCAAAGTTAAACAGGGAGAAAATTGATGGAGTGAAATTG
GAATCAATGGGAGTCTATCAGATTCTGGCGATCTACTCAACAGTCGCCAGTTCTCTGGTT
CTTTTGGTCTCCCTGGGGGCAATCAGCTTCTGGATGTGTTCCAATGGGTCTTTGCAGTGT
AGAATATGCATC
>cds_AFJ78485_A/Malaysia/35164/2006_2006/07/19_HA
AAAGTAAAACTACTGGTTCTGTTATGCACATTTACAGCTACATATGCAGACACAATATGT
ATAGGCTACCATGCCAACAACTCAACCGACACTGTTGACACAGTACTTGAGAAGAATGTG
ACAGTGACACACTCTGTCAACCTGCTTGAGGACAGTCACAATGGAAAATTATGTCTATTA
AAAGGAATAGCCCCACTACAATTGGGTAATTGCAGCGTTGCCGGATGGATCTTAGGAAAC
CCAGAATGCGAATTACTGATTTCCAGGGAATCATGGTCCTACATTGTAGAAAAACCAAAT
CCTGAGAATGGAACATGTTACCCAGGGCATTTCGCCGACTATGAGGAACTGAGGGAGCAA
TTGAGTTCAGTATCTTCATTTGAGAGATTCGAAATATTCCCCAAAGAAAGCTCATGGCCC
AACCACACAACC---GGAGTATCAGCATCATGCTCCCATAATGGGGAAAGCAGTTTTTAC
AAAAATTTGCTATGGCTGACGGGGAAGAATGGTTTGTACCCAAACCTGAGCAAGTCCTAT
GCAAACAACAAAGAGAAAGAAGTCCTTGTACTATGGGGTGTTCATCACCCGCCTAACATA
GGTGACCAAAGGGCCCTCTATCATACAGAAAATGCTTATGTCTCTGTAGTGTCTTCACAT
TATAGCAGAAAATTCACCCCAGAAATAGCCAAAAGACCCAAAGTAAGAGATCAAGAAGGA
AGAATCAACTACTACTGGACTCTACTTGAACCCGGGGATACAATAATATTTGAGGCAAAT
GGAAATCTAATAGCGCCAAGATATGCTTTCGCACTGAGTAGAGGCTTTGGATCAGGAATC
ATCAACTCAAATGCACCAATGGATGAATGTGATGCGAAGTGCCAAACACCTCAGGGAGCT
ATAAACAGCAGTCTTCCTTTCCAGAATGTACACCCAGTCACAATAGGAGAATGTCCAAAG
TATGTCAGGAGTGCAAAATTAAGGATGGTTACAGGACTAAGGAACATCCCATCCATTCAA
TCCAGAGGTTTGTTTGGAGCCATTGCCGGTTTCATTGAAGGGGGGTGGACTGGAATGGTA
GATGGTTGGTATGGTTATCATCATCAGAATGAGCAAGGATCTGGCTATGCTGCAGATCAA
AAAAGCACACAAAATGCCATTAATGGGATTACAAACAAGGTGAATTCTGTAATTGAAAAA
ATGAACACTCAATTCACAGCTGTGGGCAAAGAATTCAACAAATTGGAAAGAAGGATGGAA
AACTTAAATAAAAAAGTTGAAGATGGGTTTATAGACATTTGGACATATAATGCAGAATTG
TTGGTTCTACTGGAAAATGAAAGGACTTTGGATTTCCATGACTCCAATGTGAAGAATCTG
TATGAGAAAGTAAAAAGCCAATTAAAGAATAATGCCAAAGAAATAGGAAATGGGTGTTTT
GAATTCTATCACAAGTGTAACGATGAATGCATGGAGAGTGTAAAAAATGGAACTTATGAC
TATCCAAAATATTCCGAAGAATCAAAGTTAAACAGGGAGAAAATTGATGGAGTGAAATTG
GAATCAATGGGAGTCTATCAGATTCTGGCGATCTACTCAACAGTCGCCAGTTCTCTGGTT
CTTTTGGTCTCCCTGGGGGCAATCAGCTTCTGGATGTGTTCCAATGGGTCTTTGCAGTGT
AGAATATGCATC
>cds_ACB32202_A/Guangzhou/506/2006_2006//_HA
AAAGTAAAACTACTGGTCCTATTATGCACATTTACAGCTACATATGCAGACACAATATGT
ATCGGCTACCATGCCAACAACTCAACCGACACTGTTGACACAGTACTTGAAAAGAATGTG
ACAGTGACACACTCTGTCAACCTGCTTGAGGACAATCACAATGGAAAACTATGTCTATTA
AAAGGAATAGCCCCATTACAATTGGGTAATTGCAGCGTTGCCGGGTGGATCTTAGGAAAC
CCAGAATGCGAATTACTGATTTCCAAGGAGTCATGGTCCTACATTGTAGAAAAACCAAAT
CCTGAGAATGGAACATGTTACCCAGGGCATTTCGCCGACTATGAGGAACTGAGGGAGCAA
TTGAGTTCAGTATCTTCATTTGAGAGGTTCGAAATATTCCCCAAAGAAAGCTCATGGCCC
AACCACGTAACC---GGAGTATCAGCATCATGCTCCCATAATGGGGAAAGCAGCTTTTAC
AAAAATTTGCTATGGCTGACGAGAAAGAATGGTTTGTACCCAAACCTAAGCAAGTCCTAT
GCAAACAACAAAGAGAAAGAAGTCCTCGTACTATGGGGTGTTCATCACCCGCCAAACATA
GGTGACCAAATGACCCTCTATCATACAGAAAATGCTTATGTCTCTGTAGTGTCTTCACAT
TATAGCAGAAAATTCACCCCAGAAATAGCCAAAAGACCCAAAGTAAGAGATCAAGAAGGA
AGAATCAACTACTACTGGACTCTGCTTGAACCCGGGGATACAATAATATTTGAGGCAAAT
GGAAATCTAATAGCGCCAAGATATGCTTTCGCACTGAGTAGAGGCTTTGGATCAGGAATC
ATCAACTCAAATGCACCAATGGATGAATGTGATGCGAAGTGCCAAACACCTCAGGGAGCT
ATAAACAGCAGTCTTCCTTTCCAGAATGTACACCCAGTCACAATAGGAGAATGTCCAAAG
TATGTCAGGAGTGCAAAATTAAGGATGGTTACAGGACTAAGGAACATCCCATCCATTCAA
TCCAGAGGTTTGTTTGGAGCCATTGCCGGTTTCATTGAAGGGGGGTGGACTGGAATGGTA
GATGGTTGGTATGGTTATCATCACCAGAACGAGCAAGGATCTGGCTATGCTGCAGATCAA
AAAAGCACACAAAATGCCATTAATGGGATTACAAACAAGGTGAATTCTGTAATTGAGAAG
ATGAACACTCAATTCACAGCTGTGGGCAAAGAATTCAACAAATTGGAAAGAAGAATGGAA
AACTTAAATAAAAAAGTTGATGACGGGTTTATAGACGTTTGGACATATAATGCAGAACTG
TTGGTTCTACTGGAAAATGAAAGGACTTTGGATTTCCATGACTCCAATGTGAAGAATTTG
TATGAGAAAGTAAAAAACCAATTAAAGAATAATGCCAAAGAAATAGGAAATGGGTGTTTT
GAATTTTATCACAAGTGTAACGATGAATGCATGGAGAGTGTAAAAAATGGAACTTATGAC
TATCCAAAATATTCCGAAGAATCAAAGTTAAGCAGGGAGAAAATTGATGGAGTGAAATTG
GAATCAATGGGAGTCTATCAGATTCTGGCGATCTACTCAACAGTCGCCAGTTCTCTGGTT
CTTTTGGTCTCCCTGGGGGCAATCAGCTTCTGGATGTGTTCCAATGGGTCTTTGCAGTGT
AGAATATGCATC
>cds_AEK59838_A/Niigata/F95/2007_2007/02/26_HA
AAAGTAAAACTACTGGTCCTGTTATGCACATTTACAGCTACATATGCAGACACAATATGT
ATAGGCTACCATGCCAACAACTCAACCGACACTGTTGACACAGTACTTGAAAAGAATGTG
ACAGTGACACACTCTGTCAACCTGCTTGAGGACAGTCACAATGGAAAACTATGTCTATTA
AAAGGAATAGCCCCACTACAATTGGGTAATTGCAGCGTTGCCGGGTGGATCTTAGGAAAC
CCAGAATGCGAATTACTGATTTCCAAGGAGTCATGGTCCTACATTGTAGAAAAACCAGAT
CCTGAGAATGGAACATGTTACCCAGGGCATTTCGCTGACTATGAGGAACTGAGGGAGCAA
TTGAGTTCAGTATCTTCATTTGAGAGGTTCGAAATATTCCCCAAAGAAAGCTCATGGCCC
AACCACGTAACC---GGAGTATCAGCATCATGCTCCCATAATGGGAAAAGCAGTTTTTAC
AAAAATTTGCTATGGCTGACGGGGAAGAATGGTTTGTACCCAAACCTGAGCAAGTCCTAT
GCAAACAACAAAGAGAAAGAAGTCCTTGTACTATGGGGTGTTCATCACCCGCCAAACATA
GGTGACCAAAAGGCCCTCTATCATACAGAAAATGCTTATGTCTCTGTAGTGTCTTCACAT
TATAGCAAAAAATTCACCCCAGAAATAGCCAAAAGACCCAAAGTAAGAGATCAAGAAGGA
AGAATCAACTACTACTGGACTCTGCTTGAACCCGGGAATACAATAATATTTGAGGCAAAT
GGAAATCTAATAGCGCCAAGATATGCTTTCGCACTGAGTAGAGGCTTTGGATCAGGAATC
ATCAATTCAAATGCACCAATGGATAAATGTGATGCGAAGTGCCAAACACCTCAGGGAGCT
ATAAACAGCAGTCTTCCTTTCCAGAATGTGCACCCAGTCACAATAGGAGAGTGTCCAAAG
TATGTCAGGAGTGCAAAATTAAGGATGGTTACAGGACTAAGGAACATCCCATCCATTCAA
TCCAGAGGTTTGTTTGGAGCCATTGCCGGTTTCATTGAAGGAGGGTGGACTGGAATGGTA
GATGGTTGGTATGGTTATCATCATCAGAATGAGCAAGGATCTGGCTATGCTGCAGATCAA
AAAAGCACACAAAATGCCATTAATGGGATTACAAACAAGGTGAATTCTGTAATTGAGAAA
ATGAACACTCAATTCACAGCAGTGGGCAAAGAATTCAACAAATTGGAAAGAAGGATGGAA
AACTTAAATAAAAAAGTTGATGATGGGTTTATAGACATTTGGACATACAATGCAGAACTG
TTGGTTCTACTGGAAAATGAAAGGACTTTGGATTTCCATGACTCCAATGTGAAGAATCTG
TATGAGAAAGTAAAAAGCCAGTTAAAGAATAATGCCAAAGAAATAGGAAATGGGTGCTTT
GAATTCTATCACAAGTGTAACGATGAATGCATGGAGAGTGTAAAAAATGGAACTTATGAC
TATCCAAAATATTCCGAAGAATCAAAGTTAAACAGGGAGAAAATTGATGGAGTGAAATTG
GAATCAATGGGAGTCTATCAGATTCTGGCGATCTACTCAACAGTCGCCAGTTCTCTGGTT
CTTTTGGTCTCCCTGGGGGCAATCAGCTTCTGGATGTGTTCCAATGGGTCTTTGCAGTGT
AGAATATGCATC
>cds_ABV30613_A/Ohio/UR06-0100/2007_2007/01/29_HA
AAAGTAAAACTACTGATTCTGTTATGTACATTTACAGCTACATATGCAGACACAATATGT
ATAGGCTACCATGCCAACAACTCGACCGACACTGTTGACACAGTACTTGAGAAGAATGTG
ACAGTGACACACTCTGTCAACCTACTTGAGGACAGTCACAATGGAAAACTATGTCTACTA
AAAGGAATAGCCCCACTACAATTGGGTAATTGCAGCGTTGCCGGATGGATCTTAGGAAAC
CCAGAATGCGAATTGCTGATTTCCAAGGAATCATGGTCCTACATTGTAGAGACACCAAAT
CCTGAGAATGGAACATGTTACCCAGGGTATTTCGCCGACTATGAGGAGCTGAGAGAGCAA
TTGAGTTCAGTATCTTCATTTGAGAGGTTCGAAATATTCCCCAAAGAGAGCTCATGGCCC
AACCACGTAACC---GGAGTATCAGCATCATGCTCCCATAACGGGAAAAGCAGTTTTTAC
AGAAATTTGCTATGGCTGACGGGGAAGAATGGTTTGTATCCAAACCTGAGCAAGTCCTAT
GCAAACAACAAAGAGAAAGAAGTCCTTGTACTGTGGGGTGTTCATCACCCGCCTAACATA
GGGGACCAAAGGGCCCTCTATCATACAGAAAATGCTTATGTCTCTGTAGTGTCTTCACAT
TATAGCAGAAGATTCACCCCAGAAATAGCCAAAAGACCCAAGGTGAGAGATCAGGAAGGA
AGAATCAACTACTACTGGACTCTGCTTGAACCCGGGGATACAATAATATTTGAGGCAAAT
GGAAATCTAATAGCGCCAAGGTTTGCTTTCGCACTGAGTAGAGGCTTTGGATCAGGAATC
ATCACCTCAAATGCACCAATGGATGAATGTGATGCGAAATGTCAAACACCTCAGGGAGCT
ATAAACAGCAGTCTTCCTTTCCAGAATGTACACCCAGTCACAATAGGAGAGTGTCCAAAG
TATGTCAGGAGTACAAAATTAAGAATGGTTACAGGACTAAGGAACATCCCATCCATTCAA
TCCAGAGGTTTATTTGGAGCCATTGCCGGTTTCATTGAAGGGGGGTGGACTGGAATGGTA
GATGGTTGGTATGGTTATCACCATCAGAATGAGCAAGGATCTGGGTATGCAGCAGATCAA
AAAAGCACACAAAATGCCATTAACGGGATTACAAACAAGGTGAATTCTGTAATTGAGAAA
ATGAACACTCAATTCACAGCTGTGGGCAAAGAATTCAACAAATTGGAAAGAAGGATGAAA
AACTTAAATAAAAAAGTTGATGATGGGTTTCTAGACATTTGGACATATAACGCAGAATTG
TTGGTTCTACTGGAAAATGAAAGGACTTTGGACTTCCATGACTCCAACGTGAAGAATCTG
TATGAGAAAGTAAAAAGCCAATTAAAGAATAATGCCAAAGAAATAGGAAACGGGTGTTTT
GAATTCTATCACAAGTGTAACGATGAATGCATGGAGAGTGTGAAAAATGGAACTTATGAC
TATCCAAAATATTCCGAAGAATCAAAGTTGAACAGGGAGAAAATTGATGGAGTGAAATTG
GAATCAATGGGAGTCTATCAGATTTTGGCGATCTACTCAACAGTCGCCAGTTCCCTGGTT
CTTTTGGTCTCCCTGGGGGCAATCAGCTTCTGGATGTGTTCCAATGGGTCTTTGCAGTGT
AGAATATGCATC
>cds_ABW39971_A/New_York/UR06-0199/2007_2007/02/07_HA
AAAGTAAAACTACTGGTCCTGTTATGCACATTTACAGCTACATATGCAGACACAATATGT
ATAGGCTACCATGCCAACAACTCAACCGACACTGTTGACACAGTACTTGAGAAGAATGTG
ACAGTGACACACTCTGTCAACCTGCTTGAGGACAGTCACAATGGAAAATTATGTCTATTA
AAAGGAATAGCCCCACTACAATTGGGTAATTGCAGCGTTGCCGGATGGATCTTAGGAAAC
CCAGAATGCGAATTACTGATTTCCAGGGAATCATGGTCCTACATTGTAGAAAAACCAAAT
CCTGAGAATGGAACATGTTACCCAGGGCATTTCGCCGACTATGAGGAACTGAGGGAGCAA
TTGAGTTCAGTATCTTCATTTGAGAGATTCGAAATATTTCCCAAAGAAAGCTCATGGCCC
AACCACACAACC---GGAGTATCAGCATCATGCTCCCATAATGGGGAAAGCAGTTTTTAC
AAAAATTTGCTATGGCTGACGGGGAAGAATGGTTTGTACCCAAACCTGAGCAAGTCCTAT
GCAAACAACAAAGAGAAAGAAGTCCTTGTACTATGGGGTGTTCATCACCCGCCTAACATA
GGTGACCAAAGGGCCCTCTATCATACAGAAAATGCTTATGTCTCTGTAGTGTCTTCACAT
TATAGCAGAAAATTCACCCCAGAAATAGCCAAAAGACCCAAAGTAAGAGATCAAGAAGGA
AGAATCAACTACTACTGGACTCTACTTGAACCCGGGGATACAATAATATTTGAGGCAAAT
GGAAATCTAATAGCGCCAAGATATGCTTTCGCACTGAGTAGAGGCTTTGGATCAGGAATC
ATCAACTCAAATGCATCAATGGGTGAATGTGATGCGAAGTGCCAGACACCTCAGGGAGCT
ATAAACAGCAGTCTTCCTTTCCAGAATGTACACCCAGTCACAATAGGAGAGTGTCCAAAG
TATGTCAGGAGTGCAAAATTAAGGATGGTTACAGGACTAAGGAACATCCCATCCATTCAA
TCCAGAGGTTTGTTTGGAGCCATTGCCGGTTTCATTGAAGGGGGGTGGACTGGAATGGTA
GATGGTTGGTATGGTTATCATCATCAGAATGAGCAAGGATCTGGCTATGCTGCAGATCAA
AAAAGCACACAAAATGCCATTAATGGGATTACAAACAAGGTGAATTCTGTAATTGAGAAA
ATGAACACTCAATTCACAGCTGTGGGCAAAGAATTCAACAAATTGGAAAGAAGGATGGAA
AACTTAAATAAAAAAGTTGATGATGGGTTTATAGACATTTGGACATATAATGCAGAATTG
TTGGTTCTACTGGAAAATGAAAGGACTTTGGATTTCCATGACTCCAATGTGAAGAATCTG
TATGAGAAAGTAAAAAGCCAATTAAAGAATAATGCCAAAGAAATAGGAAATGGGTGTTTT
GAATTCTATCACAAGTGTAATGATGAATGCATGGAGAGTGTAAAAAATGGAACTTATGAC
TATCCAAAATATTCCGAAGAATCAAAGTTAAACAGGGAGAAAATTGATGGAGTGAAATTG
GAATCAATGGGAGTCTATCAGATTCTGGCGATCTACTCAACAGTCGCCAGTTCTCTGGTT
CTTTTGGTCTCCCTGGGGGCAATCAGCTTCTGGATGTGTTCCAATGGGTCTTTGCAGTGT
AGAATATGCATC
>cds_BAI44855_A/Thailand/500/2007_2007//_HA
AAAGTAAAACTACTGGTCCTGTTATGCACATTTACAGCTACATATGCAGACACAATATGT
ATAGGCTACCATGCTAACAACTCGACCGACACTGTTGACACAGTACTTGAAAAGAATGTG
ACAGTGACACACTCTGTCAACCTGCTTGAGAACAGTCACAATGGAAAACTATGTCTATTA
AAAGGAATAGCCCCACTACAATTGGGTAATTGCAGCGTTGCCGGGTGGATCTTAGGAAAT
CCAGAATGCGAATTACTGATTTCCAAGGAGTCATGGTCCTACATTGTAGAAAAACCAAAT
CCTGAGAATGGAACATGTTACCCAGGGCATTTCGCTGACTATGAGGAACTGAGGGAGCAA
TTGAGTTCAGTATCTTCATTTGAGAGGTTCGAAATATTCCCCAAAGAAAGCTCATGGCCC
AACCACGTAACC---GGAGTGTCAGCATCATGCTCCCATAATGGGGAAAGCAGTTTTTAC
AGAAATTTGCTATGGCTGACGGGAAAGAATGGTTTGTACCCAAACCTGAGCAAGTCCTAT
GCAAACAACAAAGAAAAAGAAGTCCTTGTACTATGGGGTGTTCATCACCCGCCAAACATA
GGTGACCAAAAGGCCCTCTATCATACAGAGAATGCTTATGTCTCTGTAATGTCTTCACAT
TATAGCAGAAAATTCACCCCAGAAATAGCCAAAAGACCCAAAGTAAGAGATCGAGAAGGA
AGAATCAACTACTACTGGACTCTGCTTGAACCCGGGGATACAATAATATTTGAGGCAAAT
GGAAATCTAATAGCGCCAAGATATGCTTTCGCACTGAGTAGAGGCTTTGGATCAGGAATC
ATCAACTCAAATGCACCAATGGATAAATGTGATGCGAAGTGCCAAACACCTCAGGGAGCT
ATAAACAGCAGTCTTCCTTTCCAGAATGTACACCCAGTCACAATAGGAGAGTGTCCAAAG
TATGTCAGGAGTGCAAAATTAAGGATGGTTACAGGACTAAGGAACATCCCATCCATTCAA
TCCAGAGGTTTGTTTGGAGCCATTGCCGGTTTCATTGAAGGAGGGTGGACTGGAATGGTA
GATGGTTGGTATGGTTATCATCATCAGAATGAGCAAGGATCTGGCTATGCTGCAGATCAA
AAAAGCACACAAAATGCCATTAATGGGATTACAAACAAGGTGAATTCTGTAATTGAGAAA
ATGAACACTCAATTCACAGCAGTGGGCAAAGAATTCAACAAATTGGAAAGAAGAATGGAA
AATTTGAATAAAAAAGTTGATGATGGGTTTATAGACATTTGGACATATAATGCAGAACTG
TTGGTTCTACTGGAAAATGAAAGGACTTTGGATTTCCATGACTCCAATGTGAAGAATCTG
TATGAGAAAGTAAAAAGCCAGTTAAAGAATAATGCCAAAGAAATAGGAAATGGGTGTTTT
GAATTCTATCACAAGTGTAACGATGAATGCATGGAGAGTGTAAAGAATGGAACTTATGAC
TATCCAAAATATTCCGAAGAATCAAAGTTAAACAGGGAGAAAATTGATGGAGTGAAATTG
GAATCAATGGGAGTCTATCAGATTCTGGCGATCTACTCAACAGTCGCCAGTTCTCTGGTT
CTTTTGGTCTCCCTGGGGGCAATCAGCTTCTGGATGTGTTCCAATGGGTCTTTGCAGTGT
AGAATATGCATC
>cds_ACM51318_A/Michigan/06/2008_2008/11/29_HA
AAAGTAAAACTACTGGTCCTGTTATGCACATTTACAGCTACATATGCAGACACAATATGT
ATAGGCTACCATGCTAACAACTCGACCGACACTGTTGACACAGTACTTGAAAAGAATGTG
ACAGTGACACACTCTGTCAACCTGCTTGAGAACAGTCACAATGGAAAACTATGCCTATTA
AAAGGAATAGCCCCACTACAATTGGGTAACTGCAGCGTTGCCGGGTGGATCTTAGGAAAC
CCAGAATGCGAATTACTGATTTCCAAGGAGTCATGGTCCTACATTGTAGAAAAACCAACT
CCTGAGAATGGAACATGTTACCCAGGGCATTTCGCTGACTATGAGGAACTGAGGGAGCAA
TTGAGTTCAGTATCTTCATTTGAGAGGTTCGAAATATTCCCCAAAGAAAGCTCATGGCCC
AACCACGTAACC---GGAGTGTCAGCATCATGCTCCCATAATGGGGAAAGCAGTTTTTAC
AGAAATTTGCTATGGCTGACGGGGAAGAATGGTTTGTACCCAAACCTGAGCAAGTCCTAT
GCAAACAACAAAGAAAAAGAAGTCCTTGTACTATGGGGTGTTCATCACCCGCCAAACATA
GTTGACCAAAAGACCCTCTATCGTACAGAAAATGCTTATGTTTCTGTAGTGTCTTCACAT
TATAGCAGAAAATTCACCCCAGAAATAGCCAAAAGACCCAAAGTAAGAGATCAAGAAGGA
AGAATCAACTACTACTGGACTTTGCTTGAACCCGGGGATACAATAATATTTGAGGCAAAT
GGAAATCTAATAGCGCCAAGATATGCTTTCGCACTGAGTAGAGGCTTTGGATCAGGAATC
ATCAACTCAAATGCACCAATGGATAAATGTGATGCGAAATGCCAAACACCTCAGGGAGCT
ATAAACAGTAGTCTTCCTTTCCAGAACGTACACCCAGTCACAATAGGAGAGTGTCCAAAG
TATGTCAGGAGTGCAAAATTAAGGATGGTTACAGGACTAAGGAACATCCCATCCATTCAA
TCCAGAGGTTTGTTTGGAGCCATTGCCGGTTTCATTGAAGGGGGGTGGACTGGAATGGTA
GATGGTTGGTATGGTTATCATCATCAGAATGAGCAAGGATCTGGCTATGCTGCAGATCAA
AAAAGCACACAAAATGCCATTAATGGGATTACAAACAAGGTGAATTCTGTAATTGAGAAA
ATGAACACTCAATTCACAGCAGTGGGCAAAGAATTCAACAAATTGGAAAGAAGGGTGGAA
AACTTGAATAAAAAAGTTGATGATGGGTTTATAGACATTTGGACATATAATGCAGAACTG
TTGGTTCTACTGGAAAATGAAAGGACTTTGGATTTCCATGACTCCAATGTGAAGAATCTG
TATGAGAAAGTAAAAAGCCAGTTAAAGAATAATGCTAAAGAAATAGGAAATGGGTGTTTT
GAATTCTATCACAAGTGTAACGATGAATGCATGGAGAGTGTAAAGAATGGAACTTATGAC
TATCCAAAATATTCCGAAGAATCAAAGTTAAACAGGGAGAAAATTGATGGAGTGAAATTG
GAATCAATGGGAGTCTATCAGATTCTGGCGATCTACTCAACAGTCGCCAGTTCTCTGGTT
CTTTTGGTCTCCCTGGGGGCAATCAGCTTCTGGATGTGTTCCAATGGGTCTTTGCAGTGT
AGAATATGCATC
>cds_ACK76356_A/Hawaii/21/2008_2008/10/25_HA
AAAGTAAAACTACTGGTCCTGTTATGCACATTTACAGCTACATATGCAGACACAATATGT
ATAGGCTACCATGCTAACAACTCGACCGACACTGTTGACACAGTACTTGAAAAGAATGTG
ACAGTGACACACTCTGTCAACCTGCTTGAGAACAGTCACAATGGAAAACTATGTCTATTA
AAAGGAATAGCCCCACTACAATTGGGTAACTGCAGCGTTGCCGGGTGGATCTTAGGAAAC
CCAGAATGCGAATTACTGATTTCCAAAGAGTCATGGTCCTACATTGTAGAAAAACCAAAT
CCTGAGAATGGAACATGTTACCCAGGGCATTTCACTGACTATGAGGAACTGAGGGAGCAA
TTGAGTTCAGTATCTTCATTTGAGAGGTTCGAAATATTCCCCAAAGAAAGCTCATGGCCC
AACCACGTAACC---GGAGTGTCAGCATCATGCTCCCATAATGGGGAAAGCAGTTTTTAC
AGAAATTTGCTATGGCTGACGGGGAAGAATGGTTTGTACCCAAACCTGAGCAAGTCCTAT
GCAAACAACAAAGAAAAAGAAGTCCTTGTACTATGGGGTGTTCATCACCCGCCAAACATA
GTTAACCAAAAGACCCTCTATCGTACAGAAAATGCTTATGTTTCTGTAGTGTCTTCACAT
TATAGCAGAAAATTCACCCCAGAAATAGCCAAAAGACCCAAAGTAAGAGATCAAGAAGGA
AGAATCAACTACTACTGGACTCTGCTTGAACCCGGGGATACAATAATATTTGAGGCAAAT
GGAAATCTAATAGCGCCAAGATATGCTTTCGCACTGAGTAGAGGCTTTGGATCAGGACTC
ATCAACTCAAATGCACCAATGGATAAATGTGATGCGAAGTGCCAAACACCTCAGGGAGCT
ATAAACAGCAGTCTTCCTTTCCAGAACGTACACCCAGTCACAATAGGAGAGTGTCCAAAG
TATGTCAGGAGTGCAAAATTAAGGATGGTTACAGGACTAAGGAACATCCCATCCATTCAA
TCCAGAGGTTTGTTTGGAGCCATTGCCGGTTTCATTGAAGGGGGGTGGACTGGAATGGTA
GATGGTTGGTATGGTTATCATCATCAGAATGAGCAAGGATCTGGCTATGCTGCAGATCAA
AAAAGCACACAAAATGCCATTAATGGGATTACAAACAAGGTGAATTCTGTAATTGAGAAA
ATGAACACTCAATTCACAGCAGTGGGCAAAGAATTCAACAAATTGGAAAGAAGGATGGAA
AACTTGAATAAAAAAGTTGATGATGGGTTTATAGACATTTGGACATATAATGCAGAACTG
TTGGTTCTACTGGAAAATGAAAGGACTTTGGATTTCCATGACTCCAATGTGAAGAATCTG
TATGAGAAAGTAAAAAGCCAGTTAAAGAATAATGCTAAAGAAATAGGAAATGGGTGTTTT
GAATTCTATCACAAGTGTAACGATGAATGCATGGAGAGTGTAAAGAATGGAACTTATGAC
TATCCAAAATATTCCGAAGAATCAAAGTTAAACAGGGAGAAAATTGATGGAGTGAAATTG
GAATCAATGGGAGTCTATCAGATTCTGGCGATCTACTCAACAGTCGCCAGTTCTCTGGTT
CTTTTGGTCTCCCTGGGGGCAATCAGCTTCTGGATGTGTTCCAATGGGTCTTTGCAGTGT
AGAATATGCATC
>cds_AEO01699_A/Mexico/UASLP-008/2008_2008/01/01_HA
AAAGTAAAACTACTGGTCCTGTTATGCACATTTACAGCTACATATGCAGACACAATATGT
ATAGGCTACCATGCTAACAACTCGACCGACACTGTTGACACAGTACTTGAAAAAAATGTG
ACAGTGACACACTCTGTCAACCTGCTTGAGAACAGTCACAATGGAAAACTATGTCTATTA
AAAGGAATAGCCCCACTACAATTGGGTAATTGCAGCGTTGCCGGGTGGATCTTAGGAAAC
CCAGAATGCGAATTACTGATTTCCAAGGAGTCATGGTCCTACATTGTAGAAAAACCAAAT
CCTGAGAATGGAACATGTTACCCAGGGCATTTCGCTGACTATGAGGAACTGAGGGAGCAA
TTGAGTTCAGTATCTTCATTTGAGAGGTTCGAAATATTCCCCAAAGAAAGCTCATGGCCC
AACCACGTAACC---GGAGTGTCAGCATCATGCTCCCATAATGGGGAAAGCAGTTTTTAC
AGAAATTTGCTATGGCTGACGGGGAAGAATGGTTTGTACCCAAACCTGAGCAAGTCCTAT
GCAAACAACAAAGAAAAAGAAGTCCTTGTACTATGGGGTGTTCATCACCCGCCAAACATA
GGTGACCAAAAGGCCCTCTATCATACAGAAAATGCTTATGTTTCTGTAGTGTCTTCACAT
TATAGCAGAAAATTCACCCCAGAAATAGCCAAAAGACCCAAAGTAAGAGATCAAGAAGGA
AGAATCAACTACTACTGGACTCTGCTTGAACCCAGGGATACAATAATATTTGAGGCAAAT
GGAAATCTAATAGCGCCAAGATATGCCTTCGCACTGAGTAGAGGCTTTGGATCAGGAATC
ATCAACTCAAATGCACCAATGGATAAATGTGATGCGAAGTGCCAAACACCTCAAGGAGCT
ATAAACAGCAGTCTTCCTTTCCAGAACGTACACCCAGTCACAATAGGAGAGTGTCCAAAG
TATGTCAGGAGTGCAAAATTAAGGATGGTTACAGGACTAAGGAACATCCCATCCATTCCA
TCCAGAGGTTTGTTTGGAGCCATTGCCGGTTTCATTGAAGGGGGGTGGACTGGAATGGTA
GATGGTTGGTATGGTTATCATCATCAGAATGAGCAAGGATCTGGCTATGCTGCAGATCAA
AAAAGCACACAAAATGCCATTAATGGGATTACAAACAAGGTGAATTCTGTAATTGAGAAA
ATGAACACTCAATTCACAGCAGTGGGCAAAGAATTCAACAAATTGGAAAGAAGGATGGAA
AACTTGAATAAAAAAGTTGATGATGGGTTTATAGACATTTGGACATATAATGCAGAACTG
TTGGTTCTACTGGAAAATGAAAGGACTTTGGATTTCCATGACTCCAATGTGAAGAATCTG
TATGAGAAAGTAAAAAGCCAGTTAAAGAATAATGCTAAAGAAATAGGAAATGGGTGTTTT
GAATTCTATCACAAGTGTAACGATGAATGCATGGAGAGTGTAAAGAATGGAACTTATGAC
TATCCAAAATATTCCGAAGAATCAAAGTTAAACAGGGAGAAAATTGATGGAGTGAAATTG
GAATCAATGGGAGCCTATCAGATTCTGGCGATCTACTCAACAGGCGCCAGTTCTCTGGTC
CTTTTGGTCTCCCTGGGGGCAATCAGCTTCTGGATGTGTTCCAATGGGTCTTTGCAGCGT
AGAATATGCATC
>cds_ADG23244_A/Tehran/523/2008_2008/01/05_HA
AAAGCAAAACTACTGGTCCTGTTATGCACATTTACAGCTACATATGCAGACACAATATGT
ATAGGCTACCATGCTAACAACTCGACCGACACTGTTGACACAGTACTTGAAAAGAATGTG
ACAGTGACACACTCTGTCAACCTGCTTGAGAACAGTCACAATGGAAAACTATGTCTATTA
AAAGGAATAGCCCCACTACAATTGGGTAATTGCAGCGTTGCCGGGTGGATCTTAGGAAAC
CCAGAATGCGAATTACTGATTTCCAAGGAGTCATGGTCCTACATTGTAGAAAAACCAGAT
CCTGAGAATGGAACATGTTACCCAGGGCATTTCGCTGACTATGAGGAACTGAGGGAGCAA
TTGAGTTCAGTATCTTCATTTGAGAGGTTCGAAATATTCCCCAAAGAAAGCTCATGGCCC
AACCACGTAACC---GGAGTGTCAGCATCATGCTCCCATAATGGGGAAAGCAGTTTTTAC
AGAAATTTGCTATGGCTGACGGGGAAGAATGGTTTGTACCCAAACCTGAGCAAGTCCTAT
GCAAACAACAAAGAAAAAGAAGTCCTTGTACTATGGGGTGTTCATCACCCGCCAAACATA
GGTGACCAAAAGGCCCTCTATCATACAGAAAATGCTTATGTTTCTGTAGTGTCTTCACAT
TATAGCAGAAAATTCACCCCAGAAATAGCCAAAAGACCCAAAGTAAGAGATCAAGAAGGA
AGAATCAACTACTACTGGACTCTGCTTGAACCCGGGGATACAATAATATTTGAGGCAAAT
GGAAATCTAATAGCGCCAAGATATGCTTTCGCACTGAGTAGAGGCTTTGGATCAGGAATC
ATCAACTCAAATGCACCAATGGATAAATGTGATGCGAAGTGCCAAACACCTCAGGGAGCT
ATAAACAGCAGTCTTCCTTTCCAGAACGTACACCCAGTCACTATAGGAGAGTGTCCAAAG
TATGTCAGGAGTGCAAAATTAAGGATGGTTACAGGACTAAGGAACATCCCATCCATTCAA
TCCAGAGGTTTGTTTGGAGCCATTGCCGGTTTCATTGAAGGGGGGTGGACTGGAATGGTA
GATGGTTGGTATGGTTATCATCATCAGAATGAGCAAGGATCTGGCTATGCTGCAGATCAA
AAAAGCACACAAAATGCCATTAATGGGATTACAAACAAGGTGAATTCTGTAATTGAGAAA
ATGAACACTCAATTCACAGCAGTGGGCAAAGAATTCAACAAATTGGAAAGAAGGATGGAA
AACTTGAATAAAAAAGTTGATGATGGGTTTATAGACATTTGGACATATAATGCAGAACTT
TTGGTTCTACTGGAAAATGAAAGGACTTTGGATTTCCATGACTCCAATGTGAAGAATCTG
TATGAGAAAGTAAAAAGCCAGTTAAAGAATAATGCTAAAGAAATAGGAAATGGGTGTTTT
GAATTCTATCACAAGTGTAACGATGAATGCATGGAGAGTGTAAAGAATGGAACTTATGAC
TATCCAAAATATTCCGAAGAATCAAAGTTAAACAGGGAGAAAATTGATGGAGTGAAATTG
GAATCAATGGGAGTCTATCAGATTCTGGCGATCTACTCAACAGTCGCCAGTTCTCTGGTT
CTTTTGGTCTCCCTGGGGGCAATCAGCTTCTGGATGTGTTCCAATGGGTCTTTGCAGTGT
AGAATATGCATC
