# Supplementary material for: phydms: software for phylogenetic analyses informed by deep mutational scanning
Source: PeerJ. 2017 Jul 31;5:e3657. doi: 10.7717/peerj.3657 (PMC5541924; doi:10.7717/peerj.3657)
Supplement: File S8 [file peerj-05-3657-s008.zip › alignment_size/phydms_max_1/modelparams.txt]

beta = 1.97266
kappa = 5.22817
omega = 0.416038
phiA = 0.398199
phiC = 0.178254
phiG = 0.221836
