# Supplementary material for: phydms: software for phylogenetic analyses informed by deep mutational scanning
Source: PeerJ. 2017 Jul 31;5:e3657. doi: 10.7717/peerj.3657 (PMC5541924; doi:10.7717/peerj.3657)
Supplement: File S8 [file peerj-05-3657-s008.zip › alignment_size/phydms_max_1/tree.newick]

((((((((((((((((((((((cds_ACM51318_A/Michigan/06/2008_2008/11/29_HA:0.03941,cds_AEK59838_A/Niigata/F95/2007_2007/02/26_HA:0.01439):0.00820,cds_ACB32201_A/Guangzhou/483/2006_2006//_HA:0.04337):0.01012,cds_AFJ78419_A/Malaysia/30025/2004_2004/10/23_HA:0.00852):0.03130,cds_AFO66213_A/Neimenggu/52/2002_2002//_HA:0.01240):0.00272,cds_ABB03123_A/New_York/486/2003_2003/01/21_HA:0.01686):0.01178,cds_ACR15304_A/Taiwan/5072/1999_1999/12/31_HA:0.01224):0.00923,(cds_ABA18037_A/New_York/308/2001_2001/02/12_HA:0.00804,cds_ABS76427_A/Thailand/Siriraj-07/2000_2000//_HA:0.00998):0.01180):0.02198,cds_AAK70454_A/Hong_Kong/1035/1998_1998//_HA:0.01265):0.00652,cds_AFO64879_A/Johannesburg/159/1997_1997//_HA:0.01673):0.05410,(((cds_AFQ90533_A/Wellington/47/1992_1992//_HA:0.01000,(cds_AFO64868_A/Shanghai/8/1996_1996//_HA:0.02005,cds_ABE11922_A/New_York/620/1995_1995/12/23_HA:0.01384):0.03286):0.01344,cds_AFQ90528_A/Florida/2/1993_1993//_HA:0.02514):0.00164,cds_ACF41933_A/Texas/36/1991_1991//_HA:0.01056):0.00353):0.01612,cds_BAA02768_A/Suita/1/1989_1989//_HA:0.00708):0.00895,cds_AFQ90532_A/Victoria/36/1988_1988//_HA:0.02328):0.00171,(cds_ABQ44416_A/Memphis/1/1987_1987//_HA:0.00893,cds_ABO44123_A/Texas/2922-3/1986_1986//_HA:0.00179):0.00717):0.05080,(cds_ABP49349_A/Memphis/1/1984_1984//_HA:0.01469,cds_CAC18524_A/Fiji/15899/83_1983//_HA:0.02323):0.02405):0.00735,(cds_ABD77818_A/Baylor/11735/1982_1982//_HA:0.02919,cds_ABO52258_A/Baylor/4052/1981_1981//_HA:0.01278):0.00547):0.01228,cds_ABO33006_A/Maryland/2/1980_1980//_HA:0.02153):0.00000,(cds_ABP49338_A/California/10/1978_1978//_HA:0.00000,cds_ABW36311_A/Albany/8/1979_1979//_HA:0.00354):0.00532):0.00354,cds_ABD60944_A/Hong_Kong/117/1977_1977//_HA:0.00000):0.01443,cds_AGQ47811_A/FLW/1951_1951//_HA:0.01968):0.09125,((cds_AFV53260_A/Kw/1/1957_1957//_HA:0.04419,cds_ADT78908_A/Netherlands/001R1/1953_1953//_HA:0.00664):0.04807,cds_ABD60966_A/Malaysia/1954_1954//_HA:0.06921):0.01701):0.00953,cds_ADT78868_A/Netherlands/001G1/1950_1950//_HA:0.00000):0.28886,cds_ABK57093_A/Thailand/271/2005_2005/07/14_HA:0.69262):0.00000;
