# Supplementary material for: phydms: software for phylogenetic analyses informed by deep mutational scanning
Source: PeerJ. 2017 Jul 31;5:e3657. doi: 10.7717/peerj.3657 (PMC5541924; doi:10.7717/peerj.3657)
Supplement: File S8 [file peerj-05-3657-s008.zip › alignment_size/phydms_max_2/modelparams.txt]

beta = 1.92456
kappa = 5.45321
omega = 0.452871
phiA = 0.396991
phiC = 0.178202
phiG = 0.22237
