# Supplementary material for: phydms: software for phylogenetic analyses informed by deep mutational scanning
Source: PeerJ. 2017 Jul 31;5:e3657. doi: 10.7717/peerj.3657 (PMC5541924; doi:10.7717/peerj.3657)
Supplement: File S8 [file peerj-05-3657-s008.zip › alignment_size/phydms_max_2/tree.newick]

(cds_ABK57093_A/Thailand/271/2005_2005/07/14_HA:0.84601,(cds_ADT78868_A/Netherlands/001G1/1950_1950//_HA:0.00000,(((cds_ABD60966_A/Malaysia/1954_1954//_HA:0.04046,cds_ABP49481_A/Albany/12/1951_1951//_HA:0.00333):0.03378,(((cds_AFV53260_A/Kw/1/1957_1957//_HA:0.00757,cds_ABD15258_A/Denver/1957_1957//_HA:0.01972):0.03822,cds_ADT78908_A/Netherlands/001R1/1953_1953//_HA:0.00585):0.00000,cds_ABD61735_A/Fort_Warren/1/1950_1950//_HA:0.01484):0.05541):0.01134,(((((cds_ABO33006_A/Maryland/2/1980_1980//_HA:0.02176,cds_ABP49448_A/Albany/20/1978_1978//_HA:0.00000):0.00179,(((((((cds_AFQ90532_A/Victoria/36/1988_1988//_HA:0.00713,cds_ACL12261_A/Siena/9/1989_1989/01/02_HA:0.01443):0.01632,((((cds_ACF41933_A/Texas/36/1991_1991//_HA:0.00173,cds_ABF21276_A/Texas/36/1991_1991//_HA:0.00354):0.00890,(cds_AFQ90528_A/Florida/2/1993_1993//_HA:0.02388,(((((cds_ABG88322_A/New_York/650/1995_1995/12/15_HA:0.01250,cds_AFO64868_A/Shanghai/8/1996_1996//_HA:0.01969):0.00000,cds_ABI20848_A/New_York/646/1996_1996/01/08_HA:0.02158):0.00194,cds_ABE11922_A/New_York/620/1995_1995/12/23_HA:0.01232):0.01460,cds_AFO64901_A/Moscow/13/1998_1998//_HA:0.04948):0.01868,cds_AFQ90533_A/Wellington/47/1992_1992//_HA:0.00744):0.01466):0.00320):0.00489,(((cds_AFO64802_A/Nanchang/16A/1999_1999//_HA:0.00859,(((cds_ACR15304_A/Taiwan/5072/1999_1999/12/31_HA:0.01350,(((cds_AFO66213_A/Neimenggu/52/2002_2002//_HA:0.01281,((cds_ABS71664_A/Thailand/CU41/2006_2006//_HA:0.02675,(((((cds_ACM51318_A/Michigan/06/2008_2008/11/29_HA:0.01063,cds_ACK76356_A/Hawaii/21/2008_2008/10/25_HA:0.00711):0.02892,cds_AEK59838_A/Niigata/F95/2007_2007/02/26_HA:0.01426):0.00175,cds_AFJ78463_A/Malaysia/33166/2005_2005/12/06_HA:0.00895):0.00708,cds_ACB32201_A/Guangzhou/483/2006_2006//_HA:0.04361):0.00187,cds_AFO66246_A/Hong_Kong/2637/2004_2004//_HA:0.00356):0.00530):0.00201,cds_AFJ78419_A/Malaysia/30025/2004_2004/10/23_HA:0.00897):0.03116):0.00147,(cds_ABV30613_A/Ohio/UR06-0100/2007_2007/01/29_HA:0.03804,cds_ABB03123_A/New_York/486/2003_2003/01/21_HA:0.00524):0.01264):0.00000,cds_ABB53740_A/New_York/497/2003_2003/02/26_HA:0.01428):0.01177):0.00906,((((cds_AFO66158_A/Chile/8885/2001_2001//_HA:0.01640,cds_ADY04727_A/Taiwan/141/2002_2002//_HA:0.00727):0.00541,cds_ABA18037_A/New_York/308/2001_2001/02/12_HA:0.00540):0.00361,cds_ABS76427_A/Thailand/Siriraj-07/2000_2000//_HA:0.00907):0.00178,cds_ABD94976_A/Canterbury/27/2000_2000/08/14_HA:0.00542):0.01001):0.02132,cds_AAK70454_A/Hong_Kong/1035/1998_1998//_HA:0.01287):0.00197):0.00510,cds_AFO64879_A/Johannesburg/159/1997_1997//_HA:0.01620):0.00195,cds_AFJ78298_A/Malaysia/11641/1997_1997/01/16_HA:0.00776):0.05394):0.01487,cds_BAA02768_A/Suita/1/1989_1989//_HA:0.00713):0.00899):0.00341,((cds_ABO44123_A/Texas/2922-3/1986_1986//_HA:0.00000,cds_ABP49360_A/New_York/2924-1/1986_1986//_HA:0.00360):0.00181,cds_ABQ44416_A/Memphis/1/1987_1987//_HA:0.00899):0.00560):0.05162,(((cds_ABO38406_A/Tonga/14/1984_1984//_HA:0.00603,cds_ABP49349_A/Memphis/1/1984_1984//_HA:0.00711):0.00851,cds_CAC18524_A/Fiji/15899/83_1983//_HA:0.02350):0.00000,(cds_ABO52797_A/Christ_s_Hospital/157/1982_1982//_HA:0.00359,cds_ABO33025_A/New_Zealand/7/1983_1983//_HA:0.00178):0.00182):0.02612):0.00346,cds_ABO38362_A/India/6263/1980_1980//_HA:0.00681):0.00381,(cds_ABO52258_A/Baylor/4052/1981_1981//_HA:0.01302,cds_ABD77818_A/Baylor/11735/1982_1982//_HA:0.02906):0.00353):0.01464,((cds_ABP49338_A/California/10/1978_1978//_HA:0.00000,cds_ABQ01322_A/USSR/46/1979_1979//_HA:0.00896):0.00000,cds_ABW36311_A/Albany/8/1979_1979//_HA:0.00357):0.00535):0.00179):0.00179,cds_ABD60944_A/Hong_Kong/117/1977_1977//_HA:0.00000):0.00710,(cds_AAA43171_A/Leningrad/1954/1_1954//_HA:0.00356,cds_ABD60933_A/USSR/92/1977_1977//_HA:0.00000):0.00905):0.00900,cds_AGQ47811_A/FLW/1951_1951//_HA:0.01817):0.09394):0.00949):0.13305):0.00000;
