# Supplementary material for: phydms: software for phylogenetic analyses informed by deep mutational scanning
Source: PeerJ. 2017 Jul 31;5:e3657. doi: 10.7717/peerj.3657 (PMC5541924; doi:10.7717/peerj.3657)
Supplement: File S8 [file peerj-05-3657-s008.zip › alignment_size/phydms_max_3/modelparams.txt]

beta = 1.86847
kappa = 5.37426
omega = 0.481845
phiA = 0.394981
phiC = 0.178075
phiG = 0.223019
