# Supplementary material for: phydms: software for phylogenetic analyses informed by deep mutational scanning
Source: PeerJ. 2017 Jul 31;5:e3657. doi: 10.7717/peerj.3657 (PMC5541924; doi:10.7717/peerj.3657)
Supplement: File S8 [file peerj-05-3657-s008.zip › alignment_size/phydms_max_3/tree.newick]

((((((((((((((((((((((((((((((((((((((cds_ACM51318_A/Michigan/06/2008_2008/11/29_HA:0.01071,cds_ACK76356_A/Hawaii/21/2008_2008/10/25_HA:0.00715):0.00718,cds_AEO01699_A/Mexico/UASLP-008/2008_2008/01/01_HA:0.01619):0.02178,cds_AEK59838_A/Niigata/F95/2007_2007/02/26_HA:0.01439):0.00177,cds_AFJ78463_A/Malaysia/33166/2005_2005/12/06_HA:0.00901):0.00713,cds_ACB32201_A/Guangzhou/483/2006_2006//_HA:0.04401):0.00190,cds_AFO66246_A/Hong_Kong/2637/2004_2004//_HA:0.00359):0.00555,cds_AFJ78419_A/Malaysia/30025/2004_2004/10/23_HA:0.01066):0.00148,((cds_AFJ78485_A/Malaysia/35164/2006_2006/07/19_HA:0.00737,cds_ABW39971_A/New_York/UR06-0199/2007_2007/02/07_HA:0.00918):0.00170,cds_ABS71664_A/Thailand/CU41/2006_2006//_HA:0.01439):0.01124):0.03151,cds_AFO66213_A/Neimenggu/52/2002_2002//_HA:0.01295):0.00147,(cds_ABB53740_A/New_York/497/2003_2003/02/26_HA:0.01440,cds_ABB82216_A/New_York/494/2002_2002/12/05_HA:0.01261):0.00000):0.00000,(((cds_ABV30613_A/Ohio/UR06-0100/2007_2007/01/29_HA:0.03631,cds_ACI32727_A/Thueringen/40/2005_2005//_HA:0.02164):0.00182,(cds_CDR50099_A/Paris/650/2004_2004//_HA:0.01256,cds_ABA08475_A/New_York/230/2003_2003/01/27_HA:0.00358):0.00000):0.00000,cds_ABB03123_A/New_York/486/2003_2003/01/21_HA:0.00537):0.01261):0.00878,cds_ABU80298_A/Auckland/584/2000_2000/09/13_HA:0.00962):0.00328,cds_ACR15304_A/Taiwan/5072/1999_1999/12/31_HA:0.01451):0.00181,cds_ACD37430_A/New_Caledonia/20/1999_1999/06/09_HA:0.00726):0.00725,((cds_ABS76427_A/Thailand/Siriraj-07/2000_2000//_HA:0.00901,((cds_ABA18037_A/New_York/308/2001_2001/02/12_HA:0.00545,(cds_AFO66158_A/Chile/8885/2001_2001//_HA:0.01652,cds_ADY04727_A/Taiwan/141/2002_2002//_HA:0.00733):0.00546):0.00192,cds_ABB02913_A/New_York/442/2001_2001/01/10_HA:0.01078):0.00181):0.00194,cds_ABD94976_A/Canterbury/27/2000_2000/08/14_HA:0.00547):0.01103):0.01107,cds_AAK70451_A/Hong_Kong/1131/1998_1998//_HA:0.01274):0.01083,cds_AFO64802_A/Nanchang/16A/1999_1999//_HA:0.00575):0.00173,cds_AAK70454_A/Hong_Kong/1035/1998_1998//_HA:0.01614):0.00544,cds_AFJ78298_A/Malaysia/11641/1997_1997/01/16_HA:0.01068):0.00000,cds_AFO64879_A/Johannesburg/159/1997_1997//_HA:0.01465):0.00364,cds_AFO64890_A/Shanghai/2/1997_1997//_HA:0.00554):0.05438,(((cds_ABF21276_A/Texas/36/1991_1991//_HA:0.00178,cds_AAP34322_A/Texas/36/1991_1991//_HA:0.00358):0.00180,cds_ACF41933_A/Texas/36/1991_1991//_HA:0.00176):0.00895,((((((((cds_ABI20848_A/New_York/646/1996_1996/01/08_HA:0.01441,cds_ABE11867_A/New_York/604/1995_1995/11/15_HA:0.00539):0.00000,cds_ABF47660_A/New_York/640/1996_1996/01/02_HA:0.00539):0.00720,cds_ABG88322_A/New_York/650/1995_1995/12/15_HA:0.01261):0.00000,cds_AFO64868_A/Shanghai/8/1996_1996//_HA:0.01982):0.00196,cds_ABE11922_A/New_York/620/1995_1995/12/23_HA:0.01244):0.01472,cds_AFO64901_A/Moscow/13/1998_1998//_HA:0.04992):0.01881,cds_AFQ90533_A/Wellington/47/1992_1992//_HA:0.00749):0.01476,cds_AFQ90528_A/Florida/2/1993_1993//_HA:0.02404):0.00324):0.00501):0.01313,cds_ACK99443_A/Siena/10/1989_1989/01/03_HA:0.00544):0.00171,cds_BAA02768_A/Suita/1/1989_1989//_HA:0.00721):0.00906,(cds_AFQ90532_A/Victoria/36/1988_1988//_HA:0.00718,cds_ACL12261_A/Siena/9/1989_1989/01/02_HA:0.01454):0.01643):0.00180,(((cds_ABO44123_A/Texas/2922-3/1986_1986//_HA:0.00000,cds_ABP49360_A/New_York/2924-1/1986_1986//_HA:0.00363):0.00184,cds_ABQ44416_A/Memphis/1/1987_1987//_HA:0.00907):0.00179,cds_ABF21274_A/Taiwan/01/1986_1986//_HA:0.00180):0.00544):0.05548,(((cds_CAC18524_A/Fiji/15899/83_1983//_HA:0.02369,(cds_ABO33025_A/New_Zealand/7/1983_1983//_HA:0.00180,cds_ABO52797_A/Christ_s_Hospital/157/1982_1982//_HA:0.00362):0.00182):0.00000,(cds_ABP49349_A/Memphis/1/1984_1984//_HA:0.00716,cds_ABO38406_A/Tonga/14/1984_1984//_HA:0.00609):0.00853):0.01286,cds_ABF47759_A/Memphis/3/1983_1983//_HA:0.00904):0.01515):0.00170,cds_ABO38362_A/India/6263/1980_1980//_HA:0.00702):0.00377,((cds_ABD77818_A/Baylor/11735/1982_1982//_HA:0.00683,cds_ABD95339_A/Baylor/11515/1982_1982//_HA:0.00773):0.02392,cds_ABO52258_A/Baylor/4052/1981_1981//_HA:0.01457):0.00208):0.01470,((cds_ABQ01322_A/USSR/46/1979_1979//_HA:0.00902,cds_ABP49338_A/California/10/1978_1978//_HA:0.00000):0.00000,cds_ABW36311_A/Albany/8/1979_1979//_HA:0.00360):0.00540):0.00181,cds_ABN59423_A/Arizona/14/1978_1978//_HA:0.00724):0.00000,(cds_ABP49448_A/Albany/20/1978_1978//_HA:0.00000,cds_ABO33006_A/Maryland/2/1980_1980//_HA:0.02193):0.00181):0.00181,cds_ABD60944_A/Hong_Kong/117/1977_1977//_HA:0.00000):0.00773,((cds_AAA43171_A/Leningrad/1954/1_1954//_HA:0.00359,cds_ABD60933_A/USSR/92/1977_1977//_HA:0.00000):0.00227,cds_ABD95350_A/USSR/90/1977_1977//_HA:0.00135):0.00724):0.01218,cds_AGQ47811_A/FLW/1951_1951//_HA:0.01463):0.01477,cds_ABP49316_A/Albany/4836/1950_1950//_HA:0.00549):0.04670,(cds_ADT78868_A/Netherlands/001G1/1950_1950//_HA:0.00916,((((cds_ADT78908_A/Netherlands/001R1/1953_1953//_HA:0.00547,cds_ABD61735_A/Fort_Warren/1/1950_1950//_HA:0.01455):0.00000,(cds_AFV53260_A/Kw/1/1957_1957//_HA:0.00806,cds_ABD15258_A/Denver/1957_1957//_HA:0.01946):0.03870):0.02218,cds_ADT78936_A/Netherlands/002P1/1951_1951//_HA:0.02610):0.03464,(cds_ABP49481_A/Albany/12/1951_1951//_HA:0.00330,cds_ABD60966_A/Malaysia/1954_1954//_HA:0.04092):0.03662):0.01010):0.03543):0.29011,cds_ABK57093_A/Thailand/271/2005_2005/07/14_HA:0.66611):0.00000;
