# Supplementary material for: phydms: software for phylogenetic analyses informed by deep mutational scanning
Source: PeerJ. 2017 Jul 31;5:e3657. doi: 10.7717/peerj.3657 (PMC5541924; doi:10.7717/peerj.3657)
Supplement: File S8 [file peerj-05-3657-s008.zip › alignment_size/phydms_max_4/tree.newick]

(((((((((((((((((((((((((((((((cds_ABD59849_A/Taiwan/4845/1999_1999//_HA:0.12990,cds_ACR15304_A/Taiwan/5072/1999_1999/12/31_HA:0.00536):0.00914,(((((((cds_AFJ78419_A/Malaysia/30025/2004_2004/10/23_HA:0.01073,((((((((cds_ACK76356_A/Hawaii/21/2008_2008/10/25_HA:0.00714,cds_ACM51318_A/Michigan/06/2008_2008/11/29_HA:0.01071):0.00718,cds_ADG23244_A/Tehran/523/2008_2008/01/05_HA:0.00715):0.00000,cds_AEO01699_A/Mexico/UASLP-008/2008_2008/01/01_HA:0.01606):0.00539,cds_BAI44855_A/Thailand/500/2007_2007//_HA:0.01432):0.01627,cds_AEK59838_A/Niigata/F95/2007_2007/02/26_HA:0.01433):0.00183,cds_AFJ78463_A/Malaysia/33166/2005_2005/12/06_HA:0.00899):0.00542,cds_ABC42750_A/Canterbury/106/2004_2004/09/12_HA:0.00000):0.00358,(cds_AFO66246_A/Hong_Kong/2637/2004_2004//_HA:0.00358,(cds_ACB32202_A/Guangzhou/506/2006_2006//_HA:0.00903,cds_ACB32201_A/Guangzhou/483/2006_2006//_HA:0.01084):0.03485):0.00000):0.00545):0.00169,(((cds_AFJ78485_A/Malaysia/35164/2006_2006/07/19_HA:0.00736,cds_ABW39971_A/New_York/UR06-0199/2007_2007/02/07_HA:0.00918):0.00169,cds_ABS71664_A/Thailand/CU41/2006_2006//_HA:0.01439):0.00719,cds_AFJ78430_A/Malaysia/32110/2005_2005/07/29_HA:0.00539):0.00371):0.03137,cds_AFO66213_A/Neimenggu/52/2002_2002//_HA:0.01295):0.00146,(cds_AAZ83253_A/New_York/220/2002_2002/12/26_HA:0.00723,(((cds_ABA08475_A/New_York/230/2003_2003/01/27_HA:0.00357,cds_CDR50099_A/Paris/650/2004_2004//_HA:0.01258):0.00000,(cds_ABV30613_A/Ohio/UR06-0100/2007_2007/01/29_HA:0.03629,cds_ACI32727_A/Thueringen/40/2005_2005//_HA:0.02163):0.00182):0.00000,cds_ABB03123_A/New_York/486/2003_2003/01/21_HA:0.00537):0.00173):0.01089):0.00000,cds_AEX34484_A/HaNoi/ARI36/2003_2003//_HA:0.01623):0.00000,(cds_ABB82216_A/New_York/494/2002_2002/12/05_HA:0.01262,cds_ABB53740_A/New_York/497/2003_2003/02/26_HA:0.01440):0.00000):0.00885,(cds_ABD77928_A/Canterbury/7/2000_2000/07/20_HA:0.00360,cds_ABU80298_A/Auckland/584/2000_2000/09/13_HA:0.00358):0.00583):0.00337):0.00181,cds_ACD37430_A/New_Caledonia/20/1999_1999/06/09_HA:0.00725):0.00725,(((cds_ABB02913_A/New_York/442/2001_2001/01/10_HA:0.01081,(cds_ABA18037_A/New_York/308/2001_2001/02/12_HA:0.00545,(cds_AFO66158_A/Chile/8885/2001_2001//_HA:0.01652,cds_ADY04727_A/Taiwan/141/2002_2002//_HA:0.00732):0.00546):0.00193):0.00181,cds_ABS76427_A/Thailand/Siriraj-07/2000_2000//_HA:0.00901):0.00194,cds_ABD94976_A/Canterbury/27/2000_2000/08/14_HA:0.00546):0.01103):0.00551,cds_AAK70456_A/Hong_Kong/1134/1998_1998//_HA:0.00727):0.00542,cds_AAK70451_A/Hong_Kong/1131/1998_1998//_HA:0.01275):0.00952,cds_AFO64802_A/Nanchang/16A/1999_1999//_HA:0.00709):0.00172,cds_AAK70454_A/Hong_Kong/1035/1998_1998//_HA:0.01480):0.00542,cds_AFO64879_A/Johannesburg/159/1997_1997//_HA:0.01602):0.00000,cds_AFJ78298_A/Malaysia/11641/1997_1997/01/16_HA:0.00934):0.00361,cds_AFO64890_A/Shanghai/2/1997_1997//_HA:0.00692):0.00217,cds_ABJ53504_A/Nanchang/14/1996_1996//_HA:0.01630):0.00670,cds_AAP34323_A/Beijing/262/1995_1995//_HA:0.02054):0.04502,(((((cds_ABE11922_A/New_York/620/1995_1995/12/23_HA:0.01265,((cds_AFO64868_A/Shanghai/8/1996_1996//_HA:0.01982,((cds_ABF47660_A/New_York/640/1996_1996/01/02_HA:0.00539,cds_ABI20848_A/New_York/646/1996_1996/01/08_HA:0.01441):0.00000,cds_ABE11867_A/New_York/604/1995_1995/11/15_HA:0.00539):0.00719):0.00000,cds_ABG88322_A/New_York/650/1995_1995/12/15_HA:0.01263):0.00176):0.01507,((cds_AFJ74459_A/Malaysia/12530/1997_1997/05/07_HA:0.00721,cds_AFO64901_A/Moscow/13/1998_1998//_HA:0.01643):0.00858,cds_ABW81503_A/Denmark/40/2001_2001//_HA:0.04891):0.02404):0.01848,cds_AFQ90533_A/Wellington/47/1992_1992//_HA:0.00772):0.01451,cds_AFQ90528_A/Florida/2/1993_1993//_HA:0.02401):0.00323,((cds_ABF21276_A/Texas/36/1991_1991//_HA:0.00178,cds_AAP34322_A/Texas/36/1991_1991//_HA:0.00357):0.00178,cds_ACF41933_A/Texas/36/1991_1991//_HA:0.00177):0.00894):0.00389):0.01424,cds_ACK99443_A/Siena/10/1989_1989/01/03_HA:0.00545):0.00170,cds_BAA02768_A/Suita/1/1989_1989//_HA:0.00720):0.00906,(cds_AFQ90532_A/Victoria/36/1988_1988//_HA:0.00718,cds_ACL12261_A/Siena/9/1989_1989/01/02_HA:0.01454):0.01643):0.00178,((cds_ABF21274_A/Taiwan/01/1986_1986//_HA:0.00181,cds_ABM22246_A/Memphis/12/1986_1986//_HA:0.00181):0.00000,((cds_ABP49360_A/New_York/2924-1/1986_1986//_HA:0.00363,cds_ABO44123_A/Texas/2922-3/1986_1986//_HA:0.00000):0.00184,cds_ABQ44416_A/Memphis/1/1987_1987//_HA:0.00907):0.00179):0.00543):0.05388,(cds_ABF47759_A/Memphis/3/1983_1983//_HA:0.00912,(((cds_ABO33025_A/New_Zealand/7/1983_1983//_HA:0.00180,cds_ABO52797_A/Christ_s_Hospital/157/1982_1982//_HA:0.00362):0.00190,cds_CAC18524_A/Fiji/15899/83_1983//_HA:0.02360):0.00000,(cds_ABP49349_A/Memphis/1/1984_1984//_HA:0.00715,cds_ABO38406_A/Tonga/14/1984_1984//_HA:0.00608):0.00861):0.01291):0.01662):0.00167,cds_ABO38362_A/India/6263/1980_1980//_HA:0.00854):0.00379,(((cds_ABD77818_A/Baylor/11735/1982_1982//_HA:0.00733,cds_ABD95339_A/Baylor/11515/1982_1982//_HA:0.00733):0.00157,cds_ABN50900_A/Memphis/49/1983_1983//_HA:0.00378):0.02387,cds_ABO52258_A/Baylor/4052/1981_1981//_HA:0.01673):0.00149):0.01309,(((cds_ABY81349_A/California/45/1978_1978//_HA:0.00904,cds_ABQ01322_A/USSR/46/1979_1979//_HA:0.00721):0.00181,cds_ABW36311_A/Albany/8/1979_1979//_HA:0.00360):0.00000,cds_ABP49338_A/California/10/1978_1978//_HA:0.00000):0.00540):0.00181,cds_ABN59423_A/Arizona/14/1978_1978//_HA:0.00723):0.00000,(cds_ABP49448_A/Albany/20/1978_1978//_HA:0.00000,cds_ABO33006_A/Maryland/2/1980_1980//_HA:0.02193):0.00181):0.00181,cds_ABD60944_A/Hong_Kong/117/1977_1977//_HA:0.00000):0.00723,((cds_AAA43171_A/Leningrad/1954/1_1954//_HA:0.00358,cds_ABD60933_A/USSR/92/1977_1977//_HA:0.00000):0.00181,cds_ABD95350_A/USSR/90/1977_1977//_HA:0.00181):0.00724):0.00359,cds_ABO44134_A/Tientsin/78/1977_1977//_HA:0.00360):0.00898,cds_AGQ47811_A/FLW/1951_1951//_HA:0.01459):0.01478,cds_ABP49316_A/Albany/4836/1950_1950//_HA:0.00542):0.04458,(cds_ADT78868_A/Netherlands/001G1/1950_1950//_HA:0.00902,((((cds_ADT78908_A/Netherlands/001R1/1953_1953//_HA:0.00547,cds_ABD61735_A/Fort_Warren/1/1950_1950//_HA:0.01456):0.00000,(cds_ABD15258_A/Denver/1957_1957//_HA:0.01946,cds_AFV53260_A/Kw/1/1957_1957//_HA:0.00806):0.03867):0.02219,cds_ADT78936_A/Netherlands/002P1/1951_1951//_HA:0.02605):0.03462,(cds_ABD60966_A/Malaysia/1954_1954//_HA:0.04088,cds_ABP49481_A/Albany/12/1951_1951//_HA:0.00330):0.03662):0.01031):0.03781):0.29930,(cds_ABK57093_A/Thailand/271/2005_2005/07/14_HA:0.21118,cds_AAA43283_A/Maryland/12/1991_1991//_HA:0.12524):0.47969):0.00000;
