# Supplementary material for: phydms: software for phylogenetic analyses informed by deep mutational scanning
Source: PeerJ. 2017 Jul 31;5:e3657. doi: 10.7717/peerj.3657 (PMC5541924; doi:10.7717/peerj.3657)
Supplement: File S8 [file peerj-05-3657-s008.zip › alignment_size/RAxML_bestTree.HA_max_1_alignment]

(cds_ABK57093_A/Thailand/271/2005_2005/07/14_HA:0.37021879280438307891,((cds_AGQ47811_A/FLW/1951_1951//_HA:0.00667265926611732875,(((cds_ABW36311_A/Albany/8/1979_1979//_HA:0.00118291535508404885,cds_ABP49338_A/California/10/1978_1978//_HA:0.00000300968070053228):0.00178308276360341581,(((cds_ABO52258_A/Baylor/4052/1981_1981//_HA:0.00421993403796853007,cds_ABD77818_A/Baylor/11735/1982_1982//_HA:0.00971609974852475841):0.00125919236947859888,((cds_CAC18524_A/Fiji/15899/83_1983//_HA:0.00842201865331973672,cds_ABP49349_A/Memphis/1/1984_1984//_HA:0.00430095312694761967):0.00809579647072691290,((cds_ABO44123_A/Texas/2922-3/1986_1986//_HA:0.00058591139411667153,cds_ABQ44416_A/Memphis/1/1987_1987//_HA:0.00298273057458497319):0.00190834568104878625,((cds_BAA02768_A/Suita/1/1989_1989//_HA:0.00239130732211611076,((cds_ACF41933_A/Texas/36/1991_1991//_HA:0.00357965550053582085,(cds_AFQ90528_A/Florida/2/1993_1993//_HA:0.00794415334958056482,((cds_ABE11922_A/New_York/620/1995_1995/12/23_HA:0.00405818548771294096,cds_AFO64868_A/Shanghai/8/1996_1996//_HA:0.00738084735011747609):0.01116342575077788717,cds_AFQ90533_A/Wellington/47/1992_1992//_HA:0.00272681798292049400):0.00457414167061498921):0.00110245915733212874):0.00117529173575003031,(cds_AFO64879_A/Johannesburg/159/1997_1997//_HA:0.00562931533339130780,(((cds_ACR15304_A/Taiwan/5072/1999_1999/12/31_HA:0.00413354173251308937,(cds_ABB03123_A/New_York/486/2003_2003/01/21_HA:0.00578551582024276149,(cds_AFO66213_A/Neimenggu/52/2002_2002//_HA:0.00418220822310160639,(cds_AFJ78419_A/Malaysia/30025/2004_2004/10/23_HA:0.00288205581691023489,((cds_AEK59838_A/Niigata/F95/2007_2007/02/26_HA:0.00489206559915949385,cds_ACM51318_A/Michigan/06/2008_2008/11/29_HA:0.01351664558218238811):0.00264556894361301243,cds_ACB32201_A/Guangzhou/483/2006_2006//_HA:0.01473244560486967197):0.00354473002522497690):0.01055279239958713082):0.00086189908781093361):0.00399317967749734937):0.00304569216575983296,(cds_ABS76427_A/Thailand/Siriraj-07/2000_2000//_HA:0.00327014076428027963,cds_ABA18037_A/New_York/308/2001_2001/02/12_HA:0.00271824623804263173):0.00391274984220612437):0.00732713858925579734,cds_AAK70454_A/Hong_Kong/1035/1998_1998//_HA:0.00424646311623528682):0.00218295159613704232):0.01845933783700312233):0.00543078043952722415):0.00304431822273921538,cds_AFQ90532_A/Victoria/36/1988_1988//_HA:0.00785732998749412263):0.00105274630258350168):0.01726588811375492222):0.00244853954619433717):0.00421021558208886301,cds_ABO33006_A/Maryland/2/1980_1980//_HA:0.00668403991862010025):0.00052057416958208426):0.00119002301635819704,cds_ABD60944_A/Hong_Kong/117/1977_1977//_HA:0.00000300968070053228):0.00477572449478647510):0.03074036385802264570,(cds_ABD60966_A/Malaysia/1954_1954//_HA:0.02347344179012372800,(cds_ADT78908_A/Netherlands/001R1/1953_1953//_HA:0.00201384103009714282,cds_AFV53260_A/Kw/1/1957_1957//_HA:0.01503897747730090044):0.01670581264956502374):0.00545953452771343051):0.00323144344638272600,cds_ADT78868_A/Netherlands/001G1/1950_1950//_HA:0.00000300968070053228):0.0;
