# Supplementary material for: phydms: software for phylogenetic analyses informed by deep mutational scanning
Source: PeerJ. 2017 Jul 31;5:e3657. doi: 10.7717/peerj.3657 (PMC5541924; doi:10.7717/peerj.3657)
Supplement: File S8 [file peerj-05-3657-s008.zip › alignment_size/RAxML_bestTree.HA_max_2_alignment]

(cds_ABK57093_A/Thailand/271/2005_2005/07/14_HA:0.37557026941778187679,((cds_AGQ47811_A/FLW/1951_1951//_HA:0.00614642341434506242,((cds_ABD60933_A/USSR/92/1977_1977//_HA:0.00000256342836301387,cds_AAA43171_A/Leningrad/1954/1_1954//_HA:0.00116809691351459641):0.00306045290882326661,(cds_ABD60944_A/Hong_Kong/117/1977_1977//_HA:0.00000256342836301387,(((cds_ABW36311_A/Albany/8/1979_1979//_HA:0.00117197481179511908,(cds_ABQ01322_A/USSR/46/1979_1979//_HA:0.00294661811287746976,cds_ABP49338_A/California/10/1978_1978//_HA:0.00000256342836301387):0.00000256342836301387):0.00178239812620662450,((cds_ABD77818_A/Baylor/11735/1982_1982//_HA:0.00950444939907277471,cds_ABO52258_A/Baylor/4052/1981_1981//_HA:0.00428434300078506854):0.00113540859234904619,(cds_ABO38362_A/India/6263/1980_1980//_HA:0.00217591305455690524,(((cds_ABO33025_A/New_Zealand/7/1983_1983//_HA:0.00058596035104678773,cds_ABO52797_A/Christ_s_Hospital/157/1982_1982//_HA:0.00117642213409593953):0.00058581033361476307,(cds_CAC18524_A/Fiji/15899/83_1983//_HA:0.00772528649559173913,(cds_ABP49349_A/Memphis/1/1984_1984//_HA:0.00232647475787469598,cds_ABO38406_A/Tonga/14/1984_1984//_HA:0.00202289695924446960):0.00273314383515544561):0.00000256342836301387):0.00871164057556030914,((cds_ABQ44416_A/Memphis/1/1987_1987//_HA:0.00295326891670377517,(cds_ABP49360_A/New_York/2924-1/1986_1986//_HA:0.00117381798688884339,cds_ABO44123_A/Texas/2922-3/1986_1986//_HA:0.00000256342836301387):0.00057999725804709222):0.00183178282828305229,((cds_BAA02768_A/Suita/1/1989_1989//_HA:0.00261291024917464487,((cds_AFJ78298_A/Malaysia/11641/1997_1997/01/16_HA:0.00196921929133838432,(cds_AFO64879_A/Johannesburg/159/1997_1997//_HA:0.00603524441637681014,((cds_AAK70454_A/Hong_Kong/1035/1998_1998//_HA:0.00477634143913070307,((cds_ABD94976_A/Canterbury/27/2000_2000/08/14_HA:0.00177369024081964165,(cds_ABS76427_A/Thailand/Siriraj-07/2000_2000//_HA:0.00296690404190659606,(cds_ABA18037_A/New_York/308/2001_2001/02/12_HA:0.00176949929292748143,(cds_ADY04727_A/Taiwan/141/2002_2002//_HA:0.00237256126467379680,cds_AFO66158_A/Chile/8885/2001_2001//_HA:0.00535631318219495153):0.00176302918920411564):0.00117632619800873582):0.00057870390941700857):0.00327751172804013804,((cds_ABB53740_A/New_York/497/2003_2003/02/26_HA:0.00472533411807839372,((cds_ABB03123_A/New_York/486/2003_2003/01/21_HA:0.00176708087635501143,cds_ABV30613_A/Ohio/UR06-0100/2007_2007/01/29_HA:0.01267599474958048221):0.00419332704952399358,((cds_AFJ78419_A/Malaysia/30025/2004_2004/10/23_HA:0.00301961455294976920,((cds_AFO66246_A/Hong_Kong/2637/2004_2004//_HA:0.00118175036917991653,(cds_ACB32201_A/Guangzhou/483/2006_2006//_HA:0.01456584026637529512,(cds_AFJ78463_A/Malaysia/33166/2005_2005/12/06_HA:0.00296062024732709735,(cds_AEK59838_A/Niigata/F95/2007_2007/02/26_HA:0.00480182387600048676,(cds_ACK76356_A/Hawaii/21/2008_2008/10/25_HA:0.00236842611066584094,cds_ACM51318_A/Michigan/06/2008_2008/11/29_HA:0.00357560726751389316):0.00972012993571924958):0.00054108393732766311):0.00228733943887510834):0.00067513473244064663):0.00179279928643855352,cds_ABS71664_A/Thailand/CU41/2006_2006//_HA:0.00888202472580919798):0.00063104299536510843):0.01038775119043217759,cds_AFO66213_A/Neimenggu/52/2002_2002//_HA:0.00424665447093420037):0.00047889357053401975):0.00000256342836301387):0.00390945456774651184,cds_ACR15304_A/Taiwan/5072/1999_1999/12/31_HA:0.00442015211895452256):0.00295680594783644807):0.00638804206392426001):0.00056516125007897533,cds_AFO64802_A/Nanchang/16A/1999_1999//_HA:0.00238867635776213996):0.00168832367373805735):0.00053728694180155416):0.01829537756969040058,(((cds_AFQ90533_A/Wellington/47/1992_1992//_HA:0.00242547194537461519,(cds_AFO64901_A/Moscow/13/1998_1998//_HA:0.01637792077974950522,(cds_ABE11922_A/New_York/620/1995_1995/12/23_HA:0.00408103346765244668,(cds_ABI20848_A/New_York/646/1996_1996/01/08_HA:0.00710362180270933917,(cds_AFO64868_A/Shanghai/8/1996_1996//_HA:0.00649800671257339153,cds_ABG88322_A/New_York/650/1995_1995/12/15_HA:0.00412380609563963232):0.00000256342836301387):0.00062428689412435511):0.00491758891093257468):0.00608487998397622912):0.00477517617324771815,cds_AFQ90528_A/Florida/2/1993_1993//_HA:0.00782279382437807251):0.00074839686247407981,(cds_ABF21276_A/Texas/36/1991_1991//_HA:0.00117451459104031628,cds_ACF41933_A/Texas/36/1991_1991//_HA:0.00058251134507136988):0.00333363358036414511):0.00157116390008165069):0.00509723587070838070):0.00300725508786859729,(cds_ACL12261_A/Siena/9/1989_1989/01/02_HA:0.00474375767783697007,cds_AFQ90532_A/Victoria/36/1988_1988//_HA:0.00237318557350665003):0.00561831480463820775):0.00086810391303211070):0.01702398245243527328):0.00108077493698597715):0.00126113067850546065):0.00486502596078732061):0.00056474581510177846,(cds_ABP49448_A/Albany/20/1978_1978//_HA:0.00000256342836301387,cds_ABO33006_A/Maryland/2/1980_1980//_HA:0.00711710536012390236):0.00058581519524329457):0.00058563189935794367):0.00224421912493703813):0.00287935889213192285):0.03084498951974990258,((cds_ABD61735_A/Fort_Warren/1/1950_1950//_HA:0.00469062832377034004,(cds_ADT78908_A/Netherlands/001R1/1953_1953//_HA:0.00178483858786345428,(cds_ABD15258_A/Denver/1957_1957//_HA:0.00619310872982659077,cds_AFV53260_A/Kw/1/1957_1957//_HA:0.00282274866693646735):0.01252955381857490287):0.00000256342836301387):0.01880414705475958251,(cds_ABP49481_A/Albany/12/1951_1951//_HA:0.00105474547848746140,cds_ABD60966_A/Malaysia/1954_1954//_HA:0.01339567248941355392):0.01117395022339180179):0.00346770191552160309):0.00318977376863128484,cds_ADT78868_A/Netherlands/001G1/1950_1950//_HA:0.00000256342836301387):0.0;
