# Supplementary material for: phydms: software for phylogenetic analyses informed by deep mutational scanning
Source: PeerJ. 2017 Jul 31;5:e3657. doi: 10.7717/peerj.3657 (PMC5541924; doi:10.7717/peerj.3657)
Supplement: File S8 [file peerj-05-3657-s008.zip › alignment_size/RAxML_bestTree.HA_max_3_alignment]

(((cds_ABD60966_A/Malaysia/1954_1954//_HA:0.01343949879017624326,cds_ABP49481_A/Albany/12/1951_1951//_HA:0.00097573380696099196):0.01204718938611114287,(cds_ADT78936_A/Netherlands/002P1/1951_1951//_HA:0.00848803246471371148,((cds_ABD15258_A/Denver/1957_1957//_HA:0.00619790795465450465,cds_AFV53260_A/Kw/1/1957_1957//_HA:0.00282730009009380312):0.01248331753777368394,(cds_ABD61735_A/Fort_Warren/1/1950_1950//_HA:0.00471284380979289808,cds_ADT78908_A/Netherlands/001R1/1953_1953//_HA:0.00175673192466221950):0.00000261911484286793):0.00728419732213694219):0.01152883937742517871):0.00297416413485520606,(cds_ABK57093_A/Thailand/271/2005_2005/07/14_HA:0.36019040541985530846,(cds_ABP49316_A/Albany/4836/1950_1950//_HA:0.00179991678622825322,(cds_AGQ47811_A/FLW/1951_1951//_HA:0.00480455641533186675,((cds_ABD95350_A/USSR/90/1977_1977//_HA:0.00000261911484286793,(cds_ABD60933_A/USSR/92/1977_1977//_HA:0.00000261911484286793,cds_AAA43171_A/Leningrad/1954/1_1954//_HA:0.00116755527873403371):0.00116728649928302618):0.00235782380903863361,(cds_ABD60944_A/Hong_Kong/117/1977_1977//_HA:0.00000261911484286793,((cds_ABO33006_A/Maryland/2/1980_1980//_HA:0.00710945563887431606,cds_ABP49448_A/Albany/20/1978_1978//_HA:0.00000261911484286793):0.00058477065581768811,(cds_ABN59423_A/Arizona/14/1978_1978//_HA:0.00234616846835545689,((cds_ABW36311_A/Albany/8/1979_1979//_HA:0.00117114811158834523,(cds_ABP49338_A/California/10/1978_1978//_HA:0.00000261911484286793,cds_ABQ01322_A/USSR/46/1979_1979//_HA:0.00294432708146367440):0.00000261911484286793):0.00178118436057857665,((cds_ABO38362_A/India/6263/1980_1980//_HA:0.00222716791189056821,((cds_ABF47759_A/Memphis/3/1983_1983//_HA:0.00296301678355184598,((cds_ABO38406_A/Tonga/14/1984_1984//_HA:0.00203040215362932470,cds_ABP49349_A/Memphis/1/1984_1984//_HA:0.00232620444065052877):0.00272220448612499463,((cds_ABO52797_A/Christ_s_Hospital/157/1982_1982//_HA:0.00117594010106436249,cds_ABO33025_A/New_Zealand/7/1983_1983//_HA:0.00058569247742627035):0.00058618328330907032,cds_CAC18524_A/Fiji/15899/83_1983//_HA:0.00771766183594888282):0.00000261911484286793):0.00418070070174550446):0.00503412276747527455,((cds_ABF21274_A/Taiwan/01/1986_1986//_HA:0.00059979963478052484,(cds_ABQ44416_A/Memphis/1/1987_1987//_HA:0.00294657931167864552,(cds_ABP49360_A/New_York/2924-1/1986_1986//_HA:0.00117347493879796654,cds_ABO44123_A/Texas/2922-3/1986_1986//_HA:0.00000261911484286793):0.00058776719122860456):0.00057006521080730154):0.00181372118303818868,((cds_BAA02768_A/Suita/1/1989_1989//_HA:0.00236179186695128921,(cds_ACK99443_A/Siena/10/1989_1989/01/03_HA:0.00177765546819448573,((cds_AFO64890_A/Shanghai/2/1997_1997//_HA:0.00207782838100174089,(cds_AFO64879_A/Johannesburg/159/1997_1997//_HA:0.00505125090809795726,(cds_AFJ78298_A/Malaysia/11641/1997_1997/01/16_HA:0.00238890891312507764,(cds_AAK70454_A/Hong_Kong/1035/1998_1998//_HA:0.00534722355361392024,(cds_AFO64802_A/Nanchang/16A/1999_1999//_HA:0.00237152677902509887,(cds_AAK70451_A/Hong_Kong/1131/1998_1998//_HA:0.00416882446492710963,(((cds_ACR15304_A/Taiwan/5072/1999_1999/12/31_HA:0.00472903899477126587,(cds_ABU80298_A/Auckland/584/2000_2000/09/13_HA:0.00340904579422379207,((cds_ABB03123_A/New_York/486/2003_2003/01/21_HA:0.00177131431572641676,((cds_ABA08475_A/New_York/230/2003_2003/01/27_HA:0.00117109858019868031,cds_CDR50099_A/Paris/650/2004_2004//_HA:0.00412643937703258308):0.00000261911484286793,(cds_ACI32727_A/Thueringen/40/2005_2005//_HA:0.00713720294671885656,cds_ABV30613_A/Ohio/UR06-0100/2007_2007/01/29_HA:0.01199054523374154524):0.00059323697065829172):0.00000261911484286793):0.00415300227851584779,((((cds_ABS71664_A/Thailand/CU41/2006_2006//_HA:0.00476837812894520714,(cds_ABW39971_A/New_York/UR06-0199/2007_2007/02/07_HA:0.00297232894540807148,cds_AFJ78485_A/Malaysia/35164/2006_2006/07/19_HA:0.00238364741411388774):0.00055740149860537358):0.00370369395912566136,(cds_AFJ78419_A/Malaysia/30025/2004_2004/10/23_HA:0.00359278109991321721,(cds_AFO66246_A/Hong_Kong/2637/2004_2004//_HA:0.00118195187263661801,(cds_ACB32201_A/Guangzhou/483/2006_2006//_HA:0.01455523513481068489,(cds_AFJ78463_A/Malaysia/33166/2005_2005/12/06_HA:0.00296050772335971872,(cds_AEK59838_A/Niigata/F95/2007_2007/02/26_HA:0.00478443488431511913,(cds_AEO01699_A/Mexico/UASLP-008/2008_2008/01/01_HA:0.00542186306672486247,(cds_ACM51318_A/Michigan/06/2008_2008/11/29_HA:0.00356606326565570182,cds_ACK76356_A/Hawaii/21/2008_2008/10/25_HA:0.00237355792723938650):0.00234258533242543473):0.00725877182430628275):0.00055963664930388146):0.00227801968894599969):0.00068406648384402994):0.00183779078021562123):0.00054264494025446500):0.01032122594939028672,cds_AFO66213_A/Neimenggu/52/2002_2002//_HA:0.00424653375177829005):0.00047884427318078986,(cds_ABB82216_A/New_York/494/2002_2002/12/05_HA:0.00412881052592367365,cds_ABB53740_A/New_York/497/2003_2003/02/26_HA:0.00472530613550139859):0.00000261911484286793):0.00000261911484286793):0.00295327962327881317):0.00075703943798279851):0.00057813641272742454,cds_ACD37430_A/New_Caledonia/20/1999_1999/06/09_HA:0.00236718426484734375):0.00235939935967246659,(cds_ABD94976_A/Canterbury/27/2000_2000/08/14_HA:0.00177497420769597188,((cds_ABB02913_A/New_York/442/2001_2001/01/10_HA:0.00351200786626553732,((cds_ADY04727_A/Taiwan/141/2002_2002//_HA:0.00237368595097416308,cds_AFO66158_A/Chile/8885/2001_2001//_HA:0.00535794853179892387):0.00176326648024609559,cds_ABA18037_A/New_York/308/2001_2001/02/12_HA:0.00177001375873377326):0.00061585508589696977):0.00058548650028738636,cds_ABS76427_A/Thailand/Siriraj-07/2000_2000//_HA:0.00293162573720671168):0.00061505098970053497):0.00359240546952354408):0.00359258797374858952):0.00297998963755906343):0.00000261911484286793):0.00178146510119912447):0.00085876254053890877):0.00117548130297539361):0.01780968816804118574,((cds_AFQ90528_A/Florida/2/1993_1993//_HA:0.00786716757945142564,(cds_AFQ90533_A/Wellington/47/1992_1992//_HA:0.00242313904726234892,(cds_AFO64901_A/Moscow/13/1998_1998//_HA:0.01637082836375215039,(cds_ABE11922_A/New_York/620/1995_1995/12/23_HA:0.00407989935354239816,(cds_AFO64868_A/Shanghai/8/1996_1996//_HA:0.00649526476253338599,(cds_ABG88322_A/New_York/650/1995_1995/12/15_HA:0.00412219426102341472,(cds_ABF47660_A/New_York/640/1996_1996/01/02_HA:0.00175779748507458094,(cds_ABE11867_A/New_York/604/1995_1995/11/15_HA:0.00175611169957339171,cds_ABI20848_A/New_York/646/1996_1996/01/08_HA:0.00471141651439668362):0.00000261911484286793):0.00234531035563471718):0.00000261911484286793):0.00062611639053770007):0.00490691803164172279):0.00609029783260329680):0.00482347557525933650):0.00107813243589012942,(cds_ACF41933_A/Texas/36/1991_1991//_HA:0.00058552079179431552,(cds_AAP34322_A/Texas/36/1991_1991//_HA:0.00117842795035361905,cds_ABF21276_A/Texas/36/1991_1991//_HA:0.00058549290526488319):0.00058575955014664432):0.00295687120410469692):0.00162450807431342042):0.00432038124083034773):0.00056097122498683695):0.00300401229200642807,(cds_ACL12261_A/Siena/9/1989_1989/01/02_HA:0.00474015116325765887,cds_AFQ90532_A/Victoria/36/1988_1988//_HA:0.00237165687302197349):0.00535840914214799971):0.00054171650498924316):0.01824555028323305086):0.00047462593095192834):0.00123155467512120844,(cds_ABO52258_A/Baylor/4052/1981_1981//_HA:0.00480782393193344981,(cds_ABD95339_A/Baylor/11515/1982_1982//_HA:0.00244119291339766611,cds_ABD77818_A/Baylor/11735/1982_1982//_HA:0.00228141906398293291):0.00774383176206855286):0.00058957221280831883):0.00484394618712206092):0.00056532996280615950):0.00000261911484286793):0.00058458346450543212):0.00294548438708038679):0.00351136757438304031):0.00479558217211314367):0.01585278797722882924):0.01080536159091632920,cds_ADT78868_A/Netherlands/001G1/1950_1950//_HA:0.00308346724531428917):0.0;
