# Supplementary material for: phydms: software for phylogenetic analyses informed by deep mutational scanning
Source: PeerJ. 2017 Jul 31;5:e3657. doi: 10.7717/peerj.3657 (PMC5541924; doi:10.7717/peerj.3657)
Supplement: File S8 [file peerj-05-3657-s008.zip › alignment_size/RAxML_bestTree.HA_max_4_alignment]

(((cds_ABP49481_A/Albany/12/1951_1951//_HA:0.00089261026958424962,cds_ABD60966_A/Malaysia/1954_1954//_HA:0.01330247943236884112):0.01193018126031410511,(cds_ADT78936_A/Netherlands/002P1/1951_1951//_HA:0.00835476167010133774,((cds_AFV53260_A/Kw/1/1957_1957//_HA:0.00277356481172524871,cds_ABD15258_A/Denver/1957_1957//_HA:0.00611959335838214817):0.01230567888134334424,(cds_ABD61735_A/Fort_Warren/1/1950_1950//_HA:0.00464180772571850479,cds_ADT78908_A/Netherlands/001R1/1953_1953//_HA:0.00172993893088314453):0.00000270428396843171):0.00718191509693091087):0.01133236153478923286):0.00299618072909975820,((cds_AAA43283_A/Maryland/12/1991_1991//_HA:0.04152585228293914632,cds_ABK57093_A/Thailand/271/2005_2005/07/14_HA:0.07688965095924089888):0.29301636682253517918,(cds_ABP49316_A/Albany/4836/1950_1950//_HA:0.00175495299727794181,(cds_AGQ47811_A/FLW/1951_1951//_HA:0.00471365535648442680,(cds_ABO44134_A/Tientsin/78/1977_1977//_HA:0.00115591487130759884,((cds_ABD60944_A/Hong_Kong/117/1977_1977//_HA:0.00000270428396843171,((cds_ABO33006_A/Maryland/2/1980_1980//_HA:0.00699920529579590393,cds_ABP49448_A/Albany/20/1978_1978//_HA:0.00000270428396843171):0.00057576103126887013,(cds_ABN59423_A/Arizona/14/1978_1978//_HA:0.00231040176348420914,((cds_ABP49338_A/California/10/1978_1978//_HA:0.00000270428396843171,(cds_ABW36311_A/Albany/8/1979_1979//_HA:0.00115255226696033756,(cds_ABQ01322_A/USSR/46/1979_1979//_HA:0.00231607017623595979,cds_ABY81349_A/California/45/1978_1978//_HA:0.00289393685924273746):0.00058066533251039287):0.00000270428396843171):0.00175496140254790059,((cds_ABO52258_A/Baylor/4052/1981_1981//_HA:0.00485852333421081615,(cds_ABN50900_A/Memphis/49/1983_1983//_HA:0.00172849226959357239,(cds_ABD95339_A/Baylor/11515/1982_1982//_HA:0.00231165098799589056,cds_ABD77818_A/Baylor/11735/1982_1982//_HA:0.00231685421822893679):0.00000270428396843171):0.00762436002492667460):0.00045503890415172224,(cds_ABO38362_A/India/6263/1980_1980//_HA:0.00219073741791046567,((((cds_ABO38406_A/Tonga/14/1984_1984//_HA:0.00200361070654282367,cds_ABP49349_A/Memphis/1/1984_1984//_HA:0.00229036804799435945):0.00267433254205412096,(cds_CAC18524_A/Fiji/15899/83_1983//_HA:0.00759828795738219827,(cds_ABO52797_A/Christ_s_Hospital/157/1982_1982//_HA:0.00115758290115931198,cds_ABO33025_A/New_Zealand/7/1983_1983//_HA:0.00057653999391583759):0.00057712711725280749):0.00000270428396843171):0.00410899283239034470,cds_ABF47759_A/Memphis/3/1983_1983//_HA:0.00291864970548212557):0.00494122186914077496,(((cds_ABQ44416_A/Memphis/1/1987_1987//_HA:0.00290223758651554815,(cds_ABO44123_A/Texas/2922-3/1986_1986//_HA:0.00000270428396843171,cds_ABP49360_A/New_York/2924-1/1986_1986//_HA:0.00115582775564479685):0.00057880854299385723):0.00057454058928310518,(cds_ABM22246_A/Memphis/12/1986_1986//_HA:0.00057594856228107983,cds_ABF21274_A/Taiwan/01/1986_1986//_HA:0.00057603912488781350):0.00000270428396843171):0.00178067596219169395,((cds_BAA02768_A/Suita/1/1989_1989//_HA:0.00232722640783604657,(cds_ACK99443_A/Siena/10/1989_1989/01/03_HA:0.00175834588762763581,(((cds_ACF41933_A/Texas/36/1991_1991//_HA:0.00057683212043507489,(cds_AAP34322_A/Texas/36/1991_1991//_HA:0.00116010308183241628,cds_ABF21276_A/Texas/36/1991_1991//_HA:0.00057664486648116922):0.00057688195692357522):0.00291219979275529487,(cds_AFQ90528_A/Florida/2/1993_1993//_HA:0.00775734802969742405,(cds_AFQ90533_A/Wellington/47/1992_1992//_HA:0.00246724830124932454,((cds_ABW81503_A/Denmark/40/2001_2001//_HA:0.01586313555377813142,(cds_AFO64901_A/Moscow/13/1998_1998//_HA:0.00529744937135199091,cds_AFJ74459_A/Malaysia/12530/1997_1997/05/07_HA:0.00232286187530754895):0.00274688292144158143):0.00773612144275816378,((cds_ABG88322_A/New_York/650/1995_1995/12/15_HA:0.00406250199326487708,((cds_ABE11867_A/New_York/604/1995_1995/11/15_HA:0.00173027585841290790,(cds_ABI20848_A/New_York/646/1996_1996/01/08_HA:0.00464262368100510758,cds_ABF47660_A/New_York/640/1996_1996/01/02_HA:0.00173223745945886177):0.00000270428396843171):0.00231105264804058351,cds_AFO64868_A/Shanghai/8/1996_1996//_HA:0.00640237139441885133):0.00000270428396843171):0.00055590566801371854,cds_ABE11922_A/New_York/620/1995_1995/12/23_HA:0.00408167942950515839):0.00492998378344558768):0.00594678756844065504):0.00467951055480219681):0.00105804975409679296):0.00126810947129675174,(cds_AAP34323_A/Beijing/262/1995_1995//_HA:0.00665738655511705513,(cds_ABJ53504_A/Nanchang/14/1996_1996//_HA:0.00520100098263620580,((cds_AFJ78298_A/Malaysia/11641/1997_1997/01/16_HA:0.00288432052929756162,(cds_AFO64879_A/Johannesburg/159/1997_1997//_HA:0.00527511535164418982,(cds_AAK70454_A/Hong_Kong/1035/1998_1998//_HA:0.00472417818601244491,((cds_AAK70451_A/Hong_Kong/1131/1998_1998//_HA:0.00411190180290537874,(cds_AAK70456_A/Hong_Kong/1134/1998_1998//_HA:0.00232388304413255449,((cds_ABD94976_A/Canterbury/27/2000_2000/08/14_HA:0.00174826849961580715,(cds_ABS76427_A/Thailand/Siriraj-07/2000_2000//_HA:0.00288704883243195466,(((cds_ADY04727_A/Taiwan/141/2002_2002//_HA:0.00234196231113321723,cds_AFO66158_A/Chile/8885/2001_2001//_HA:0.00528232171743558444):0.00173361061058316781,cds_ABA18037_A/New_York/308/2001_2001/02/12_HA:0.00174428710102160511):0.00060760068093859145,cds_ABB02913_A/New_York/442/2001_2001/01/10_HA:0.00346045644911828661):0.00057653233359487150):0.00060724373290297750):0.00352576663469137200,(cds_ACD37430_A/New_Caledonia/20/1999_1999/06/09_HA:0.00233086860680315313,((cds_ACR15304_A/Taiwan/5072/1999_1999/12/31_HA:0.00159673940530093237,cds_ABD59849_A/Taiwan/4845/1999_1999//_HA:0.04300547668340116980):0.00305706563454794964,((cds_ABU80298_A/Auckland/584/2000_2000/09/13_HA:0.00115610647657246319,cds_ABD77928_A/Canterbury/7/2000_2000/07/20_HA:0.00115737648819885038):0.00212081020237075328,((cds_ABB53740_A/New_York/497/2003_2003/02/26_HA:0.00465516678110853253,cds_ABB82216_A/New_York/494/2002_2002/12/05_HA:0.00406683297325707242):0.00000270428396843171,(cds_AEX34484_A/HaNoi/ARI36/2003_2003//_HA:0.00525103233373776495,(((cds_ABB03123_A/New_York/486/2003_2003/01/21_HA:0.00174294677777885759,((cds_ACI32727_A/Thueringen/40/2005_2005//_HA:0.00701995920394583080,cds_ABV30613_A/Ohio/UR06-0100/2007_2007/01/29_HA:0.01181408713639427177):0.00058617887685618578,(cds_CDR50099_A/Paris/650/2004_2004//_HA:0.00406351445394793811,cds_ABA08475_A/New_York/230/2003_2003/01/27_HA:0.00115359062737881548):0.00000270428396843171):0.00000270428396843171):0.00055725197527101090,cds_AAZ83253_A/New_York/220/2002_2002/12/26_HA:0.00233629932525347434):0.00352739481732031526,(cds_AFO66213_A/Neimenggu/52/2002_2002//_HA:0.00419221506745169007,((cds_AFJ78430_A/Malaysia/32110/2005_2005/07/29_HA:0.00175297355787338888,(cds_ABS71664_A/Thailand/CU41/2006_2006//_HA:0.00468752756383020337,(cds_ABW39971_A/New_York/UR06-0199/2007_2007/02/07_HA:0.00292639812341025270,cds_AFJ78485_A/Malaysia/35164/2006_2006/07/19_HA:0.00234577746719130415):0.00056112083750212551):0.00234540878800463398):0.00120531163586690745,((((cds_ACB32201_A/Guangzhou/483/2006_2006//_HA:0.00354652701753379153,cds_ACB32202_A/Guangzhou/506/2006_2006//_HA:0.00290401367477497461):0.01138462721811295611,cds_AFO66246_A/Hong_Kong/2637/2004_2004//_HA:0.00116242406773758552):0.00000270428396843171,(cds_ABC42750_A/Canterbury/106/2004_2004/09/12_HA:0.00000270428396843171,(cds_AFJ78463_A/Malaysia/33166/2005_2005/12/06_HA:0.00291410947203964545,(cds_AEK59838_A/Niigata/F95/2007_2007/02/26_HA:0.00467881297765455634,(cds_BAI44855_A/Thailand/500/2007_2007//_HA:0.00470530187370348831,(cds_AEO01699_A/Mexico/UASLP-008/2008_2008/01/01_HA:0.00525973956724263333,(cds_ADG23244_A/Tehran/523/2008_2008/01/05_HA:0.00232747135865643854,(cds_ACM51318_A/Michigan/06/2008_2008/11/29_HA:0.00351297870717488759,cds_ACK76356_A/Hawaii/21/2008_2008/10/25_HA:0.00233831080538627082):0.00233183400460998738):0.00000270428396843171):0.00173845304932037639):0.00533832767757032225):0.00058595401923474517):0.00174856932326005886):0.00115851380150877657):0.00186041305563437601,cds_AFJ78419_A/Malaysia/30025/2004_2004/10/23_HA:0.00359095628935785730):0.00055652922836688307):0.01019478727148637187):0.00046332370134394155):0.00000270428396843171):0.00000270428396843171):0.00291466952917816260):0.00080968773846411951):0.00057212870275623481):0.00232633159394268286):0.00176467164216564921):0.00172901122518438603):0.00295232618025195997,cds_AFO64802_A/Nanchang/16A/1999_1999//_HA:0.00235631348620033050):0.00052938466306635577):0.00175756946839360955):0.00000270428396843171):0.00117808496712979273,cds_AFO64890_A/Shanghai/2/1997_1997//_HA:0.00233526826329152719):0.00064613384505813546):0.00212559873104868537):0.01479675921516570257):0.00459529331054496070):0.00054343420260274478):0.00295601308441188195,(cds_ACL12261_A/Siena/9/1989_1989/01/02_HA:0.00467684852863583557,cds_AFQ90532_A/Victoria/36/1988_1988//_HA:0.00233020957326144241):0.00528089976225864805):0.00052861763128396553):0.01796740906603717242):0.00048463391130115150):0.00121526379681843291):0.00477447074894666104):0.00055578087439920720):0.00000270428396843171):0.00057561839225977822):0.00232247971648054082,(cds_ABD95350_A/USSR/90/1977_1977//_HA:0.00057246575980595868,(cds_ABD60933_A/USSR/92/1977_1977//_HA:0.00000270428396843171,cds_AAA43171_A/Leningrad/1954/1_1954//_HA:0.00114987970530343580):0.00057884382464423387):0.00232615225487990511):0.00114653624834445272):0.00286666782308946533):0.00472272982229890274):0.01510720114188983387):0.01121458157883830145,cds_ADT78868_A/Netherlands/001G1/1950_1950//_HA:0.00298799930714926986):0.0;
