# Supplementary material for: phydms: software for phylogenetic analyses informed by deep mutational scanning
Source: PeerJ. 2017 Jul 31;5:e3657. doi: 10.7717/peerj.3657 (PMC5541924; doi:10.7717/peerj.3657)
Supplement: File S8 [file peerj-05-3657-s008.zip › alignment_size/test_alignments.bash]

#!/bin/bash

phydms HA_max_1_alignment.fasta RAxML_bestTree.HA_max_1_alignment ExpCM_HA_Doud_prefs.csv phydms_max_1/
phydms HA_max_2_alignment.fasta RAxML_bestTree.HA_max_2_alignment ExpCM_HA_Doud_prefs.csv phydms_max_2/
phydms HA_max_3_alignment.fasta RAxML_bestTree.HA_max_3_alignment ExpCM_HA_Doud_prefs.csv phydms_max_3/
phydms HA_max_4_alignment.fasta RAxML_bestTree.HA_max_4_alignment ExpCM_HA_Doud_prefs.csv phydms_max_4/
